# Supplementary material for: Enhanced translation expands the endo-lysosome size and promotes antigen presentation during phagocyte activation
Source: PLoS Biol. 2019 Dec 4;17(12):e3000535. doi: 10.1371/journal.pbio.3000535 (PMC6913987; doi:10.1371/journal.pbio.3000535)
Supplement: S1 Table — RNAseq, RNA sequencing. (XLSX) [file pbio.3000535.s012.xlsx]

## Sheet: 6hLPS_vs_Ctrl
# 6h LPS vs control – Fold changes (apvEff) and adjusted pvalues (apvRvmPAdJ) for changes in polysome-associated mRNA (i.e. translated mRNA),total mRNA, translation and buffering
geneSymbol	translatedmRNA.apvEff	translatedmRNA.apvRvmPAdj	totalmRNA.apvEff	totalmRNA.apvRvmPAdj	translation.apvEff	translation.apvRvmPAdj	buffering.apvEff	buffering.apvRvmPAdj	singleRegMode
Mrpl15	-0.14159	0.438285	-0.224168	0.0439947	0.091769	0.905814	-0.192285	0.238068	background
Lypla1	0.234163	0.340031	0.0999785	0.347425	0.272228	0.721197	0.110795	0.523536	background
Tcea1	0.251333	0.323849	0.20677	0.139448	0.0404451	0.964658	0.140403	0.492436	background
Rgs20	1.48346	0.00807361	1.8612	0.0103634	1.09584	0.514401	1.27649	0.405971	abundance
Atp6v1h	0.611651	0.0245311	0.587842	0.00776625	0.0381575	0.969164	0.220284	0.371324	abundance
Rb1cc1	0.488445	0.0991534	0.410295	0.0904347	0.21456	0.815985	0.15431	0.683259	abundance
St18	0.624977	0.162615	0.487711	0.0234369	-0.644968	0.254426	0.260313	0.14023	abundance
Pcmtd1	-0.892032	0.0130886	-0.839949	0.00167852	0.393064	0.763167	-0.445515	0.15563	abundance
Rrs1	-0.541967	0.114985	-0.0202533	0.939528	-0.523653	0.380719	0.329446	0.354801	background
Adhfe1	0.41722	0.149802	0.20067	0.28137	0.145785	0.81002	-0.0768201	0.649033	background
3110035E14Rik	-0.0692523	0.81921	-0.27659	0.35322	-0.0881436	0.929222	-0.283112	0.520991	background
Mybl1	-0.916592	0.00311567	-0.948955	0.000702983	-1.01871	0.413111	-1.01419	0.059732	abundance
Vcpip1	1.10355	0.0024444	1.10452	0.000719808	0.542584	0.794242	0.747168	0.245594	abundance
Sgk3	0.351999	0.174884	0.311527	0.0580897	0.0414125	0.964658	0.190492	0.40135	abundance
Cops5	0.317107	0.196639	0.249434	0.072586	-0.04149	0.965604	0.135187	0.452151	abundance
Cspp1	-0.4753	0.0878363	-0.545164	0.0026944	0.0373426	0.972001	-0.492463	0.0711745	abundance
Arfgef1	0.229448	0.378629	0.149595	0.166419	-0.124435	0.894531	0.101193	0.506264	background
Ncoa2	-1.21952	0.000295189	-1.18567	9.47789e-05	-1.30128	0.127369	-1.58061	0.040341	abundance
Tram1	0.266946	0.16721	0.181592	0.137061	0.246797	0.697223	0.166121	0.42322	abundance
Lactb2	-0.311878	0.0728703	-0.45849	0.00522769	-0.581815	0.220149	-0.778974	0.0512103	abundance
Terf1	-0.622668	0.00973877	-0.454616	0.00759932	-0.31799	0.595323	-0.145985	0.655948	abundance
Rpl7	0.664412	0.0502139	0.334409	0.111618	0.259452	0.716512	-0.0455874	0.875019	abundance
Rdh10	-0.90104	0.00324718	-1.05579	0.00069568	-0.906668	0.341086	-1.06028	0.0681056	abundance
Stau2	0.1153	0.635026	-0.0546836	0.629362	0.228868	0.663697	-0.0969632	0.505659	background
Ube2w	0.609072	0.0640335	0.512533	0.0286936	-0.0149592	0.986983	0.173452	0.4877	abundance
Tceb1	0.496496	0.120371	0.286071	0.026206	-0.550555	0.345681	0.178184	0.250151	abundance
Tmem70	-0.25983	0.201793	-0.151278	0.241006	-0.335424	0.536261	-0.221247	0.340424	abundance
Ly96	0.841408	0.021558	0.597968	0.0187409	0.179881	0.880299	0.13336	0.690622	abundance
Mcm3	-0.994203	0.00154006	-1.01066	0.000346607	0.176011	0.811278	-0.268938	0.187147	abundance
Tram2	-0.705432	0.00752906	-0.936098	0.000820812	-0.744736	0.261734	-0.963191	0.0423361	abundance
Ogfrl1	-0.632197	0.0179319	-0.656356	0.0021438	-0.669022	0.557766	-0.669868	0.0633621	abundance
B3gat2	-0.100181	0.698655	0.621577	0.272166	-0.0487706	0.95811	0.557875	0.494297	background
Smap1	0.0526109	0.835574	0.192437	0.197411	-0.0495551	0.957773	0.181008	0.404972	background
Sdhaf4	-0.0934513	0.728044	-0.458188	0.0275739	0.0120457	0.992528	-0.44738	0.142112	buffering
Fam135a	-0.00363113	0.991946	-0.214029	0.14083	0.294544	0.765634	-0.213246	0.288466	background
Lmbrd1	0.621523	0.0126074	0.512143	0.00433313	0.525187	0.591665	0.457361	0.121346	abundance
Phf3	-0.139861	0.631789	-0.0473235	0.744232	-0.0985923	0.918029	-0.0188089	0.935849	background
Ptp4a1	-0.0833964	0.8228	-0.175302	0.141219	0.525045	0.463322	-0.157998	0.302509	background
Prim2	-0.801676	0.00434929	-0.749775	0.000841383	-0.920552	0.327186	-0.804499	0.0780177	abundance
Rab23	-0.72656	0.00776881	-0.675754	0.00245042	-1.31683	0.10547	-1.08338	0.0352548	abundance
Bag2	-1.73772	0.00019246	-1.96575	7.98208e-05	-0.580144	0.699234	-0.953561	0.321988	abundance
Zfp451	0.0340628	0.896526	-0.0777201	0.460778	0.194325	0.773195	-0.0859026	0.565923	background
Bend6	1.43193	0.00795387	0.996576	0.0116588	0.930581	0.579322	0.566191	0.517221	abundance
Dst	1.76471	0.000350394	1.89771	0.000261354	0.977642	0.388019	1.01514	0.109519	abundance
Ccdc115	-0.423345	0.0720507	-0.101765	0.312816	-0.287897	0.633183	-0.0229127	0.902179	background
Imp4	0.0781692	0.682735	0.0522451	0.567865	0.0775408	0.914099	0.0521145	0.726051	background
Ptpn18	-1.0211	0.0161894	-1.15516	0.00259469	-0.130369	0.951036	-0.75028	0.157679	abundance
Arhgef4	-0.595315	0.0237992	-0.82866	0.00112519	-1.05119	0.319253	-0.978276	0.0325955	abundance
Fam168b	-0.072525	0.70808	-0.180349	0.0855861	-0.241851	0.765634	-0.193309	0.235148	background
Plekhb2	0.308113	0.100943	0.357438	0.00625179	0.437662	0.549131	0.372086	0.0904962	abundance
Hs6st1	-1.26367	0.00731046	-1.20816	0.00383043	-0.255071	0.874372	-0.481561	0.422001	abundance
Uggt1	-0.0386272	0.837687	-0.107384	0.338586	-0.0561175	0.931558	-0.111268	0.52051	background
Neurl3	-0.799431	0.0470339	-0.948502	0.0139918	0.0648034	0.945998	-0.387379	0.245489	abundance
Arid5a	4.33412	0.000130467	4.64858	6.47153e-05	-1.25557	0.591665	1.70092	0.0767745	abundance
Kansl3	-0.113467	0.566679	-0.125702	0.25273	-0.244235	0.656451	-0.162636	0.333187	background
Fer1l5	-1.01278	0.0274692	-0.929017	0.00140843	0.673967	0.627488	-0.652947	0.0597816	abundance
Lman2l	-0.224798	0.231196	-0.182459	0.22043	-0.316671	0.512617	-0.320652	0.202041	abundance
Cnnm4	-0.867064	0.00739029	-0.911183	0.00179235	0.0837288	0.929195	-0.33131	0.326591	abundance
Cnnm3	-1.60828	0.00170008	-1.38543	0.00051839	-0.0412368	0.984026	-0.686267	0.264146	abundance
Ankrd23	-0.394442	0.616894	-0.291906	0.490574	-0.860639	0.369443	-0.483766	0.187556	background
Ankrd39	-0.565448	0.287661	-0.403981	0.305838	-0.0965943	0.928656	-0.0261518	0.942356	background
Sema4c	3.25012	0.000126073	3.27156	4.286e-05	-1.5018	0.487411	2.24843	0.0352548	abundance
Cox5b	0.168562	0.386229	0.10619	0.326464	0.0429285	0.948826	0.0421347	0.802003	background
Actr1b	-0.0659059	0.737316	-0.0535913	0.620175	-0.0806738	0.908122	-0.0603538	0.7244	background
Tmem131	0.466999	0.032254	0.454752	0.00224248	1.0204	0.127369	0.495675	0.0455937	abundance
Inpp4a	0.29521	0.230757	0.414424	0.0105096	-0.587911	0.234282	0.290499	0.109422	abundance
Coa5	0.801608	0.00675862	0.565751	0.000957776	-1.82455	0.0374422	0.407475	0.0571356	abundance
Unc50	0.120075	0.49438	0.201449	0.18932	0.020475	0.975622	0.0916095	0.649016	background
Mgat4a	0.481731	0.0191266	0.244704	0.0983375	0.569953	0.222975	0.673923	0.0677801	abundance
2010300C02Rik	4.23232	0.000223835	3.88879	0.000508043	2.86781	0.285635	2.13766	0.2546	abundance
Tsga10	0.0587882	0.83755	0.173605	0.154304	-0.290627	0.664131	0.157722	0.330775	background
Lipt1	-0.528477	0.106721	-0.55872	0.0687958	-0.257421	0.820727	-0.315417	0.526767	abundance
Mitd1	1.12246	0.00620653	0.950619	0.00838809	0.335098	0.720889	0.0684524	0.885193	abundance
Mrpl30	0.554923	0.0931953	0.381984	0.0359108	-0.00309197	0.997846	0.196003	0.378267	abundance
Txndc9	0.726594	0.0275282	0.643144	0.0118533	0.262281	0.842358	0.355402	0.397583	abundance
Eif5b	0.267613	0.317609	0.321342	0.0246072	0.227849	0.86963	0.316934	0.146693	background
Rev1	-0.262439	0.317505	-0.313696	0.014878	0.157734	0.904741	-0.291906	0.126553	background
Chst10	-0.990774	0.00790167	-1.05047	0.00652398	-0.0549211	0.929222	0.0391961	0.830613	abundance
Pdcl3	0.257364	0.175914	0.303763	0.0777532	0.19952	0.773931	0.231187	0.424146	abundance
Rpl31	0.509483	0.0932277	0.194553	0.213816	0.226105	0.749157	-0.0195614	0.932358	abundance
Tbc1d8	-0.805404	0.0422693	0.0682486	0.697907	-0.817043	0.332911	0.102182	0.768987	background
Cnot11	-0.04826	0.783857	-0.135772	0.207635	0.0274912	0.967392	-0.114473	0.470472	background
Rnf149	1.05081	0.00180624	1.13992	0.00345906	0.550724	0.357262	-0.185644	0.7244	abundance
Map4k4	0.364213	0.0486395	0.434027	0.00535931	0.10279	0.881551	0.220373	0.260585	abundance
Il1rl1	1.20461	0.00228688	1.12115	0.0103255	0.627855	0.320166	-0.442676	0.394881	abundance
Il18rap	1.15351	0.00343771	0.882508	0.00600774	0.828933	0.334961	0.493788	0.376378	abundance
Slc9a4	0.7548	0.045699	0.678186	0.00921447	-0.179411	0.881551	0.341474	0.222675	abundance
Mfsd9	-0.0315709	0.936965	-0.0367878	0.781367	-0.0360149	0.977786	-0.037139	0.861714	background
Mrps9	-0.0905318	0.620984	-0.185124	0.32928	-0.0370857	0.956734	-0.108065	0.690622	background
Tgfbrap1	-0.239795	0.167302	-0.25374	0.0269912	-0.203121	0.816581	-0.242532	0.213895	abundance
AI597479	0.194436	0.399852	-0.0923778	0.419505	0.346449	0.505977	-0.159582	0.328684	background
Nck2	-2.35388	0.00391238	-2.35511	0.0116512	-0.597019	0.315317	0.67069	0.126747	abundance
Uxs1	-0.157114	0.379878	-0.28345	0.0170278	-0.448985	0.358771	-0.311925	0.0990617	background
Tpp2	0.553012	0.0332449	0.533193	0.00458998	0.636343	0.541016	0.560684	0.0835835	abundance
Tex30	-0.307028	0.191208	-0.329183	0.0401204	-0.310825	0.756502	-0.330563	0.210909	abundance
Kdelc1	0.0851207	0.716811	-0.0130461	0.920547	0.094065	0.904324	-0.0315163	0.876266	background
Bivm	-0.391799	0.107376	-0.549003	0.00991925	0.165493	0.876478	-0.324285	0.200572	abundance
Ercc5	-0.596868	0.0723055	-0.480969	0.00425641	0.335805	0.79649	-0.397989	0.0883619	abundance
Wdr75	0.142839	0.536605	-0.05062	0.730334	0.196467	0.751041	-0.123066	0.5001	background
Slc40a1	-0.130998	0.773711	-0.247844	0.0855861	0.838325	0.0989623	-0.214883	0.165817	background
Slc39a10	-0.155745	0.503953	-0.172587	0.244572	-0.0920878	0.92075	-0.146031	0.514494	background
Nabp1	1.73685	8.9265e-05	1.80801	0.000447595	1.88958	0.0374422	7.77095	0.0175419	abundance
Stat1	1.63054	0.00126641	1.62902	0.000972119	0.0900907	0.922446	0.154095	0.69026	abundance
Gls	0.414836	0.0762888	0.334268	0.0267905	0.101057	0.895828	0.19785	0.300304	abundance
Nab1	-0.124916	0.454434	0.070079	0.525173	-0.177738	0.730677	0.167709	0.297789	background
Tmem194b	-2.30647	0.000142068	-2.54482	0.000379047	-2.09528	0.168136	-2.03227	0.277569	abundance
Mfsd6	-0.903554	0.00184618	-0.935968	0.000811547	-0.699304	0.207406	-0.626425	0.0830344	abundance
Inpp1	0.871412	0.00701015	0.761955	0.0127592	0.684565	0.388019	0.449296	0.462987	abundance
Hibch	-0.384424	0.0735314	-0.45686	0.0209901	-0.726617	0.193886	-0.77409	0.0524044	abundance
Pms1	-0.961072	0.00203598	-0.963143	0.000384124	-1.44892	0.235992	-1.21	0.0391712	abundance
Ormdl1	-0.430181	0.0796997	-0.711366	0.00115337	-0.844387	0.642772	-0.769006	0.0448941	abundance
Osgepl1	-0.377512	0.293802	-0.522912	0.0146156	0.097271	0.964762	-0.458674	0.135415	background
Asnsd1	0.0385756	0.930559	-0.0538609	0.59259	0.055489	0.969164	-0.0541439	0.737559	background
Stk17b	0.6401	0.032111	0.501651	0.0417195	0.195062	0.769427	-0.012208	0.969193	abundance
Gtf3c3	0.245932	0.318992	-0.0240415	0.862661	0.260047	0.718779	-0.0673964	0.758619	background
Pgap1	-1.04186	0.0106898	-1.16633	0.000361417	0.851663	0.57029	-0.870131	0.0384441	abundance
Ankrd44	-1.58141	0.000692477	-1.66042	7.94223e-05	-0.310943	0.91614	-1.37952	0.0352548	abundance
Sf3b1	0.391266	0.136224	0.361205	0.0328063	0.250032	0.803193	0.312284	0.217989	abundance
Coq10b	1.49206	0.00046409	1.27568	9.8614e-05	2.22737	0.0696323	1.4357	0.0618735	abundance
Hspd1	0.00052968	0.998323	0.139031	0.158429	0.442396	0.363194	0.139144	0.33169	background
Hspe1	0.22735	0.225146	0.150219	0.177554	0.175426	0.797222	0.117855	0.503965	abundance
Mob4	0.276224	0.180454	0.125676	0.332297	0.203401	0.749157	0.0364113	0.885193	background
Rftn2	0.578596	0.0887771	-0.289909	0.277773	0.687879	0.360733	-0.468778	0.314402	background
Mars2	-0.41971	0.0261171	-0.624599	0.0033743	-0.248503	0.584081	-0.0361007	0.869149	abundance
Satb2	0.0517602	0.799818	0.100804	0.301484	0.0866967	0.903646	0.103989	0.497827	background
1700066M21Rik	-0.782058	0.0338435	-0.998353	0.000710913	1.11616	0.52547	-0.723642	0.0466674	abundance
Tyw5	0.687965	0.0300374	0.424315	0.0410992	0.248443	0.779781	0.0641017	0.851023	abundance
9430016H08Rik	0.426372	0.0594665	0.476189	0.00766712	0.744316	0.301796	0.609157	0.0661014	abundance
Kctd18	0.00268825	0.988561	-0.146024	0.103279	0.673182	0.157034	-0.14627	0.296622	background
Sgol2a	-1.06924	0.00347854	-0.902515	0.00023672	2.08265	0.0558869	-0.664134	0.032457	abundance
Aox2	-0.53543	0.230225	-0.226729	0.553531	-0.606606	0.581623	-0.36609	0.53842	background
Bzw1	0.433314	0.133433	0.24141	0.0853168	0.0702158	0.94574	0.124639	0.528631	abundance
Clk1	0.0162394	0.96078	-0.0400117	0.765845	0.0933829	0.909807	-0.0448058	0.797699	background
Ppil3	0.188519	0.519548	-0.022489	0.868422	0.228677	0.747642	-0.0800973	0.641139	background
Nif3l1	-0.0601504	0.818175	-0.17974	0.244111	0.113149	0.895279	-0.155286	0.439531	background
Orc2	-0.403833	0.188269	-0.526267	0.00349834	0.987788	0.274475	-0.430665	0.0671123	abundance
Fam126b	-1.04478	0.0248538	-1.13816	0.000318689	2.51376	0.0696323	-0.869587	0.0274314	abundance
Ndufb3	-0.0729876	0.783393	-0.0969176	0.427404	0.0891835	0.904741	-0.0720271	0.652984	background
Cflar	2.4709	0.000154213	2.29291	0.000137522	0.104257	0.929195	0.229289	0.683817	abundance
Casp8	1.23542	0.0011211	1.32435	0.00124678	0.654818	0.435307	0.322516	0.735443	abundance
Trak2	0.324836	0.0975633	0.32212	0.0216865	-0.0886147	0.888784	0.110147	0.45702	abundance
Stradb	-0.634869	0.0268622	-0.833377	0.000513154	-0.581986	0.857443	-0.827069	0.0466674	abundance
Tmem237	-0.087715	0.583291	-0.140257	0.258858	-0.0407609	0.945501	-0.0404059	0.828653	background
Als2	0.208683	0.262615	0.289269	0.121388	0.0478004	0.941693	0.0537229	0.815586	background
Fzd7	-2.20338	0.000309764	-2.04879	0.001123	-1.7584	0.327186	-1.13572	0.536711	abundance
Sumo1	0.495218	0.115469	0.560003	0.0101666	-0.395868	0.558673	0.341881	0.131778	abundance
Nop58	0.201909	0.382903	0.325842	0.0234117	0.0400972	0.965808	0.304702	0.15273	background
Bmpr2	0.580461	0.0209996	0.432079	0.00581186	0.976295	0.255314	0.552934	0.0609189	abundance
Fam117b	-0.77028	0.00242851	-0.781944	0.000599194	-0.810581	0.212654	-0.851274	0.21229	abundance
Wdr12	0.172635	0.582903	0.0882967	0.58767	0.023839	0.974743	0.00897338	0.962859	background
Carf	-0.246449	0.304459	-0.252977	0.0406314	0.160724	0.870615	-0.204392	0.24754	background
Nbeal1	-0.22418	0.476757	-0.280078	0.0369358	0.313875	0.77505	-0.24589	0.190032	background
Cyp20a1	0.323957	0.123062	0.257228	0.0293882	0.304222	0.679081	0.253492	0.172222	abundance
Abi2	-0.0535819	0.797593	-0.206077	0.0667202	0.169939	0.847824	-0.194585	0.23849	background
Raph1	-0.758303	0.00679312	-0.72443	0.00758787	-0.500882	0.43798	-0.280546	0.464041	abundance
Cd28	-1.29387	0.000399422	-1.91063	8.41687e-05	-0.463	0.602791	-0.862992	0.199828	abundance
Icos	-0.61426	0.0611393	-2.16124	0.0101231	-0.545309	0.627344	-2.05054	0.144105	abundance
Nrp2	1.15844	0.000941232	1.21202	0.00011305	-0.660404	0.38526	0.742556	0.0371446	abundance
Ino80d	0.412182	0.0435386	0.301188	0.0106697	0.352969	0.506817	0.295527	0.106952	abundance
Ndufs1	-0.000714381	0.997916	-0.0542592	0.706199	0.041056	0.958845	-0.0540261	0.796497	background
Eef1b2	0.423671	0.0407366	0.389947	0.00542592	0.136254	0.881551	0.326301	0.130944	abundance
Fastkd2	0.471198	0.100595	0.129661	0.231042	0.180279	0.816166	0.0340857	0.84319	abundance
Klf7	2.55583	8.87082e-05	2.56236	4.286e-05	-0.450922	0.937148	1.68763	0.0754483	abundance
Creb1	-0.379326	0.120371	-0.515034	0.00260065	0.591912	0.482146	-0.42909	0.0689091	abundance
Mettl21a	-0.692192	0.0047192	-0.647625	0.00254292	-1.00192	0.110664	-1.21365	0.0528801	abundance
Ccnyl1	0.384554	0.090452	0.233165	0.108743	0.602654	0.270911	0.420214	0.123338	abundance
Fzd5	1.44115	0.000945848	1.63426	0.000198746	0.384941	0.904974	1.07437	0.180558	abundance
Plekhm3	0.433149	0.0288915	0.380968	0.0123517	0.25749	0.648617	0.145322	0.631234	abundance
Cryga	-0.629737	0.172622	-0.0233322	0.97579	-0.637359	0.511769	-0.572053	0.548359	background
D630023F18Rik	-0.632696	0.0895426	-0.903321	0.0149842	-0.727063	0.558673	-0.953251	0.116602	abundance
Idh1	-0.47558	0.163409	-0.554648	0.0139745	0.456141	0.603958	-0.347751	0.132554	abundance
Pikfyve	0.373396	0.159963	0.235807	0.0646184	-0.0610086	0.94574	0.139566	0.418189	abundance
Rpe	0.582251	0.0184147	0.505329	0.0122828	0.299563	0.662514	0.195426	0.583027	abundance
Kansl1l	0.882772	0.0115036	0.796146	0.00259715	0.14907	0.914601	0.483762	0.195346	abundance
Acadl	0.0465081	0.832642	0.0146521	0.869728	0.0214047	0.977786	0.011815	0.939427	background
Lancl1	-0.289348	0.0854734	-0.222212	0.0468411	-0.104974	0.855265	0.0832921	0.585256	abundance
Bard1	-1.30836	0.00024571	-1.33565	0.000126081	-0.804109	0.147468	0.626171	0.115177	abundance
Atic	-0.24638	0.208794	-0.290933	0.0382346	0.126982	0.841933	-0.13242	0.373299	abundance
Pecr	-0.439869	0.200231	-0.20313	0.51196	-0.246675	0.635562	0.213611	0.335828	background
Xrcc5	-0.0328777	0.89328	-0.110529	0.445357	0.00633453	0.995127	-0.104905	0.629782	background
Smarcal1	-0.433478	0.0325566	-0.308746	0.00931357	0.436715	0.569075	-0.226096	0.163949	abundance
Rpl37a	0.592946	0.0472836	0.207611	0.133264	0.210012	0.731414	-0.0366527	0.838065	abundance
Arpc2	0.538312	0.0440744	0.361255	0.0289988	0.175818	0.866984	0.163841	0.515979	abundance
Aamp	0.251027	0.16721	0.388711	0.00600774	0.269936	0.663289	0.392052	0.0754189	abundance
Pnkd	-0.61571	0.0220266	-0.471138	0.0664949	-0.571952	0.40739	-0.36896	0.413919	abundance
Tmbim1	0.947319	0.000860276	0.821314	0.000625471	0.962871	0.0797069	0.959565	0.0407228	abundance
Catip	1.16953	0.0838011	-0.171751	0.886369	1.17558	0.434372	-0.322319	0.889506	background
Slc11a1	1.11821	0.00324622	1.35989	0.000196852	2.32309	0.267478	1.6631	0.029783	abundance
Ctdsp1	-0.670331	0.0447183	-0.515892	0.0084813	-0.868389	0.541016	-0.567521	0.0931012	abundance
Usp37	-0.347389	0.137574	-0.453992	0.00571795	-0.0879956	0.939924	-0.415394	0.0907679	abundance
Rqcd1	-0.219819	0.201369	-0.316517	0.0147065	0.0348742	0.969157	-0.228742	0.218413	abundance
Plcd4	0.612109	0.369551	0.445261	0.22269	1.16788	0.379127	0.656126	0.184688	background
Zfp142	0.275874	0.142465	0.221675	0.0596517	0.337823	0.506732	0.251811	0.221623	abundance
Bcs1l	-0.651849	0.00518397	-0.829169	0.0010296	-0.320971	0.63888	-0.0915672	0.814842	abundance
Rnf25	0.479537	0.0261569	0.441202	0.0304164	0.29732	0.572956	-0.00170457	0.997172	abundance
Stk36	0.460498	0.27488	-0.245332	0.650118	0.571754	0.509421	-0.63283	0.379529	background
Ttll4	-0.021068	0.905108	-0.0639913	0.511105	0.0512771	0.929222	-0.051042	0.718122	background
Cyp27a1	-0.999143	0.00278108	-1.42018	0.000361422	-0.14805	0.924306	-0.842249	0.106944	abundance
Wnt6	1.17345	0.0938451	0.863028	0.301075	0.732718	0.572956	-0.154644	0.89157	background
Nhej1	-0.267597	0.332433	-0.513365	0.124581	-0.0660115	0.949035	-0.331611	0.464246	background
Cnppd1	-0.0575145	0.742014	0.0873303	0.496703	-0.0697234	0.913107	0.101507	0.606822	background
Fam134a	-1.02736	0.00133759	-1.01851	0.000147219	-1.91162	0.149994	-1.16633	0.0325955	abundance
Zfand2b	0.0650477	0.786907	0.137283	0.373951	0.0359483	0.967392	0.129187	0.578105	background
Abcb6	-0.561741	0.0191891	-0.689142	0.0515859	-0.32079	0.484834	0.496529	0.172075	abundance
Atg9a	-0.0674219	0.747795	-0.0803474	0.594091	-0.0822731	0.911797	-0.0915034	0.691508	background
Ankzf1	-0.225669	0.243428	-0.26844	0.0185346	-0.0545764	0.957773	-0.256653	0.139461	abundance
Glb1l	-0.0866606	0.634092	-0.406499	0.0430676	0.120594	0.852048	-0.299971	0.179434	background
Stk16	0.257239	0.120975	0.106317	0.304656	0.186861	0.702581	-0.16359	0.285684	background
Tuba4a	-0.113256	0.495244	-0.149574	0.266665	-0.0312384	0.959426	-0.0143885	0.941119	background
Dnajb2	0.389421	0.0878892	0.424968	0.00830511	0.721055	0.258229	0.508707	0.0628105	abundance
Ptprn	4.80591	0.00104892	5.89436	4.9199e-05	-5.62326	0.488262	4.53659	0.0274314	abundance
Dnpep	0.169824	0.472944	0.174569	0.162764	-0.115702	0.872069	0.110054	0.485804	background
Speg	0.00119557	0.997457	0.308008	0.126474	-0.156625	0.881551	0.307754	0.284986	background
Gmppa	-0.0347293	0.88079	0.0412447	0.725668	-0.0624556	0.932609	0.0476451	0.795634	background
Chpf	-0.0928864	0.915071	0.352547	0.54219	-0.375539	0.875955	0.39151	0.577669	background
Tmem198	0.246576	0.755829	-0.215499	0.633717	0.495677	0.777217	-0.318098	0.520991	background
Stk11ip	-0.347149	0.0858344	-0.332203	0.0267806	-0.302053	0.635456	-0.302221	0.228439	abundance
Farsb	0.485162	0.051457	0.399951	0.0371568	0.283745	0.734065	0.218923	0.508651	abundance
Mogat1	1.37766	0.0063302	1.27099	0.00723966	0.763804	0.567686	0.630327	0.407841	abundance
Acsl3	-0.297132	0.253995	-0.284203	0.0866924	-0.223617	0.80842	-0.256016	0.330439	background
Utp14b	0.111166	0.730931	0.00521871	0.980329	0.105529	0.903111	-0.0458263	0.85214	background
Ap1s3	1.29324	0.0013387	1.21706	0.000391028	-0.0624446	0.959426	0.512457	0.258448	abundance
Wdfy1	1.02475	0.00378232	0.979356	0.00187332	-0.0223822	0.97738	0.121079	0.611858	abundance
Mrpl44	-0.00313594	0.986144	0.236092	0.127282	0.034901	0.95704	0.234032	0.298067	background
Cul3	0.143442	0.601769	0.221633	0.0676524	-0.102621	0.925552	0.205992	0.250771	background
Dock10	0.985984	0.0129461	0.925742	0.00106543	-0.342232	0.876478	0.627401	0.0842049	abundance
Rhbdd1	0.51212	0.0279536	0.564429	0.00613251	0.132619	0.895224	0.280043	0.226931	abundance
Mff	0.40418	0.222545	0.284973	0.0905877	-0.124092	0.887394	0.131672	0.475408	abundance
Agfg1	0.466548	0.0501214	0.354351	0.0175496	-0.0932311	0.895224	0.129487	0.436971	abundance
Pid1	0.268778	0.154511	0.272305	0.0958545	0.145193	0.820727	0.0936742	0.680971	abundance
Dner	-0.126745	0.666663	-0.128426	0.548224	-0.100823	0.921177	-0.111284	0.737559	background
Trip12	1.17471	0.00233313	1.15453	0.000274349	0.186312	0.95494	0.884777	0.0756891	abundance
Fbxo36	0.0481461	0.895666	-0.378863	0.195653	0.416936	0.512617	-0.414713	0.155822	buffering
C130026I21Rik	2.97458	0.000121387	2.90328	0.000182262	0.723102	0.629775	0.120843	0.909444	abundance
A530032D15Rik	3.30105	3.95642e-05	3.31009	0.000119016	2.93735	0.0932694	2.38122	0.163131	abundance
Sp110	2.58381	9.6271e-05	2.80089	0.000182434	1.0058	0.265644	-0.244311	0.781305	abundance
Sp140	3.24483	8.43377e-05	3.39253	8.71149e-05	0.676215	0.68194	0.660548	0.534418	abundance
Sp100	2.51215	0.00116624	2.51901	0.000652892	-0.140225	0.931127	0.61769	0.355543	abundance
A630001G21Rik	1.51383	0.000773283	1.20124	0.000353327	0.335738	0.894469	0.6071	0.306301	abundance
Cab39	0.11618	0.635003	0.0880064	0.529441	0.0232973	0.976696	0.042516	0.830563	background
Itm2c	0.475526	0.104969	0.454868	0.0401839	-0.0901841	0.900301	0.137754	0.474673	abundance
Psmd1	0.461466	0.0806088	0.46419	0.00988638	0.00679388	0.996687	0.339384	0.159235	abundance
Htr2b	0.531519	0.276914	0.304833	0.259979	0.313791	0.841705	0.189499	0.645475	background
Armc9	-0.71722	0.00400556	-0.947638	0.0172402	-0.61461	0.236452	0.319224	0.833676	abundance
Ncl	0.0186453	0.938693	0.204515	0.0952851	-0.273312	0.637438	0.198615	0.242355	background
Ptma	-0.27429	0.149506	-0.0488313	0.692091	-0.270436	0.597895	-0.03323	0.892535	background
Pde6d	-0.350521	0.0684974	-0.318117	0.115908	-0.296468	0.556325	-0.108006	0.7385	abundance
Cops7b	-0.00370069	0.982314	-0.0484352	0.705608	0.00454937	0.995127	-0.0395821	0.828868	background
Dis3l2	0.0371492	0.834358	0.123879	0.304813	0.0506228	0.934997	0.129257	0.491709	background
Eif4e2	0.390138	0.0437911	0.406322	0.0136092	0.142197	0.82175	0.0644518	0.78137	abundance
Gigyf2	0.0171423	0.959654	0.108614	0.355248	-0.333136	0.439511	0.103499	0.447672	background
Kcnj13	0.131016	0.897294	-0.457376	0.367123	0.334451	0.918246	-0.473848	0.516726	background
Inpp5d	-0.627809	0.0103761	-0.543053	0.00123066	0.414192	0.505068	-0.407918	0.0667564	abundance
Atg16l1	0.442774	0.0303219	0.362872	0.00898293	0.278291	0.679444	0.277683	0.219465	abundance
Sag	0.537151	0.0851678	-0.197903	0.621142	0.49716	0.488922	0.075587	0.910686	background
Dgkd	0.390259	0.111634	0.380737	0.0271897	-0.167228	0.762369	0.143176	0.346943	abundance
Usp40	0.142683	0.573086	0.0827786	0.577859	0.0353211	0.960502	0.0107055	0.956412	background
Ugt1a7c	-0.334171	0.0562949	-0.410094	0.00621581	-0.0987391	0.875591	-0.0763072	0.666376	abundance
Ugt1a6b	-0.440323	0.495497	-0.295505	0.622485	-0.260425	0.888784	-0.0525258	0.95	background
Mroh2a	-0.469348	0.0848012	-0.652739	0.00393425	0.618327	0.18459	-0.384741	0.0671123	abundance
Hjurp	-0.325571	0.063104	-0.369317	0.0274378	-0.179149	0.723261	0.207867	0.275508	abundance
Glrp1	2.34825	0.0269765	2.02683	0.0044414	1.78766	0.668533	1.84837	0.164993	abundance
Arl4c	-1.42643	0.00442205	-1.29463	0.0129831	-0.810296	0.409293	-0.226235	0.852474	abundance
Agap1	-1.31262	0.000632667	-1.37129	0.000179536	-0.662948	0.379984	-0.950748	0.0734851	abundance
Cops8	0.43245	0.022378	0.251693	0.0667202	0.365152	0.385196	-0.376981	0.168688	abundance
Lrrfip1	0.665079	0.007768	0.875374	0.000586054	1.25353	0.241774	1.20107	0.0278951	abundance
Ube2f	0.919801	0.00797754	0.778106	0.00356556	0.034761	0.975707	0.234623	0.478012	abundance
Scly	-0.800689	0.0125372	-0.547051	0.016991	-0.363545	0.567765	-0.13278	0.642327	abundance
Espnl	-0.503645	0.385132	-0.101328	0.930503	-0.486125	0.770098	0.250615	0.890336	background
Fam132b	-1.65645	0.00578849	-2.24524	0.0295906	-1.20494	0.395303	-0.70489	0.629868	abundance
Ilkap	-0.272395	0.0970209	-0.311099	0.027255	-0.25734	0.565095	-0.239275	0.375834	abundance
Hes6	-0.752567	0.0104252	-0.707682	0.00241535	-1.40721	0.0860015	-1.03428	0.029783	abundance
Per2	0.58987	0.0777111	0.0800939	0.563786	0.560158	0.462187	0.0416221	0.886701	background
Traf3ip1	-0.263051	0.116806	-0.347897	0.0170533	-0.359042	0.438754	-0.498684	0.0656272	abundance
Asb1	1.29323	0.000309084	1.06218	0.000181825	0.97342	0.249431	0.658177	0.312048	abundance
Hdac4	-1.19547	0.0031038	-1.16665	0.000418764	-0.597516	0.791288	-0.973105	0.110913	abundance
Ndufa10	0.0723445	0.667837	0.00052391	0.996136	0.0723783	0.906956	0.00505669	0.979881	background
Myeov2	0.337861	0.269895	0.346937	0.0129384	-0.908298	0.147058	0.274505	0.120132	background
Gpc1	2.30848	0.00236172	2.36132	0.00130918	2.22838	0.333104	2.30237	0.0830344	abundance
Dusp28	-0.815535	0.0731926	-0.901943	0.0314035	-0.0969158	0.944179	-0.411248	0.361636	abundance
Rnpepl1	-0.586916	0.145962	-0.566617	0.0420727	-0.0595956	0.969157	-0.35447	0.31651	abundance
Capn10	0.008433	0.977825	0.197383	0.10519	-0.316544	0.721365	0.195835	0.261325	background
Gpr35	-0.577854	0.571132	-0.479098	0.502285	-0.75919	0.81002	-0.591463	0.575568	background
Mterf4	0.122252	0.621841	-0.00884401	0.969445	0.128751	0.85654	-0.101018	0.674733	background
Pask	-2.19481	0.000201835	-2.29561	4.69084e-05	-0.478351	0.863664	-1.99674	0.0416185	abundance
Ppp1r7	-0.252495	0.322126	-0.335085	0.0265998	-0.0218756	0.987113	-0.300962	0.173177	background
Ano7	0.514873	0.199072	0.494024	0.326595	0.773702	0.304565	1.00139	0.172092	background
Hdlbp	0.184194	0.345743	0.276947	0.0527094	0.0716557	0.937308	0.234872	0.264352	background
Sept2	0.434651	0.15086	0.324689	0.0471651	0.0580593	0.963199	0.219031	0.321983	abundance
Farp2	-0.50841	0.0317643	-0.500412	0.00540757	0.229375	0.635562	-0.176013	0.24324	abundance
Stk25	0.413513	0.0239317	0.533928	0.00615964	0.374416	0.372216	-0.477526	0.149412	abundance
Bok	-1.26431	0.0766904	-0.278842	0.793647	-1.36345	0.302204	-1.49285	0.397621	background
Thap4	-0.162638	0.472982	-0.132216	0.291398	-0.0333449	0.968128	-0.083403	0.64651	background
Atg4b	0.146713	0.370527	0.128982	0.256226	0.0492793	0.932387	-0.0180848	0.910962	background
Dtymk	-0.585053	0.0111537	-0.814854	0.000891054	-0.236892	0.815264	-0.545386	0.161629	abundance
Ing5	0.1673	0.300993	-0.0414189	0.635477	0.123695	0.829654	-0.0010647	0.994376	background
D2hgdh	-1.03269	0.0121134	-0.677227	0.0251945	-0.410504	0.647317	-0.0177857	0.971517	abundance
Pdcd1	2.02951	0.00353466	1.98695	0.00517115	0.485874	0.791845	0.166499	0.873115	abundance
Fam174a	-1.28683	0.00411867	-1.06406	0.000393087	0.0816623	0.968204	-0.816951	0.0521619	abundance
St8sia4	-1.89913	0.000218054	-1.87346	0.00055054	-1.02488	0.308493	0.146286	0.934056	abundance
D1Ertd622e	0.897639	0.00182656	0.855026	0.000625848	0.212962	0.730793	0.146597	0.491732	abundance
Ppip5k2	0.106012	0.709727	0.021427	0.877448	0.0675775	0.924476	-0.0189731	0.914817	background
Gin1	0.0748967	0.796208	0.00369096	0.978504	0.0678669	0.928909	-0.0186909	0.915641	background
Pam	-0.0696389	0.719969	-0.120869	0.194057	0.0835807	0.90208	-0.111206	0.438531	background
Pign	0.593995	0.0227203	0.438268	0.0107152	0.601025	0.567765	0.441995	0.153481	abundance
2310035C23Rik	-0.0402728	0.839455	-0.0128563	0.899257	-0.0213503	0.973803	-0.000121247	0.999123	background
Tnfrsf11a	-1.39783	0.00371406	-1.40387	0.000243914	1.60344	0.0810573	-0.816143	0.0325955	abundance
Zcchc2	0.766952	0.00390083	0.782375	0.00213793	0.415639	0.566094	0.197964	0.631151	abundance
Phlpp1	-0.863208	0.00368828	-0.852186	0.00447377	-0.395178	0.466348	0.0621357	0.885193	abundance
Bcl2	-1.01226	0.00458241	-1.01343	0.00397201	-0.467153	0.54104	-0.363061	0.338066	abundance
Kdsr	-0.950841	0.00942252	-1.13638	0.000510769	0.913041	0.395303	-0.659592	0.0535488	abundance
Vps4b	0.274308	0.265008	0.294778	0.0313786	0.16602	0.892538	0.278391	0.181883	background
Serpinb12	-0.149495	0.824195	-0.2677	0.212632	-0.503177	0.820464	-0.286988	0.342467	background
Serpinb2	9.55469	3.77861e-05	10.2076	6.02774e-05	3.11932	0.618155	3.63654	0.280528	abundance
Serpinb8	-0.996297	0.0224803	-1.09368	0.00332444	0.509395	0.488503	-0.475191	0.104393	abundance
Dsel	-0.316864	0.128384	-0.100053	0.563963	-0.292752	0.587964	0.00533401	0.989718	background
Tsn	-0.123489	0.460225	-0.166328	0.0970242	0.00452172	0.99591	-0.135308	0.364746	background
Nifk	0.23298	0.501921	0.0718716	0.656164	0.105814	0.904476	-0.00900194	0.966777	background
Clasp1	-0.532301	0.0292696	-0.498916	0.00237498	0.49353	0.676113	-0.350297	0.0891868	abundance
Tfcp2l1	0.622857	0.018303	0.473272	0.0392564	0.440608	0.421982	0.135631	0.724467	abundance
Ralb	0.548393	0.0247754	0.628247	0.00122769	-0.105269	0.924518	0.502691	0.0664406	abundance
Tmem185b	-0.0879782	0.921272	1.20772	0.00570662	0.315052	0.955944	1.20419	0.0652279	buffering
Epb4.1l5	-0.0391951	0.897294	-0.303577	0.0856935	-0.354684	0.700256	-0.316769	0.185832	buffering
Ptpn4	-0.179636	0.519621	-0.341087	0.015773	0.533751	0.514838	-0.306624	0.120684	background
Tmem177	-0.463181	0.0162859	-0.468462	0.0112378	-0.396922	0.357334	0.44214	0.477837	abundance
Dbi	0.221083	0.454794	0.0188271	0.869827	0.175787	0.822257	-0.0282605	0.867111	background
3110009E18Rik	-0.0531927	0.809237	0.188036	0.445394	-0.154182	0.795558	0.262459	0.25957	background
Steap3	-2.13426	0.000523206	-1.8251	0.00209626	-1.08159	0.281746	0.122062	0.928892	abundance
Insig2	0.169635	0.373797	-0.0524383	0.637142	0.169175	0.798206	-0.0518399	0.795634	background
Ccdc93	0.535563	0.0302447	0.607983	0.00479868	-0.106435	0.91044	0.247174	0.257408	abundance
Ddx18	0.195905	0.350844	0.208382	0.0754	-0.172131	0.798803	0.137411	0.362171	background
Dpp10	0.359992	0.298953	0.581674	0.112991	0.726853	0.323617	0.84251	0.0995753	background
Actr3	1.00079	0.00344095	0.906089	0.000922007	0.280901	0.858646	0.542982	0.205658	abundance
Slc35f5	0.527002	0.03584	0.564936	0.00192697	-0.649292	0.479089	0.372616	0.0824311	abundance
Mgat5	0.0204214	0.921029	0.0669196	0.58767	-0.0582591	0.922446	0.0525263	0.719526	background
Ccnt2	0.178644	0.442475	0.0853668	0.366084	0.0313639	0.96866	0.0640455	0.666737	background
Rab3gap1	0.524672	0.0231881	0.418433	0.00492897	-0.273439	0.616361	0.208864	0.200572	abundance
Zranb3	0.809408	0.0384326	0.611609	0.0528273	0.196338	0.811146	-0.0101861	0.979409	abundance
R3hdm1	-0.0787054	0.735031	-0.109343	0.266383	0.163069	0.81002	-0.0922403	0.520991	background
Ubxn4	0.428674	0.0613606	0.526971	0.00806836	0.464514	0.585957	0.54551	0.093554	abundance
Mcm6	-1.52794	0.00046409	-1.5167	9.07324e-05	-1.11608	0.386434	-1.38233	0.0476137	abundance
Dars	0.260325	0.235885	0.148335	0.2159	0.171618	0.827838	0.10441	0.582593	abundance
Cxcr4	-1.92	0.0568809	-2.64684	0.0411173	-0.169827	0.947614	-0.692181	0.581912	abundance
Pfkfb2	-0.586715	0.0154179	-0.995851	0.000475342	0.24186	0.81002	-0.646731	0.0713768	abundance
Yod1	0.487262	0.022668	0.190619	0.109441	0.666554	0.155923	0.503363	0.0677329	translation
AA986860	0.463496	0.201621	0.899339	0.217522	0.244395	0.840211	0.351768	0.730902	abundance
Il10	5.04401	1.48875e-05	5.08978	6.11185e-05	2.88353	0.0642599	-0.378551	0.712431	abundance
Mapkapk2	1.3724	0.00020822	1.30394	0.000362609	1.18717	0.0860015	-0.738429	0.330548	abundance
Dyrk3	-1.27974	0.00280666	-1.27713	0.00149496	-0.0328491	0.976174	-0.254803	0.516726	abundance
Eif2d	-0.401148	0.0353133	-0.363075	0.00625179	-0.0230892	0.971001	-0.220399	0.191855	abundance
Rassf5	-0.47523	0.0299419	-0.654393	0.00131192	0.176214	0.874372	-0.434459	0.0884251	abundance
Ikbke	2.45424	0.000104253	2.76212	5.57618e-05	0.318398	0.932387	1.4132	0.190283	abundance
Srgap2	0.286065	0.131746	0.311847	0.0309461	0.0440824	0.953209	0.152747	0.392467	abundance
Fam72a	0.538119	0.0121708	0.566247	0.00541368	0.26595	0.594163	-0.0915894	0.794451	abundance
Ctse	-0.513244	0.14336	-0.319714	0.0267272	-0.0593093	0.957965	-0.263865	0.185518	abundance
Rab7b	-1.20684	0.00431109	-1.19244	0.00328049	-0.0284866	0.968128	-0.0491689	0.821137	abundance
Slc26a9	2.14266	0.000363627	2.06991	0.000240866	1.43713	0.623944	1.53241	0.19237	abundance
Slc41a1	0.0893695	0.674811	0.100264	0.338429	0.173176	0.81712	0.11577	0.474561	background
Rab29	0.12046	0.573792	0.0847473	0.574185	0.0995217	0.895828	0.0631064	0.791636	background
Nucks1	-0.123093	0.648121	-0.346008	0.013751	0.613545	0.410397	-0.32089	0.104651	background
Slc45a3	0.65358	0.184109	1.35137	0.00126466	-0.211429	0.943717	1.26288	0.0429949	abundance
Elk4	0.367653	0.0376238	0.188188	0.0863543	0.385197	0.356381	0.349226	0.11082	abundance
Mfsd4	0.367307	0.0419883	0.142441	0.198925	0.292102	0.496447	-0.278647	0.14023	abundance
Cdk18	0.495267	0.0432303	0.503128	0.0136478	0.178338	0.810303	0.272825	0.330607	abundance
Nuak2	-0.143333	0.56585	-0.0234093	0.877448	-0.136424	0.876641	-0.00704276	0.979409	background
Tmcc2	-0.541962	0.182014	-0.464225	0.0749936	-0.0495394	0.973285	-0.255427	0.433591	abundance
Dstyk	-0.755428	0.0034015	-0.571169	0.00676851	-0.459838	0.330392	0.345017	0.232701	abundance
Rbbp5	-0.379971	0.0602605	-0.485174	0.00456224	-0.123912	0.881928	-0.378828	0.113108	abundance
Tmem81	-0.609701	0.0496477	-0.765903	0.000739672	-0.583758	0.819743	-0.763673	0.0354152	abundance
Mdm4	0.506846	0.0562948	0.37429	0.00505315	-0.529258	0.505977	0.332952	0.0889249	abundance
Ppp1r15b	0.878654	0.00208931	0.857497	0.00145203	0.321176	0.53757	-0.199281	0.393842	abundance
Snrpe	0.262527	0.379717	0.0139026	0.929682	0.248402	0.769609	-0.0519694	0.826119	background
Zc3h11a	0.697421	0.0311809	0.612535	0.031039	0.361602	0.737735	0.256841	0.606833	abundance
Gm38394	0.706431	0.0159084	0.600508	0.0107783	1.06199	0.211158	0.91228	0.0948256	abundance
Atp2b4	-0.0755502	0.748656	-0.0260707	0.866455	-0.0502402	0.942596	0.0146909	0.942356	background
Btg2	1.72979	0.00103734	1.43258	0.00139704	0.272626	0.648226	-0.0843008	0.759049	abundance
Ppfia4	-2.73244	0.000160126	-2.94075	6.54513e-05	-0.612214	0.727013	-1.84351	0.0541263	abundance
Tmem183a	0.328549	0.0827309	0.266474	0.037805	0.0372308	0.952884	0.0506316	0.753682	abundance
Cyb5r1	0.0946007	0.676374	0.156461	0.158702	-0.264187	0.556286	0.118255	0.393911	background
Adipor1	-0.0782697	0.760122	0.0170417	0.890245	-0.108008	0.879677	0.044585	0.782458	background
Klhl12	1.06142	0.00734767	0.86813	0.00184522	-0.369444	0.724638	0.320954	0.185655	abundance
Rabif	0.19887	0.293731	0.0602026	0.564187	0.122703	0.844805	-0.020018	0.90407	background
Kdm5b	1.26974	0.00486914	1.22864	0.00146745	-0.11751	0.950482	0.475863	0.241055	abundance
Ppp1r12b	-1.72993	0.000829476	-1.50523	0.00153577	-0.586113	0.449565	0.0283459	0.961111	abundance
Ube2t	-1.71455	0.000288722	-1.44433	0.000101308	-0.593622	0.64719	-1.01899	0.153481	abundance
Ptpn7	0.875667	0.00517532	0.826139	0.000343336	-0.150467	0.961091	0.710194	0.0505115	abundance
Arl8a	0.455738	0.0410472	0.459591	0.00443568	0.440826	0.724103	0.455413	0.0983597	abundance
Rnpep	0.264059	0.155494	0.257037	0.0749936	0.0204557	0.973182	-0.000777316	0.996013	abundance
Timm17a	0.548792	0.018987	0.44703	0.0172035	0.274787	0.667341	0.0675069	0.847424	abundance
Ipo9	-0.242916	0.174884	-0.207154	0.0990465	-0.210076	0.72482	-0.174685	0.394687	abundance
Nav1	-1.2645	0.00539062	-1.19568	0.00110822	0.45813	0.577042	-0.482218	0.141603	abundance
Csrp1	-0.170071	0.363307	-0.267501	0.01972	-0.150454	0.82641	-0.266111	0.131594	background
Phlda3	-1.3399	0.0720141	-1.72977	0.00989703	0.200788	0.932609	-1.10661	0.136863	abundance
Tmem9	-0.781871	0.0145049	-0.984899	0.00222777	-0.186926	0.86271	-0.641694	0.146203	abundance
Kif21b	-1.31088	0.00443371	-1.18413	0.000765256	0.549572	0.698231	-0.537941	0.120032	abundance
Camsap2	-0.24314	0.336513	-0.331615	0.0166851	-0.380771	0.797222	-0.343022	0.11431	background
Ddx59	-0.0825693	0.698623	-0.031107	0.864745	-0.0671756	0.922446	0.0192843	0.942356	background
Kif14	-0.789902	0.0165415	-0.847136	0.000812968	0.711284	0.45493	-0.563338	0.0566003	abundance
Zfp281	0.920787	0.00402875	0.804071	0.00104364	0.974516	0.565633	0.828847	0.0984267	abundance
Ptprc	0.89784	0.0168849	0.78591	0.00329796	0.0510389	0.97633	0.480616	0.143503	abundance
Nek7	-0.753608	0.031648	-0.849652	0.000885859	1.01054	0.39697	-0.609691	0.0577447	abundance
2310009B15Rik	-0.538407	0.411053	0.015664	0.968347	-0.559675	0.642772	0.235777	0.541801	background
Dennd1b	0.64716	0.00899257	0.497677	0.0171624	0.425869	0.397914	-0.00256762	0.994951	abundance
Zbtb41	0.17204	0.549707	0.0221732	0.832832	0.134479	0.887394	0.00413797	0.982946	background
Aspm	-1.31768	0.0020706	-1.27122	0.000318689	0.0290068	0.985216	-0.829418	0.0535488	abundance
Cfh	-0.862494	0.0233051	-0.921679	0.000427898	-0.390012	0.869594	-0.882222	0.0325955	abundance
Cdc73	0.283401	0.279919	0.196627	0.0902741	-0.336996	0.412353	0.107378	0.427375	background
B3galt2	0.418179	0.331286	0.0133498	0.963807	0.405705	0.688665	-0.144489	0.681362	background
Glrx2	0.191163	0.257618	0.0459747	0.685998	0.218479	0.652148	0.16362	0.341535	background
Trove2	-0.37132	0.136938	-0.48529	0.00224205	-0.492022	0.619101	-0.490326	0.0561831	abundance
Uchl5	-0.14448	0.570198	-0.0297144	0.759341	-0.127171	0.888784	-0.0248059	0.880692	background
Rgs2	-0.223248	0.303743	-0.362472	0.0965707	-0.185807	0.801481	-0.330619	0.297516	background
Rgs1	0.241599	0.304759	0.250816	0.240427	0.124135	0.876478	0.121088	0.67033	background
Rgs18	0.108047	0.902356	-1.67945	0.0268545	-0.0923007	0.978639	-1.67216	0.131048	buffering
Pla2g4a	0.277574	0.209471	0.168953	0.34204	0.211683	0.762322	0.0596532	0.842549	background
Ptgs2	6.35443	5.90031e-06	6.45779	4.89444e-05	3.0047	0.103971	-3.88848	0.0685933	abundance
BC003331	0.173606	0.542963	0.122757	0.371418	0.0344874	0.97065	0.081016	0.682313	background
Tpr	-0.141889	0.529495	0.0173484	0.885133	-0.126402	0.86988	-0.0132145	0.944879	background
Ivns1abp	-0.28401	0.245455	-0.460837	0.00873539	-0.0293333	0.978764	-0.422237	0.102773	abundance
Swt1	0.737574	0.0309159	0.647299	0.00440784	0.874203	0.565175	0.685868	0.0981808	abundance
Trmt1l	0.304282	0.164885	0.235389	0.0406971	0.15112	0.864681	0.211106	0.226357	abundance
Rnf2	0.317449	0.223745	0.311159	0.0362195	-0.144713	0.879677	0.215387	0.273778	abundance
Fam129a	0.540896	0.0137364	0.601125	0.0101309	0.377022	0.425665	0.112567	0.735946	abundance
Edem3	-0.0253343	0.901599	-0.00659782	0.962114	-0.0238636	0.973216	-0.00305959	0.98927	background
1700025G04Rik	-2.16203	0.000107198	-2.39282	3.78656e-05	-0.510549	0.936965	-2.08618	0.0507121	abundance
Tsen15	-0.735623	0.00739029	-0.620869	0.00182797	-0.342195	0.567765	-0.453714	0.102067	abundance
Rgl1	1.07303	0.0014662	1.10862	0.000812968	0.233501	0.68768	0.0715698	0.782036	abundance
Arpc5	0.769527	0.00352408	0.689603	0.0011209	0.276655	0.638653	0.289441	0.364286	abundance
Ncf2	0.597574	0.0103243	0.680402	0.00618033	0.210864	0.69485	-0.214073	0.324063	abundance
Smg7	1.02459	0.00117481	0.910574	0.000652305	0.379558	0.690684	0.144224	0.758172	abundance
Lamc2	0.291901	0.325587	0.195904	0.673985	0.330165	0.688253	0.377308	0.568055	background
Lamc1	0.556112	0.0131125	0.617772	0.00137198	-0.189209	0.728304	0.242749	0.15273	abundance
Shcbp1l	-1.27191	0.0018443	-1.83072	0.00284	-0.86133	0.464573	-0.831562	0.575568	abundance
Dhx9	-0.130009	0.617599	-0.278522	0.0200142	0.637961	0.433624	-0.260611	0.133463	background
Npl	0.495186	0.0241978	0.628048	0.00205479	0.0581174	0.929222	0.389994	0.0926211	abundance
Rgs16	2.8106	0.000852706	2.91421	0.000590112	-0.0568994	0.963199	0.554188	0.240081	abundance
Rnasel	-0.0271946	0.89249	-0.331103	0.20772	-0.0403488	0.953762	-0.336071	0.387157	background
Glul	-1.02444	0.00589584	-1.01525	0.000741911	0.730756	0.134625	-0.430268	0.0552003	abundance
Ier5	0.637883	0.102487	0.979294	0.000756289	-1.76105	0.0697737	0.786066	0.0290977	abundance
Mr1	-0.746264	0.245577	-0.333238	0.658267	-0.726507	0.685582	-0.268812	0.838937	background
Stx6	1.06918	0.00217561	1.109	0.000115709	-1.79227	0.513155	0.860047	0.029783	abundance
Xpr1	-0.412157	0.0698957	-0.59267	0.000664004	0.48697	0.619841	-0.584936	0.0335542	abundance
Acbd6	-0.0536372	0.87366	0.170367	0.475625	-0.137639	0.899315	0.18763	0.574147	background
Qsox1	1.03403	0.00117665	1.02713	0.00138582	0.523123	0.424696	-0.23212	0.647288	abundance
Cep350	0.303611	0.206871	0.286683	0.025097	-0.129252	0.881551	0.23249	0.188437	abundance
Tor1aip1	1.39509	0.000496268	1.34326	0.000182262	0.26604	0.858646	0.603053	0.312048	abundance
Tor1aip2	1.65027	0.000573298	1.56705	0.000303074	0.073026	0.959426	0.439407	0.467107	abundance
Gm2000	0.326801	0.227289	0.330696	0.0275945	-0.102428	0.922446	0.258623	0.204458	abundance
Soat1	0.354043	0.0891376	0.19624	0.128015	0.133938	0.836158	-0.0149247	0.935969	abundance
Gm10031	0.324367	0.48283	-0.266781	0.653031	0.322712	0.833904	-0.263133	0.779191	background
Abl2	0.0775397	0.709455	0.0892649	0.423073	-0.0535486	0.931558	0.0527703	0.724232	background
Tor3a	2.05862	9.20985e-05	2.09372	7.6523e-05	1.46863	0.195499	1.2556	0.121346	abundance
Fam20b	0.430524	0.0239784	0.366505	0.0128798	0.205854	0.663638	-0.267048	0.137898	abundance
Rasal2	0.385575	0.139874	0.377192	0.00756249	-0.398343	0.602791	0.319055	0.104651	abundance
Rfwd2	1.10009	0.0033582	0.938465	0.000927302	-0.000698718	0.999138	0.450228	0.227083	abundance
Tnn	0.81246	0.180111	0.842771	0.0358686	2.12231	0.0696323	1.25819	0.029783	abundance
Mrps14	0.20594	0.294759	0.162458	0.320343	0.130075	0.853212	0.0424582	0.880692	background
Cacybp	0.104148	0.670947	0.0987927	0.403867	0.0626444	0.942048	0.0893104	0.629868	background
Rabgap1l	1.0764	0.0514684	0.53294	0.0227955	1.12768	0.442249	0.546504	0.180078	abundance
Rc3h1	1.14048	0.00136489	0.909193	0.000248021	-0.763113	0.559037	0.590546	0.0640513	abundance
Serpinc1	2.14715	0.00035607	1.26697	0.000404853	1.97973	0.331306	1.17641	0.14085	abundance
Zbtb37	0.493726	0.0691956	0.246945	0.0321934	0.836634	0.234282	0.288748	0.153827	abundance
Dars2	-0.667553	0.0190479	-0.758772	0.00164932	-0.0330521	0.986102	-0.543421	0.130157	abundance
Cenpl	-0.377568	0.121317	-0.513553	0.00203534	1.01491	0.132181	-0.432196	0.0617558	abundance
Klhl20	-0.0212043	0.939468	0.0342242	0.759028	-0.0737953	0.928995	0.0382094	0.821656	background
Prdx6	0.118834	0.456637	0.0858882	0.401682	0.127393	0.82366	0.101281	0.553643	background
Suco	1.29114	0.00302388	1.12087	0.000371281	0.0721179	0.977786	0.833582	0.122197	abundance
Pigc	0.474209	0.0267006	0.323768	0.0528273	0.238934	0.613331	-0.216317	0.275593	abundance
Mettl13	-0.833489	0.00338197	-0.736261	0.00615441	-0.422273	0.413111	0.27942	0.364286	abundance
Vamp4	-0.553027	0.0609817	-0.591506	0.00248312	0.438122	0.676716	-0.460819	0.0807097	abundance
Prrc2c	0.36692	0.147673	0.378551	0.00635227	-0.145455	0.887394	0.349711	0.0889242	abundance
Gorab	0.622461	0.0332185	0.423241	0.0155134	0.167336	0.855426	0.23121	0.342203	abundance
Kifap3	-0.180409	0.409182	-0.159394	0.251394	-0.164589	0.846418	-0.150861	0.488689	background
Scyl3	0.0272791	0.870889	-0.150913	0.153894	0.024603	0.968204	-0.150264	0.357749	background
BC055324	-0.979337	0.00319036	-1.04667	0.000385508	-1.67902	0.303326	-1.30488	0.0335425	abundance
Mettl18	-0.237391	0.470126	-0.420941	0.0586223	0.368045	0.563073	-0.292405	0.173118	background
Slc19a2	-1.17055	0.000716527	-1.27707	0.000286755	-0.451767	0.481158	-0.401771	0.202636	abundance
Ccdc181	-0.570107	0.0914123	-0.576354	0.0130114	0.394468	0.52962	-0.281813	0.161998	abundance
Blzf1	0.582159	0.158264	0.5643	0.00781567	-0.542516	0.756502	0.43362	0.114683	abundance
Nme7	-0.0270667	0.930254	-0.188537	0.242993	0.164813	0.863588	-0.180024	0.405632	background
Sft2d2	-0.17864	0.330801	-0.303285	0.0488164	0.0839188	0.894363	-0.15169	0.354302	background
Tiprl	0.0437076	0.817576	-0.0995108	0.287954	0.189897	0.744657	-0.111777	0.437028	background
Dcaf6	0.0104173	0.969346	0.129153	0.317943	-0.234466	0.631459	0.124201	0.387157	background
Mpc2	-0.143335	0.436929	-0.0644562	0.5066	-0.122302	0.858646	-0.0532182	0.746422	background
Mpzl1	-1.2904	0.00585815	-1.54502	0.00237498	-0.33435	0.806732	-0.764493	0.314395	abundance
Rcsd1	0.0329767	0.86626	0.0813796	0.593541	0.0465886	0.945049	0.0892902	0.697767	background
Creg1	-0.553517	0.0105111	-0.563407	0.00166967	-0.242363	0.693104	-0.316573	0.171243	abundance
Pou2f1	-0.574654	0.018987	-0.593307	0.00122686	0.713199	0.191205	-0.374042	0.0712109	abundance
Tada1	-0.192338	0.25647	-0.320894	0.0175264	0.0220887	0.977786	-0.229038	0.242355	background
Pogk	-0.084815	0.580334	-0.205168	0.0689981	-0.089287	0.880299	-0.217884	0.220594	background
Uck2	-0.291923	0.0878024	-0.33052	0.0142421	-0.361747	0.505977	-0.409909	0.121346	abundance
Tmco1	0.120877	0.432286	0.0506217	0.62041	0.146735	0.782518	0.242122	0.148459	background
Aldh9a1	-0.24535	0.159375	-0.292784	0.0123543	0.308658	0.505068	-0.230477	0.164558	abundance
Mgst3	-0.27559	0.155432	-0.308782	0.035457	-0.367635	0.505977	-0.362691	0.169428	abundance
Nuf2	-0.965279	0.00901571	-0.993588	0.000294286	0.929318	0.442249	-0.795254	0.0352548	abundance
Hsd17b7	0.622618	0.01215	0.50332	0.0134608	0.27826	0.586487	-0.0210458	0.941807	abundance
Uap1	0.216534	0.219667	0.259868	0.0664303	0.0298529	0.96359	0.074114	0.702541	abundance
Uhmk1	0.440471	0.0547775	0.175938	0.109085	0.16499	0.816011	0.0441824	0.803045	abundance
Atf6	-0.614182	0.00656974	-0.613046	0.00545709	-0.528672	0.296332	-0.247333	0.474561	abundance
Dusp12	-0.281773	0.0992383	-0.380858	0.0638178	-0.300524	0.514401	-0.49481	0.240314	abundance
Fcrlb	1.56352	0.0126381	1.90174	0.000819669	3.34981	0.0967306	2.4224	0.032173	abundance
Fcgr2b	3.09473	6.64391e-05	3.37859	4.88395e-05	-0.152471	0.934194	1.38809	0.0981808	abundance
Fcgr4	4.28347	0.000126073	4.33037	0.000182262	0.434078	0.774245	0.0744433	0.942356	abundance
Fcgr3	0.604592	0.0531924	0.362033	0.248253	0.32677	0.448241	-0.391394	0.114714	abundance
Cfap126	0.0489271	0.92384	0.259155	0.448399	-0.2607	0.750806	0.226911	0.399618	background
Sdhc	0.0388567	0.813546	0.0624429	0.634804	0.0187929	0.975258	-0.00395005	0.985161	background
Mpz	1.03993	0.00438279	1.35255	0.0153328	1.1016	0.183221	1.56786	0.163949	abundance
Tomm40l	-0.285256	0.360307	-0.131532	0.425151	-0.296756	0.777264	-0.138506	0.595699	background
Fcer1g	1.08173	0.00130799	0.98366	0.000207826	0.0223997	0.990711	0.72759	0.0948355	abundance
Ndufs2	0.0794795	0.621229	0.0705449	0.415986	-0.0410564	0.943717	0.0278959	0.845392	background
Adamts4	2.67137	0.0210811	2.92465	0.00228858	-1.60444	0.586325	1.5041	0.100477	abundance
B4galt3	0.896139	0.00890087	0.824718	0.00222777	0.214818	0.877827	0.500457	0.147369	abundance
Ppox	-0.637166	0.00805837	-0.551805	0.0130953	-0.820718	0.145162	-1.08424	0.0754189	abundance
Usp21	0.519592	0.0687733	0.713638	0.00184458	0.23288	0.908122	0.666066	0.0585678	abundance
Ufc1	0.261836	0.237806	0.121454	0.287125	0.0715804	0.918029	0.0245885	0.886657	background
Dedd	0.449587	0.0469136	0.416376	0.0245103	0.282817	0.707055	0.25261	0.352607	abundance
Nit1	-0.140538	0.36321	-0.0494653	0.692143	-0.127977	0.816581	0.172266	0.422224	background
Pfdn2	0.0598914	0.764452	0.269118	0.0754	0.0988204	0.895133	0.276587	0.226357	background
Pvrl4	2.64927	0.00253935	0.991753	0.140916	2.26501	0.140876	-0.483183	0.769287	translation
Arhgap30	0.898786	0.00348946	0.866668	0.00149908	0.344182	0.55821	0.368713	0.214219	abundance
Usf1	0.183275	0.34079	0.160373	0.123877	0.291134	0.598149	0.184363	0.26192	background
F11r	3.86075	0.000223125	3.88152	7.51522e-05	-0.848519	0.797443	1.96214	0.0972889	abundance
Alyref2	-1.09547	0.0119508	-0.966181	0.0339619	-0.851035	0.457167	-0.531838	0.508651	abundance
Ly9	0.585672	0.0646704	0.442209	0.0211629	-0.0537024	0.959426	0.2093	0.347249	abundance
Cd48	0.121936	0.755781	-0.180401	0.580292	0.246735	0.804366	-0.25284	0.510815	background
Ncstn	0.641649	0.00479838	0.590876	0.00131096	0.748628	0.211351	0.778138	0.0457105	abundance
Copa	0.740329	0.00384399	0.690563	0.00453189	0.432001	0.394982	-0.22638	0.42384	abundance
Pex19	0.11573	0.483731	0.0767283	0.546532	0.0826562	0.892632	-0.024273	0.902179	background
Dcaf8	-0.312309	0.0773342	-0.29255	0.0108804	-0.543173	0.264972	-0.310898	0.0973513	abundance
Pea15a	0.567622	0.014802	0.531973	0.00629115	0.267349	0.646663	0.210622	0.363759	abundance
Igsf8	-0.0595448	0.922234	0.32319	0.427404	-0.369566	0.791845	0.353857	0.430266	background
Kcnj10	0.22912	0.603036	0.30102	0.540403	0.242178	0.874372	0.315297	0.672311	background
Pigm	0.140707	0.568124	0.122861	0.302468	-0.110953	0.863588	0.0655893	0.648087	background
Slamf9	2.4973	0.00049625	1.91519	0.00587615	1.29833	0.10547	-1.34763	0.184561	translation
Tagln2	-0.0182298	0.921692	0.0102098	0.91523	-0.0136709	0.981753	0.00836464	0.959935	background
Slamf8	2.1946	0.00387881	2.41664	0.000326125	-1.55712	0.320665	1.37381	0.0428464	abundance
Dusp23	0.29905	0.664732	-0.579215	0.301075	0.806119	0.515425	-0.767125	0.220362	buffering
Aim2	1.46882	0.000794426	1.28951	0.000175633	-0.0399177	0.98779	0.803877	0.139295	abundance
Pydc4	1.45266	0.00046409	1.15973	0.000358715	0.613343	0.34726	0.454382	0.166816	abundance
Pyhin1	6.15757	3.48683e-05	5.96846	8.71149e-05	2.51023	0.222815	0.434366	0.815887	abundance
AI607873	1.76503	0.0056326	1.75879	0.000370129	-1.25117	0.635562	1.10231	0.0759629	abundance
Ifi204	4.25095	0.000342822	4.38642	0.000261692	-0.0126249	0.996534	1.05966	0.327081	abundance
Mndal	2.70993	0.000773283	2.66599	0.000350113	0.362697	0.908013	1.25935	0.1983	abundance
Mnda	4.08284	0.000160208	4.04074	4.89444e-05	-3.49069	0.051061	2.09851	0.0202434	abundance
Ifi203	3.09999	0.00052608	3.16109	0.000253324	-0.119643	0.963691	1.19558	0.212914	abundance
Ifi202b	3.90593	0.000388278	4.20991	0.000336834	0.104401	0.96785	0.834324	0.426215	abundance
Ifi205	6.50563	1.92425e-05	4.98022	0.000104902	2.77589	0.0517698	-2.90889	0.124708	translation
Fh1	-0.116649	0.577562	-0.161734	0.254826	-0.0751617	0.924306	-0.142673	0.504945	background
Kmo	1.99312	0.00603114	1.54029	0.00309151	-0.151072	0.920224	0.41943	0.332352	abundance
Opn3	1.24705	0.00103254	1.60068	0.001123	1.69395	0.0800358	2.58235	0.0517043	abundance
Chml	-0.0694926	0.807077	-0.163369	0.270927	0.020189	0.981753	-0.152101	0.486705	background
Exo1	-2.03689	7.44144e-05	-1.93877	5.57618e-05	-0.647787	0.470606	-0.32272	0.584329	abundance
B020018G12Rik	0.107175	0.794037	0.591278	0.254043	0.0975826	0.944968	0.587803	0.445831	background
Cep170	0.700234	0.0172391	0.657713	0.00317045	0.588286	0.704992	0.612309	0.108379	abundance
Sdccag8	-0.0961071	0.724696	-0.00641021	0.961404	-0.0848408	0.912691	0.0220216	0.901389	background
Akt3	0.241658	0.279305	0.118295	0.479249	0.179379	0.801731	0.0163272	0.955765	background
Zbtb18	-0.740952	0.00646591	-0.812674	0.00141837	-0.198731	0.8327	-0.394	0.218094	abundance
Adss	-0.56102	0.0214549	-0.531335	0.00207236	-1.0173	0.229267	-0.623439	0.0464878	abundance
Desi2	0.169234	0.418001	-0.0965029	0.3342	0.228192	0.73699	-0.112222	0.484376	background
Cox20	-0.947697	0.068693	-0.570524	0.258927	-0.716225	0.557427	-0.107479	0.905981	background
Hnrnpu	0.0158231	0.953163	-0.081159	0.391369	-0.0725036	0.932609	-0.0802302	0.590031	background
Efcab2	-0.0297096	0.92011	-0.265076	0.548787	-0.0816333	0.929222	-0.285852	0.641217	background
Smyd3	-0.525291	0.015508	-0.481398	0.00194272	-1.55203	0.0410393	-0.676555	0.0282118	abundance
Tfb2m	-0.254835	0.288606	-0.416082	0.0048638	1.17307	0.0618421	-0.34912	0.0735819	background
Cnst	-1.35287	0.000825396	-0.963269	0.000442056	-0.298009	0.820727	-0.455709	0.333171	abundance
Sccpdh	-0.287065	0.118884	-0.420505	0.0135853	-0.384781	0.451121	-0.501034	0.101892	abundance
Ahctf1	0.326445	0.19853	0.289913	0.0202878	-0.40619	0.558673	0.227809	0.176204	abundance
Adck3	-1.75474	0.0128803	-1.43327	0.0171179	-1.98376	0.299738	-1.64988	0.254621	abundance
Psen2	-0.23874	0.257342	-0.291802	0.108599	-0.0956299	0.905814	-0.171501	0.538283	background
Itpkb	0.993625	0.00371994	1.04187	0.00011305	-1.02905	0.386383	0.976933	0.0263342	abundance
Parp1	-0.909574	0.00386005	-0.730446	0.00106707	0.338885	0.555361	-0.238767	0.178668	abundance
Lin9	-0.225676	0.3147	-0.327546	0.0519837	0.0532686	0.951191	-0.224775	0.296802	background
Acbd3	0.728718	0.0174419	0.730236	0.00131726	-0.432455	0.673251	0.469574	0.0972889	abundance
H3f3a	0.112942	0.471094	0.169284	0.0971389	0.0827802	0.893099	0.147844	0.341452	background
Sde2	1.07441	0.000530204	1.13181	9.71755e-05	-0.0994468	0.863588	0.107105	0.432964	abundance
Pycr2	-0.0153954	0.966287	0.187615	0.203695	-0.209039	0.874571	0.189958	0.371234	background
Tmem63a	0.752951	0.0030992	0.752164	0.000403474	0.951994	0.125148	0.830128	0.0733961	abundance
Ephx1	-0.33766	0.116339	-0.319186	0.00881695	-1.51883	0.0467696	-0.368628	0.0671588	abundance
Nvl	-0.0551321	0.835067	-0.179158	0.114177	0.395433	0.440867	-0.163661	0.279142	background
Cnih4	0.199658	0.250942	0.071406	0.489967	0.221258	0.676113	0.104665	0.581912	background
Wdr26	0.216464	0.327144	0.17214	0.109365	-0.0292158	0.976861	0.133605	0.39704	background
Lbr	-0.276985	0.202662	-0.2065	0.0800185	0.11655	0.877658	-0.0991197	0.499364	abundance
Srp9	-0.000423371	0.998323	0.249077	0.0702195	-0.281792	0.598436	0.249258	0.181883	background
Degs1	1.24222	0.000406945	1.16538	0.000104659	-0.12238	0.912691	0.536314	0.100539	abundance
Fbxo28	0.908016	0.00218557	0.829695	0.00146556	0.552964	0.452571	0.341492	0.52219	abundance
Trp53bp2	0.407439	0.0573006	0.538991	0.00240355	1.34653	0.0596286	0.75106	0.0261002	abundance
Capn2	0.146052	0.364005	0.179391	0.0582531	-0.335314	0.442249	0.158949	0.264582	background
Disp1	-0.954454	0.00782763	-0.84711	0.00530275	-0.883243	0.408112	-0.787013	0.261872	abundance
Brox	0.731866	0.00942252	0.656842	0.00224186	0.408023	0.718927	0.504361	0.159155	abundance
Aida	1.26149	0.00406432	1.20538	0.000710993	0.0289912	0.984501	0.733481	0.12197	abundance
Mia3	-0.249998	0.168116	-0.0951136	0.315271	-0.282843	0.565602	-0.11674	0.452692	background
Taf1a	0.287425	0.248754	0.223832	0.0528273	-0.0756942	0.928909	0.182628	0.277472	abundance
Dusp10	0.0760117	0.888679	-0.0438233	0.777609	0.140554	0.929222	-0.0516861	0.823508	background
Hlx	2.25342	0.00522878	2.25939	0.000518631	0.350375	0.939057	1.71239	0.061975	abundance
Marc2	-0.263774	0.136592	-0.182816	0.0909243	-0.119645	0.849759	-0.0836267	0.63372	abundance
Rab3gap2	-0.197409	0.212061	-0.20786	0.0566361	-0.149936	0.793332	-0.146465	0.36364	abundance
Iars2	-0.213836	0.20747	-0.133286	0.215396	-0.198549	0.70526	-0.113423	0.495197	abundance
Bpnt1	0.0592463	0.736988	0.128448	0.185294	0.145308	0.81002	0.141168	0.351695	background
Eprs	0.0545383	0.789212	0.138634	0.39257	-0.0146284	0.981753	0.101987	0.636261	background
Rrp15	0.400268	0.174075	0.407845	0.0239847	-0.225204	0.806732	0.25948	0.236697	abundance
Gpatch2	0.0264677	0.87645	0.0569946	0.524545	-0.0493976	0.931558	0.0429225	0.759924	background
Kctd3	-0.108247	0.616196	-0.15932	0.197925	-0.121377	0.887394	-0.162363	0.397583	background
Cenpf	-1.11552	0.0116034	-0.929283	0.000395516	0.320142	0.876478	-0.811075	0.0361617	abundance
Smyd2	0.111658	0.475768	0.0764327	0.553495	0.134323	0.808757	0.250131	0.250548	background
Rps6kc1	0.362745	0.0498888	0.486308	0.00452069	0.524442	0.391801	0.644083	0.074778	abundance
Angel2	-0.19495	0.295634	-0.298005	0.0347733	-0.0510163	0.950599	-0.242301	0.257494	background
Vash2	-3.39712	0.000363498	-3.03071	0.00052448	-1.90502	0.370775	-1.53008	0.395821	abundance
Mfsd7b	-0.322731	0.208476	-0.481773	0.00786994	0.199042	0.892538	-0.401156	0.104393	abundance
Tatdn3	-0.399094	0.143034	-0.374235	0.0862061	-0.0769046	0.928573	-0.128856	0.653564	abundance
Nsl1	-1.4929	0.000609845	-1.31546	0.000274349	0.143846	0.878174	-0.336645	0.224983	abundance
Atf3	2.66912	0.000232067	2.51231	0.000363906	0.492425	0.486396	-0.0784856	0.849579	abundance
Nenf	-0.115953	0.653858	-0.115335	0.255699	0.210377	0.738753	-0.0893978	0.528487	background
Tmem206	-0.827172	0.0113674	-1.04448	0.00293822	0.109443	0.887394	-0.295703	0.331062	abundance
Ppp2r5a	0.928325	0.001541	0.956184	0.000848924	0.32045	0.502869	-0.198934	0.478012	abundance
Dtl	-2.19152	0.000235231	-2.19839	0.000104902	-0.714959	0.850583	-1.32212	0.242447	abundance
Ints7	-0.597837	0.00606007	-0.576284	0.00115778	-0.224405	0.663697	0.0582879	0.806739	abundance
Lpgat1	0.579416	0.0179262	0.400865	0.00542592	0.964072	0.318977	0.488446	0.0691587	abundance
Nek2	-0.836105	0.00391208	-0.817569	0.000638388	0.0351495	0.982196	-0.439424	0.144485	abundance
Slc30a1	-0.181519	0.369379	-0.127235	0.2662	0.0144211	0.980396	-0.0352597	0.815887	background
Traf5	0.982604	0.00718222	0.912945	0.00757538	1.15809	0.319117	1.1166	0.179248	abundance
Rcor3	-1.48813	0.000380499	-1.6689	7.72629e-05	-0.836233	0.814858	-1.37786	0.133157	abundance
Diexf	0.20233	0.36455	0.199298	0.21411	0.00819236	0.991227	0.0700213	0.710999	background
Irf6	0.377538	0.744286	0.810988	0.0847245	1.93347	0.369659	0.918002	0.107446	buffering
A130010J15Rik	0.239192	0.176157	0.180664	0.1082	0.196475	0.747523	0.147968	0.438116	abundance
Traf3ip3	-0.498332	0.01511	-0.516165	0.00306267	-0.479118	0.370775	-0.490917	0.0864406	abundance
Plxna2	-0.814245	0.033043	-0.951526	0.00259407	0.751365	0.16505	-0.476687	0.0551873	abundance
Cd46	0.223919	0.554509	0.261216	0.474323	0.10839	0.928592	0.152605	0.770286	background
Cr1l	0.388155	0.116806	0.202335	0.150093	0.382173	0.59592	0.198353	0.402281	abundance
Mthfd1l	-0.0949267	0.577539	-0.0941605	0.423512	-0.017378	0.977749	0.00200218	0.989995	background
Zbtb2	-0.44758	0.0736338	-0.304577	0.0183241	-0.47765	0.584955	-0.309567	0.156621	abundance
Rmnd1	-1.35063	0.00212126	-1.5907	0.000262146	0.694176	0.462187	-0.788119	0.0909342	abundance
Armt1	-0.564333	0.0314709	-0.526028	0.00270225	0.119629	0.93786	-0.404198	0.100771	abundance
Syne1	-0.857315	0.0194073	-0.69645	0.00856557	-0.336711	0.757499	-0.410514	0.22538	abundance
Fbxo5	-2.31788	0.000445697	-2.28329	5.68204e-05	0.519657	0.932387	-1.78527	0.0391712	abundance
Mtrf1l	-0.364975	0.0588848	-0.301924	0.0295906	-0.526921	0.292509	-0.460789	0.0864406	abundance
Cnksr3	-0.347227	0.25554	-0.493575	0.0121598	0.597137	0.391537	-0.353087	0.102773	background
Ulbp1	-1.24725	0.000592295	-1.47978	0.000851558	-0.956786	0.229267	-0.566956	0.438184	abundance
Lrp11	0.170803	0.324899	0.248298	0.0995138	0.0415065	0.94983	0.100226	0.611737	background
Pcmt1	0.216261	0.184066	0.104778	0.345326	0.23564	0.614478	0.182521	0.380226	background
Nup43	-0.67331	0.0311028	-0.818616	0.000662684	0.963715	0.490836	-0.628038	0.0429949	abundance
Lats1	0.658789	0.0145609	0.570169	0.0025574	-0.180138	0.855265	0.30361	0.212466	abundance
Katna1	0.32036	0.284555	0.259172	0.133442	-0.0227715	0.979378	0.130884	0.532314	background
Ginm1	0.233253	0.259347	0.188161	0.133123	0.237927	0.765634	0.1903	0.347281	background
Ppil4	-0.120064	0.689289	-0.197674	0.106278	-0.0432754	0.968204	-0.193059	0.2971	background
Zc3h12d	1.22502	0.0240573	1.66057	0.00498108	-0.176399	0.913107	0.809779	0.146629	abundance
Tab2	0.747685	0.0293505	0.668852	0.00523669	-0.250152	0.818362	0.326044	0.184561	abundance
Sash1	1.4372	0.000437498	1.52368	6.8735e-05	-0.621512	0.757813	0.992572	0.0565	abundance
Stxbp5	-0.295709	0.161248	-0.341178	0.0283979	0.14728	0.822584	-0.153656	0.343559	abundance
Adgb	1.26018	0.029107	0.932767	0.00052448	0.265372	0.910132	0.877508	0.0431817	abundance
Rab32	-0.106899	0.644558	-0.124336	0.534778	-0.00265076	0.996872	-0.0193987	0.920726	background
Shprh	-0.47886	0.0583577	-0.410727	0.00951198	-0.032722	0.972397	-0.299064	0.159785	abundance
Fbxo30	0.806667	0.0395768	0.746125	0.0118539	-0.0116923	0.995127	0.345546	0.322451	abundance
Epm2a	-1.32756	0.000303793	-1.41654	0.000930724	-1.48849	0.0839888	-2.67367	0.0539715	abundance
Gm9797	-0.0724483	0.875835	-0.619022	0.0517627	-0.11071	0.945501	-0.620901	0.184185	buffering
Utrn	-0.357094	0.132179	-0.504787	0.00387504	-0.88975	0.198533	-0.577962	0.0546217	abundance
Stx11	2.45847	0.000482915	2.27481	5.48873e-05	-3.73519	0.0374422	1.45585	0.0199869	abundance
Sf3b5	-0.520764	0.496497	-0.0221459	0.968347	-0.500897	0.798546	0.187055	0.775942	background
Ltv1	0.440153	0.0837544	0.383813	0.0173033	0.269003	0.822249	0.331025	0.215889	abundance
Fuca2	-0.27989	0.208537	-0.25039	0.0651486	0.027863	0.976022	-0.143386	0.438531	abundance
Pex3	0.211487	0.265238	0.115408	0.447338	0.153356	0.809968	-0.0194742	0.935995	background
Adat2	0.454504	0.059178	0.555711	0.0123114	0.169361	0.875591	0.358643	0.235798	abundance
Aig1	1.03316	0.019396	0.90155	0.0205577	0.153917	0.878049	0.0404497	0.926227	abundance
Hivep2	1.58506	0.000135486	1.46624	0.000121407	0.910466	0.102829	-0.816304	0.0689091	abundance
Vta1	0.643523	0.0113158	0.508633	0.00392057	0.204248	0.80842	0.28721	0.290853	abundance
Cited2	-0.26682	0.684201	0.172137	0.587497	-0.573678	0.482717	0.290434	0.273663	background
Heca	-0.385268	0.0552026	-0.439991	0.00610328	0.10919	0.871416	-0.213452	0.234844	abundance
Abracl	0.664044	0.0688294	0.661214	0.00395566	-0.741054	0.409239	0.424771	0.0919928	abundance
Reps1	0.222782	0.176499	0.19255	0.0518708	0.330003	0.567686	0.216679	0.19229	abundance
Ccdc28a	-0.564608	0.0303628	-0.31118	0.151328	-0.406388	0.461194	0.0936161	0.796497	abundance
Hebp2	0.00082315	0.998051	-0.203083	0.293139	0.252578	0.679081	-0.203548	0.312048	background
Arfgef3	-0.791061	0.00350909	-0.670924	0.000710993	-0.528951	0.760322	-0.58539	0.117195	abundance
Tnfaip3	3.89136	0.000130467	3.85372	0.000101898	-0.561554	0.489967	0.580796	0.140839	abundance
Ifngr1	-0.771473	0.00207639	-0.69853	0.000490234	-0.270618	0.545974	0.0628215	0.685536	abundance
Pex7	-0.00244859	0.988673	0.176156	0.304656	-0.00717769	0.991158	0.176808	0.493505	background
Map3k5	-0.612685	0.0243181	-0.603499	0.00783524	-0.24598	0.815563	-0.354666	0.22419	abundance
4933406P04Rik	0.5779	0.0566725	0.642001	0.0733044	0.486962	0.53482	0.485122	0.35152	abundance
Bclaf1	0.0682164	0.827081	0.0629216	0.705066	0.023873	0.978764	0.047782	0.849703	background
Mtfr2	0.570153	0.016944	0.660602	0.00391445	0.0997951	0.895133	0.221749	0.517451	abundance
Pde7b	1.85726	0.00744683	0.930264	0.00635237	1.84462	0.174954	0.925037	0.0924917	translation
Ahi1	0.419866	0.11743	0.263317	0.120567	0.236464	0.791845	0.133917	0.62448	abundance
Hbs1l	0.291762	0.137071	0.283248	0.0347733	-0.0337684	0.963373	0.132796	0.455156	abundance
Sgk1	2.48407	0.000145974	2.5506	0.000481628	1.07933	0.250397	-0.761751	0.36058	abundance
E030030I06Rik	-0.771617	0.0582357	-1.09594	0.00831083	-1.49035	0.218308	-1.46069	0.0611772	abundance
Raet1e	0.616774	0.0273975	0.442607	0.0142021	0.994286	0.222457	0.640471	0.0656272	abundance
H60b	0.471778	0.0385064	0.447289	0.00663411	1.085	0.0731941	0.688236	0.0352548	abundance
Raet1d	0.537691	0.0609817	0.344061	0.0528836	0.549441	0.488335	0.351252	0.231471	abundance
Tbpl1	-0.0328835	0.895377	-0.171297	0.147769	0.246837	0.688253	-0.161453	0.319514	background
Eya4	-1.74818	0.00521353	-1.69946	0.00423126	-0.951208	0.717418	-1.00415	0.404908	abundance
Rps12	0.186523	0.504286	0.175897	0.445313	0.122534	0.901653	0.117681	0.733887	background
Stx7	0.290948	0.204472	0.241656	0.132401	0.137844	0.867666	0.13412	0.595293	abundance
Med23	-0.163772	0.34989	-0.111058	0.318473	-0.189231	0.746752	-0.136626	0.445118	background
Akap7	-0.873919	0.0188044	-0.879054	0.000442056	-1.30678	0.40739	-0.916029	0.037962	abundance
Epb4.1l2	-0.597132	0.0464998	-0.474556	0.00257662	0.550847	0.524501	-0.4093	0.0684881	abundance
L3mbtl3	-0.772711	0.0141955	-0.593646	0.101434	-0.897715	0.217246	-1.05069	0.287613	abundance
Arhgap18	-1.07678	0.00322444	-1.13378	0.000109742	2.05982	0.104043	-0.936736	0.022813	abundance
Echdc1	-0.324063	0.152015	-0.384004	0.0720819	-0.256867	0.769609	-0.316392	0.390575	abundance
Rnf146	0.151731	0.61376	0.0428976	0.710014	0.0625581	0.942596	0.0119938	0.946974	background
Cenpw	-0.162248	0.6672	-0.127573	0.566617	-0.0736286	0.951122	-0.0837793	0.796778	background
Trmt11	0.0171775	0.951518	-0.227357	0.128847	0.162326	0.864094	-0.230433	0.291879	background
Hint3	0.223653	0.41158	0.19042	0.242134	0.141238	0.887239	0.154842	0.519632	background
Ncoa7	-0.200732	0.366684	-0.2262	0.142165	-0.240115	0.758403	-0.245419	0.340424	background
Gm5422	0.230032	0.323286	0.337195	0.0131851	0.116836	0.924476	0.3282	0.120054	background
Hddc2	-0.284909	0.270051	-0.395494	0.0255296	0.217121	0.840277	-0.280487	0.202041	background
Rnf217	-1.03096	0.00187992	-0.916672	0.0009494	-1.43203	0.155206	-1.26109	0.071382	abundance
Zufsp	1.79958	0.00191645	1.50995	0.000426063	0.0154341	0.996746	0.889836	0.135695	abundance
Rwdd1	0.173376	0.566484	0.168474	0.160798	-0.120817	0.90813	0.138868	0.418941	background
Fam26f	0.0513027	0.899041	-0.0239461	0.970267	0.0602262	0.957488	-0.0764639	0.920225	background
Dse	0.073156	0.733875	0.0969004	0.473829	-0.0181143	0.978639	0.0564705	0.751074	background
Tspyl1	-0.374269	0.0503256	-0.318716	0.0133219	-0.0405711	0.950433	-0.153315	0.376093	abundance
Nt5dc1	-0.050065	0.840324	-0.00774596	0.946323	-0.0372166	0.959728	0.0056409	0.975811	background
Tspyl4	-1.39579	0.0843551	-1.11201	0.0836233	-0.509115	0.844202	-0.414215	0.610862	abundance
Frk	-0.0841822	0.616196	-0.127688	0.46419	-0.0272639	0.962865	0.0602647	0.653194	background
Amd2	0.00202993	0.996268	-0.325652	0.392328	0.0999065	0.934194	-0.32647	0.537898	background
Hdac2	-0.1066	0.667042	-0.0651107	0.586258	-0.124397	0.887394	-0.0714219	0.702185	background
Fam229b	0.207562	0.726664	-0.392357	0.134781	0.268161	0.90813	-0.398222	0.308895	background
Tube1	-1.15629	0.00219515	-1.0904	0.00218429	-1.56395	0.211158	-1.58537	0.0718108	abundance
Fyn	0.645105	0.00432638	0.601677	0.00348222	0.61915	0.199364	0.335495	0.756317	abundance
Traf3ip2	1.27665	0.000883706	1.32843	0.000211001	0.415687	0.861297	0.85337	0.174168	abundance
Rev3l	-0.884134	0.0204906	-1.01833	0.00054134	0.0785268	0.973182	-0.880689	0.0523993	abundance
AA474331	-0.375856	0.0563758	-0.681031	0.00242362	-0.314575	0.707772	-0.637531	0.143023	abundance
Slc16a10	-0.335932	0.149016	-0.289062	0.0865883	0.0215185	0.97223	-0.0366133	0.810504	abundance
Rpf2	0.596974	0.036773	0.510557	0.00839192	0.401184	0.695068	0.436974	0.20418	abundance
Gtf3c6	0.204009	0.521897	0.111325	0.470855	0.160023	0.887705	0.0932879	0.703012	background
Amd1	-0.0864028	0.787894	-0.39844	0.0160376	0.725838	0.389667	-0.374566	0.0906159	buffering
Cdk19	-1.37777	0.00105314	-1.43999	7.27411e-05	-0.24404	0.958214	-1.30751	0.0404404	abundance
Cdc40	0.365622	0.103385	0.167912	0.107211	0.3173	0.610174	0.155436	0.368134	abundance
Fig4	-0.853214	0.0105236	-0.419147	0.00433019	-0.085763	0.974743	-0.33323	0.124999	abundance
Zbtb24	-0.30924	0.127466	-0.193199	0.107865	-0.464449	0.388019	-0.288565	0.189228	abundance
Smpd2	-1.07656	0.0037528	-1.01626	0.00144739	-1.3222	0.424696	-1.17973	0.0900334	abundance
Cd164	1.68351	0.00024571	1.59151	0.000429832	1.62555	0.112124	1.4743	0.188302	abundance
Cep57l1	-1.18317	0.00458732	-1.28168	0.000196852	0.191306	0.964949	-1.06912	0.0456568	abundance
Sesn1	-2.4434	4.26361e-05	-2.27591	0.000126081	-1.98514	0.125148	0.110935	0.941807	abundance
Armc2	-0.690526	0.00977093	-0.273831	0.124539	-0.536736	0.291738	0.20194	0.41018	abundance
Foxo3	-0.430984	0.0911573	-0.299714	0.0408832	-0.0257627	0.9779	-0.149102	0.452692	abundance
Lace1	-0.0416801	0.819868	-0.227041	0.129839	-0.144553	0.81712	-0.259598	0.219299	background
Snx3	0.381067	0.0380331	0.406918	0.00524441	0.0913876	0.881551	0.130899	0.399185	abundance
Ostm1	-0.518	0.0149675	-0.515517	0.00383102	-0.235409	0.773675	-0.197778	0.318964	abundance
Sec63	0.332696	0.176072	0.271038	0.0152142	-0.140148	0.895204	0.26269	0.123338	abundance
Pdss2	0.0776348	0.637072	0.313211	0.046424	0.234694	0.592709	0.438437	0.0617868	background
Bend3	-0.982453	0.015902	-0.906823	0.00225883	0.0211185	0.993989	-0.586253	0.188813	abundance
1700021F05Rik	-0.64614	0.0106724	-0.393812	0.0169058	-0.728723	0.305876	-0.485837	0.148796	abundance
Cd24a	-1.84984	0.000805341	-1.99953	0.00499254	-0.898467	0.159684	0.99534	0.132212	abundance
Qrsl1	-0.518688	0.0125809	-0.5214	0.00243022	-0.237693	0.644402	-0.195023	0.353367	abundance
Rtn4ip1	-0.535748	0.0387765	-0.494001	0.0110223	-0.312031	0.780859	-0.373736	0.250333	abundance
Aim1	-0.0353397	0.840671	-0.0181247	0.908203	-0.0365345	0.953762	-0.0253858	0.920983	background
Atg5	-0.134073	0.625997	-0.217266	0.152634	0.127975	0.892538	-0.171157	0.384885	background
Prep	-0.0538124	0.785533	0.0743635	0.42736	-0.187879	0.735797	0.0903583	0.519473	background
Hace1	-0.0206838	0.922919	-0.226438	0.0394972	0.35412	0.515882	-0.222648	0.174361	background
Ascc3	1.33678	0.00401784	1.33763	0.000934941	-0.110683	0.947614	0.635929	0.254512	abundance
Gp49a	3.28832	0.00046228	3.07809	0.000188526	-1.08507	0.285193	0.903841	0.0714239	abundance
Lilrb4	2.68506	0.000476776	2.50451	0.00016209	-0.804392	0.688253	0.962847	0.161127	abundance
Gopc	0.0524773	0.807689	0.205127	0.0934326	0.31124	0.572956	0.225231	0.196858	background
Nus1	0.783505	0.00424231	0.749414	0.000364606	1.13203	0.211158	0.789006	0.0470029	abundance
Gm5423	0.591544	0.164687	1.136	0.169486	0.451114	0.745978	0.824891	0.506264	abundance
Mcm9	-0.266965	0.231776	-0.342267	0.0147479	0.376087	0.557766	-0.252535	0.15603	abundance
Asf1a	-0.265424	0.244336	-0.223055	0.0840805	-0.0429979	0.961	-0.157212	0.413757	abundance
Man1a	0.564549	0.00832505	0.445678	0.00776948	0.516167	0.267815	0.254433	0.370802	abundance
Tbc1d32	-0.471345	0.115722	-0.70023	0.0033338	0.67327	0.519237	-0.496412	0.0657502	abundance
Gja1	2.03025	0.00038537	2.34539	0.000811547	3.41005	0.0231835	5.11973	0.0175419	abundance
Hsf2	-0.200909	0.385221	-0.302913	0.0239341	-0.795362	0.218308	-0.364831	0.0818684	background
Serinc1	0.654361	0.0151676	0.552581	0.00282953	0.470344	0.646663	0.49489	0.0819981	abundance
Pkib	-0.28838	0.278296	-0.285548	0.149429	0.0523747	0.934883	-0.0748387	0.651673	background
Fabp7	-1.29224	0.0369444	-0.617847	0.0386236	-0.703885	0.676113	-0.345768	0.483319	abundance
Smpdl3a	-0.520296	0.0400862	-0.545231	0.0494497	-0.335782	0.629959	-0.192098	0.636238	abundance
Gcc2	-0.204017	0.339988	-0.0435481	0.671328	-0.296626	0.529379	-0.111317	0.438495	background
Lims1	0.78906	0.00612299	0.701144	0.00161491	0.403287	0.724103	0.503773	0.211087	abundance
Ranbp2	1.11697	0.00167478	1.10412	0.000686957	1.19206	0.439079	1.1663	0.0809078	abundance
Ccdc138	-0.694918	0.0231424	-0.569649	0.0577586	-1.12618	0.0657065	-1.39245	0.0202434	abundance
Sept10	-0.0206627	0.951655	-0.120001	0.553033	0.141395	0.842358	-0.107804	0.550706	background
P4ha1	1.20955	0.000486587	1.05184	0.00042423	1.10566	0.269256	0.861782	0.140508	abundance
Oit3	-2.45732	0.00028744	-3.35343	0.000325403	-0.969072	0.548027	-1.07389	0.247668	abundance
Mcu	0.140194	0.404583	0.143375	0.15158	0.0383059	0.952884	0.10317	0.51354	background
Micu1	-0.0506507	0.766147	0.0363306	0.724559	-0.0855253	0.881928	0.0823629	0.545138	background
Dnajb12	0.0293467	0.919542	0.109514	0.500295	-0.109784	0.884836	0.0948428	0.603242	background
Ddit4	2.7829	0.0037528	3.295	0.0010506	0.321991	0.945998	1.83782	0.162127	abundance
Anapc16	0.0599566	0.791344	-0.0540779	0.58767	0.152344	0.819841	-0.0683714	0.644765	background
Ascc1	-0.282713	0.112048	-0.218396	0.123877	-0.131958	0.81002	0.150903	0.323651	abundance
Chst3	-1.91271	0.00639196	-1.83364	0.00190159	0.184333	0.921177	-0.786296	0.191338	abundance
Psap	-0.1869	0.362569	-0.213181	0.161089	0.0345119	0.957773	-0.0677407	0.672918	background
Cdh23	-0.668215	0.22017	0.0813891	0.634693	-0.815023	0.473141	0.184129	0.460362	background
4632428N05Rik	-1.39137	0.00210818	-1.25444	0.000652305	0.0906076	0.952547	-0.514568	0.24293	abundance
Slc29a3	0.0982005	0.653427	0.153014	0.396333	-0.0250112	0.969157	0.0631223	0.734573	background
Unc5b	-0.870231	0.066859	-0.361562	0.131981	-0.217156	0.738753	0.0722253	0.709767	abundance
Sgpl1	0.112357	0.585357	0.17535	0.269177	-0.0248656	0.97065	0.0913089	0.622572	background
Pald1	-2.21816	0.00277656	-2.42229	0.000166585	0.48974	0.875829	-1.84817	0.0535488	abundance
Eif4ebp2	-0.94838	0.00171548	-0.806779	0.00283007	-1.06861	0.114942	-1.09075	0.124966	abundance
Lrrc20	-1.96891	0.000664094	-1.99924	8.11228e-05	-0.0759322	0.989174	-1.55936	0.0739309	abundance
Ppa1	0.699437	0.00787042	0.556082	0.00369539	0.499793	0.548027	0.416946	0.310192	abundance
Sar1a	0.354906	0.0888577	0.163318	0.121246	0.239984	0.700256	0.113731	0.506701	abundance
Tysnd1	-1.11537	0.0102198	-0.903237	0.00112804	0.403962	0.869594	-0.575726	0.127735	abundance
Aifm2	-0.505723	0.0383552	-0.307888	0.0341994	-0.401251	0.541016	-0.244975	0.385426	abundance
H2afy2	0.617432	0.252499	-0.892362	0.0408819	-0.229825	0.894375	-0.599939	0.241155	buffering
Gm5424	3.97362	0.000111041	3.38429	0.000480804	4.0933	0.137351	3.60451	0.32598	translation
Hk1	0.201746	0.460538	0.293305	0.107968	-0.143138	0.851501	0.191913	0.346566	background
Supv3l1	-0.272465	0.162214	-0.22149	0.0850474	-0.0246791	0.969164	-0.0606984	0.697388	abundance
4930507D05Rik	0.528211	0.0604332	-0.418601	0.0129078	0.788423	0.245437	-0.490873	0.0868862	translation
Vps26a	0.642569	0.0537949	0.487706	0.016306	-0.080876	0.942596	0.228935	0.345116	abundance
Srgn	2.59012	4.46276e-05	2.39198	0.000122006	1.51043	0.182551	-1.22731	0.452598	abundance
Kif1bp	-0.326897	0.142807	-0.251267	0.0852384	-0.128855	0.884546	-0.131227	0.521956	abundance
Ddx21	0.190106	0.424745	0.312843	0.0243329	-0.378759	0.578293	0.254187	0.157407	background
Ddx50	0.286563	0.276565	0.310271	0.0342574	-0.0687463	0.945501	0.251782	0.233841	background
Ccar1	0.337918	0.189795	0.340039	0.0179144	-0.400844	0.534056	0.237061	0.177934	abundance
Slc25a16	-0.529965	0.0129461	-0.559164	0.00385382	-0.604397	0.274475	-0.685295	0.107574	abundance
Dna2	-1.81533	0.000160208	-1.79009	0.000120377	-0.506778	0.466348	-0.217378	0.552887	abundance
Rufy2	-0.307072	0.244676	-0.368458	0.0130334	0.00231629	0.998414	-0.336707	0.125576	abundance
Hnrnph3	-0.594458	0.0202498	-0.00811171	0.93323	-0.58954	0.271332	0.0270805	0.892088	background
Pbld2	0.443087	0.551341	0.106705	0.717962	0.396168	0.876478	0.0768527	0.870587	background
Herc4	0.744352	0.0226618	0.640835	0.00301018	0.240999	0.876478	0.51124	0.125318	abundance
Sirt1	-0.422483	0.123283	-0.4675	0.013618	0.166783	0.863588	-0.306877	0.204458	abundance
Dnajc12	-0.22841	0.233524	-0.587701	0.0227277	0.0608992	0.929195	-0.286376	0.261748	abundance
Reep3	0.637151	0.00665421	0.485805	0.00650285	0.470528	0.362737	0.171103	0.495725	abundance
Jmjd1c	0.433985	0.115731	0.335098	0.0234369	0.394779	0.770098	0.326989	0.163949	abundance
Nrbf2	-0.240404	0.15107	-0.321176	0.0369662	-0.379682	0.400958	-0.599991	0.0535488	abundance
Egr2	-0.0156699	0.973879	0.195134	0.577039	-0.239221	0.643839	0.208111	0.264174	background
Ado	-0.713603	0.0313016	-0.685857	0.0027598	0.181124	0.931127	-0.477155	0.141591	abundance
Zfp365	-0.552112	0.536609	0.166875	0.618773	-0.702642	0.796234	0.236292	0.623014	background
Arid5b	1.0059	0.00107281	1.12247	0.000120377	0.0846513	0.944011	0.801093	0.0756816	abundance
Tmem26	0.0507938	0.813543	-0.118591	0.485833	0.156472	0.767499	-0.172012	0.262121	background
Cdk1	-0.260406	0.203266	-0.26098	0.0926295	-0.0872491	0.909709	-0.129272	0.533567	abundance
Ccdc6	0.0064261	0.971727	-0.0148616	0.876919	0.00784782	0.990312	-0.0150879	0.926335	background
Fam13c	-2.82892	8.74669e-05	-2.84065	4.88395e-05	0.254661	0.815563	-1.53862	0.0311793	abundance
Tfam	-0.16532	0.495997	-0.209474	0.114195	0.0394604	0.963642	-0.170999	0.371167	background
Ube2d1	-0.0850383	0.61467	-0.277722	0.019525	-0.0623413	0.931127	-0.275054	0.131594	background
Cisd1	-0.191004	0.319548	-0.290598	0.0288065	-0.218221	0.81002	-0.296987	0.154189	background
Ipmk	0.344957	0.22017	0.175087	0.412298	0.161908	0.80169	-0.0875114	0.669404	background
Gm9923	0.154337	0.534323	-0.0774701	0.63578	0.186979	0.819186	-0.111439	0.647107	background
Zwint	0.572131	0.0315849	0.65365	0.00338704	-0.14399	0.908008	0.371667	0.148985	abundance
Specc1l	-0.275611	0.167237	-0.31322	0.0387237	-0.0895596	0.913803	-0.208168	0.318964	abundance
Gucd1	-0.10581	0.563321	-0.18179	0.0715267	0.0749509	0.91363	-0.167109	0.270641	background
Snrpd3	0.172544	0.474033	0.0934036	0.542652	0.0647647	0.924476	-0.00308716	0.988671	background
Cabin1	-0.204	0.257225	-0.132872	0.292668	-0.198335	0.744093	-0.124709	0.575321	background
Ddt	0.4924	0.105817	0.639338	0.00339418	-0.577573	0.554178	0.475915	0.0734851	abundance
Gstt3	-0.505958	0.0268213	-0.702899	0.0134718	-0.235749	0.716512	-0.146609	0.734357	abundance
Gstt1	1.93452	0.00179643	1.47803	0.00582681	0.894132	0.384119	0.0142981	0.988671	abundance
Gstt2	-0.0796604	0.677697	-0.253849	0.437925	-0.100635	0.881928	-0.308957	0.516726	background
Mif	-0.100679	0.848713	0.197985	0.542436	-0.301057	0.81002	0.243629	0.509707	background
Smarcb1	-0.180061	0.362533	-0.0388916	0.745866	-0.149166	0.81712	0.0249138	0.901389	background
Chchd10	-0.555767	0.332667	-0.516917	0.195693	-0.155659	0.932387	-0.313882	0.543873	background
Zfp280b	-0.283203	0.0946317	-0.551118	0.00572392	-0.451025	0.335902	-0.919606	0.0411676	abundance
Prmt2	1.23948	0.00237375	1.43545	0.000176412	-0.738835	0.568855	0.922408	0.0488907	abundance
Dip2a	-0.286046	0.297855	-0.175987	0.245446	-0.0809958	0.922446	-0.0775756	0.704751	background
Pcnt	-1.04741	0.0118414	-0.782318	0.0129907	-0.155661	0.846418	-0.0314401	0.911272	abundance
Ybey	-0.322888	0.097816	-0.318672	0.0131245	-0.00363908	0.997288	-0.243323	0.210507	abundance
Mcm3ap	-0.30643	0.143034	-0.0778565	0.429954	-0.272609	0.640549	-0.0554236	0.739444	background
Lss	0.252848	0.133272	0.0980452	0.577494	0.222624	0.626798	-0.441683	0.0937358	background
Slc19a1	-0.220409	0.456637	-0.186998	0.493724	-0.151742	0.881373	-0.100553	0.810967	background
Col18a1	0.113299	0.785645	0.0842542	0.785823	0.0326089	0.973285	0.0133614	0.969988	background
Gm10941	0.460264	0.342151	-0.992651	0.0689947	-0.148616	0.930091	-0.681914	0.2971	background
Pofut2	0.556607	0.0946228	0.619001	0.0217567	-0.045437	0.970022	0.330128	0.317075	abundance
Adarb1	-1.36586	0.00257538	-1.85461	0.000480804	-1.27791	0.533253	-1.79806	0.117547	abundance
Fam207a	0.0330815	0.920464	0.141033	0.338942	-0.148444	0.885999	0.13221	0.504997	background
Itgb2	0.81988	0.00295614	0.694838	0.00137956	0.225521	0.710068	0.125828	0.55533	abundance
Pttg1ip	0.0300819	0.881202	0.0910725	0.346618	-0.0577986	0.934194	0.0853983	0.56612	background
Sumo3	-0.210731	0.187658	-0.270803	0.0362195	-0.173697	0.765634	-0.199445	0.305405	abundance
Ube2g2	-0.0101469	0.952732	0.0616489	0.633018	-0.0170436	0.9779	0.0648934	0.746132	background
Trpm2	-0.546549	0.319793	0.165877	0.573816	-0.569328	0.72056	0.187784	0.70066	background
1810043G02Rik	-1.10944	0.0457735	-1.12558	0.00643461	-0.120546	0.969862	-0.792708	0.171349	abundance
Pfkl	0.0645293	0.775458	0.147619	0.259626	0.0536124	0.949065	0.1456	0.470226	background
Dnmt3l	2.03485	0.000456818	1.80451	0.00102063	1.58687	0.384051	1.14004	0.425835	abundance
Icosl	2.04388	0.000102271	2.25011	0.000397822	1.04959	0.0638387	-2.3083	0.0175419	abundance
D10Jhu81e	-0.191125	0.507345	-0.155889	0.270734	-0.19475	0.860645	-0.156842	0.484231	background
Pwp2	-0.03667	0.848713	-0.0685066	0.607986	0.00483625	0.995127	-0.0442859	0.814842	background
Trappc10	-0.082711	0.604347	-0.186791	0.0767068	-0.193572	0.707801	-0.236675	0.165393	background
Agpat3	0.0179916	0.954557	0.149759	0.363753	-0.162108	0.86056	0.143046	0.488678	background
Gm10146	-0.364887	0.377772	-0.277472	0.402898	-0.238686	0.863601	-0.159938	0.755513	background
Rrp1	0.0312554	0.859774	0.211764	0.0462784	-0.0549573	0.951122	0.208065	0.199094	background
Cstb	0.623898	0.0272294	0.515356	0.00875077	0.0899645	0.929222	0.263485	0.280528	abundance
Pdxk	-0.826359	0.0101436	-0.844114	0.00181266	-0.19474	0.894531	-0.55131	0.230474	abundance
Ilvbl	-0.310364	0.213465	-0.212077	0.238664	-0.240815	0.769609	-0.145389	0.614474	abundance
2610008E11Rik	-1.18685	0.0244691	-0.974053	0.000388994	0.523052	0.909442	-0.882044	0.0432247	abundance
Ppap2c	0.413847	0.124445	0.360879	0.0712449	0.169895	0.857443	0.195304	0.4877	abundance
Mier2	0.248768	0.401229	0.29677	0.179378	0.212119	0.861297	0.278342	0.421464	background
Tpgs1	-1.05984	0.155783	-0.54402	0.220264	-0.824411	0.71921	-0.375971	0.611441	abundance
Cdc34	-0.2199	0.440316	-0.00958946	0.949091	-0.211505	0.81002	0.0349447	0.878375	background
Gzmm	-0.711639	0.179793	-0.697713	0.0119809	-0.328383	0.903113	-0.640508	0.139447	abundance
Bsg	0.291112	0.185082	0.24176	0.112538	0.0761967	0.922446	0.0933476	0.672798	abundance
Hcn2	-2.00579	0.00308006	-1.7863	0.00194272	0.0775688	0.943717	-0.355471	0.405018	abundance
Polrmt	-0.689581	0.275049	-0.561323	0.248943	-0.211925	0.906567	-0.207249	0.743594	background
Rnf126	-0.399017	0.498036	0.0587308	0.907427	-0.445713	0.735692	0.286213	0.610037	background
Palm	-1.36446	0.0784458	-1.01566	0.177402	-1.80282	0.304565	-1.65007	0.198451	abundance
Ptbp1	-0.0579984	0.810925	0.035539	0.840983	-0.0842109	0.908122	0.0678944	0.763174	background
Lppr3	-0.173104	0.723712	-0.508677	0.212843	0.300694	0.777217	-0.384576	0.310026	background
Med16	-0.500314	0.324634	-0.177366	0.601269	-0.361757	0.79999	0.00510367	0.992463	background
R3hdm4	-0.420141	0.208476	-0.290444	0.23751	-0.159767	0.8718	-0.0601532	0.852193	abundance
Arid3a	0.347393	0.195016	0.562161	0.00142439	-1.49623	0.0696323	0.499279	0.0452525	abundance
Wdr18	-0.46083	0.160564	-0.294864	0.106883	-0.242848	0.854984	-0.19861	0.482669	abundance
Grin3b	-0.168797	0.793695	-0.464494	0.105595	0.105854	0.959426	-0.446043	0.276794	background
Tmem259	-0.193412	0.608661	0.00605505	0.978922	-0.198287	0.865134	0.0553024	0.858972	background
Cnn2	1.01443	0.000905481	1.29379	0.0121175	0.892177	0.118923	-1.43523	0.203637	abundance
Abca7	-0.154984	0.685027	-0.133591	0.485148	-0.0264134	0.981187	-0.0941021	0.726431	background
Hmha1	-0.790959	0.137594	-0.657831	0.0995576	-0.127666	0.927445	-0.222734	0.62448	abundance
Polr2e	-0.540707	0.124123	-0.43242	0.131078	-0.254168	0.827586	-0.164525	0.685054	abundance
Gpx4	-0.398227	0.229455	-0.449773	0.0128355	0.39533	0.766822	-0.353007	0.123558	abundance
Sbno2	1.22538	0.010316	1.46203	0.000292931	-0.282138	0.957127	1.22333	0.0455937	abundance
Stk11	-0.335412	0.304699	-0.0886223	0.571558	-0.21523	0.815563	0.00928241	0.970144	background
Dos	-0.248451	0.684192	0.140931	0.735507	-0.317775	0.869594	0.201994	0.735332	background
Atp5d	-0.0736599	0.831194	0.108259	0.5614	-0.188471	0.846418	0.134369	0.570652	background
Midn	-0.439156	0.40076	0.0517828	0.873232	-0.500815	0.613331	0.245736	0.497758	background
Cirbp	-1.23081	0.0062339	-1.32038	0.000930352	0.234112	0.922446	-0.718117	0.150466	abundance
1600002K03Rik	0.0719856	0.723693	0.0894197	0.446799	0.155571	0.806554	0.120288	0.470226	background
Mum1	-2.22189	0.000524951	-2.21863	0.000333769	0.152658	0.921177	-0.411545	0.406413	abundance
Ndufs7	-0.629502	0.273554	-0.441961	0.218002	-0.150917	0.929222	-0.180132	0.688499	background
Gamt	-0.809386	0.0077444	-0.928007	0.00230627	-0.908046	0.309576	-1.01148	0.124708	abundance
Dazap1	-0.410548	0.22732	0.0679648	0.804383	-0.463155	0.505977	0.301543	0.424134	background
Rps15	0.308767	0.166029	0.17973	0.184276	0.322313	0.619841	0.189657	0.381213	abundance
Apc2	-0.956478	0.159185	-0.18021	0.372216	-0.782352	0.647567	-0.102792	0.781672	background
2310011J03Rik	-0.241759	0.410571	-0.190063	0.256977	-0.13751	0.900482	-0.146962	0.554519	background
Pcsk4	-1.19514	0.0404657	-0.753212	0.145891	-0.761276	0.562818	-0.0466943	0.959972	abundance
Reep6	-1.35583	0.00426067	-1.22486	0.0133	-0.566823	0.459283	0.21732	0.757333	abundance
Adamtsl5	0.036242	0.933455	0.518278	0.0240026	-0.57402	0.642611	0.509718	0.106952	buffering
Mex3d	-1.36841	0.0560779	-0.574327	0.200857	-0.727518	0.564526	0.155875	0.801953	abundance
Mbd3	-0.546924	0.132329	-0.417528	0.209601	-0.316111	0.760322	-0.112171	0.820456	abundance
Uqcr11	-0.284598	0.584738	-0.210684	0.533844	-0.16444	0.922446	-0.137	0.782903	background
Tcf3	-1.17457	0.0731454	-0.776098	0.0610672	-0.294725	0.887394	-0.269141	0.615443	abundance
Rexo1	0.0235028	0.964423	0.317116	0.396221	-0.239591	0.867307	0.305228	0.483081	background
Klf16	-0.517946	0.11704	-0.444332	0.0618092	-0.261176	0.822257	-0.294754	0.430169	abundance
Abhd17a	-0.718793	0.243658	-0.59343	0.166517	-0.163918	0.932387	-0.277575	0.593548	abundance
Adat3	-0.07388	0.894372	0.198146	0.643141	-0.213577	0.887394	0.234991	0.649016	background
Scamp4	0.875332	0.0608118	0.611371	0.347419	0.672221	0.469952	-0.179539	0.87414	background
Csnk1g2	-0.78929	0.129245	-0.410777	0.282985	-0.44047	0.729193	0.00172835	0.997498	background
Btbd2	-1.25527	0.0285161	-1.01429	0.0589505	-0.543474	0.673251	-0.0853229	0.917252	abundance
Mknk2	-1.47072	0.00834086	-1.30403	0.00112273	0.813923	0.423166	-0.633125	0.0898876	abundance
Mob3a	0.406283	0.225008	0.671361	0.0500598	0.249392	0.869594	0.580979	0.244199	abundance
Izumo4	-0.56585	0.543723	-0.756826	0.0617437	-0.726609	0.866855	-0.774596	0.206624	background
Ap3d1	0.0992409	0.539315	0.0957208	0.278894	0.156178	0.782757	0.111708	0.433015	background
Dot1l	-0.327827	0.334514	-0.100694	0.695626	-0.245316	0.782757	0.069207	0.844943	background
Plekhj1	-0.130235	0.572969	-0.0686751	0.606694	-0.123069	0.881859	-0.0635689	0.768987	background
Sf3a2	-0.326829	0.149566	-0.1221	0.686062	-0.280762	0.591926	0.280986	0.522637	background
Oaz1	-0.109178	0.827777	-0.027712	0.910921	-0.0753764	0.955896	0.00531564	0.988164	background
Lsm7	-0.373232	0.364917	-0.258968	0.344286	-0.303984	0.83761	-0.21233	0.621279	background
Sppl2b	-0.906507	0.044765	-0.790595	0.0348155	-0.452526	0.760322	-0.431976	0.508636	abundance
Timm13	-0.311665	0.564735	-0.11252	0.648014	-0.208946	0.902937	-0.0543554	0.884838	background
Lmnb2	-1.19178	0.0117979	-1.10379	0.00660591	-0.54949	0.780566	-0.645416	0.385426	abundance
Gadd45b	2.74682	0.000130934	3.11541	5.20847e-05	1.7605	0.359291	2.67924	0.0325955	abundance
Gng7	-0.446212	0.0742099	-0.651349	0.0667834	-0.77436	0.128999	-1.35643	0.0265786	abundance
Slc39a3	-0.457375	0.3087	-0.337842	0.110508	-0.136317	0.934194	-0.258949	0.4061	background
Sgta	-0.164197	0.64767	0.15121	0.503668	-0.273674	0.799306	0.204384	0.509911	background
Thop1	-0.353228	0.247042	-0.140834	0.431088	-0.20069	0.811278	0.00136733	0.995952	background
Creb3l3	-0.677433	0.0194514	-1.04735	0.102764	-0.731594	0.274475	-1.43012	0.226489	abundance
Map2k2	-0.142632	0.801412	0.0873441	0.821836	-0.215992	0.887394	0.149084	0.750929	background
Zbtb7a	0.172101	0.794894	0.55373	0.122803	-0.473262	0.818779	0.49523	0.251087	background
Pias4	-0.0204595	0.934579	0.215167	0.145825	-0.221986	0.752395	0.223618	0.262734	background
Eef2	0.0549101	0.898563	0.305442	0.187669	-0.217756	0.881551	0.290392	0.346901	background
Dapk3	-0.138598	0.714948	0.127647	0.619155	-0.233136	0.825275	0.182578	0.582711	background
Zfr2	-0.438122	0.287809	-0.400874	0.525173	-0.274287	0.797051	0.0846687	0.915807	background
Matk	-0.0786385	0.835111	0.276509	0.294565	0.0660545	0.957745	0.252104	0.490403	background
Mrpl54	0.207939	0.557546	0.298053	0.114336	-0.20964	0.851501	0.226789	0.313865	background
Apba3	0.190931	0.763602	0.525844	0.164917	-0.201931	0.925415	0.473211	0.346901	background
Tjp3	-1.59527	0.013395	-1.41719	0.0123114	-0.202177	0.902937	-0.230601	0.697671	abundance
Pip5k1c	-1.06003	0.0166034	-0.968635	0.0110223	-0.233544	0.864681	-0.320938	0.509707	abundance
Cactin	-1.01388	0.0706	-0.52708	0.231877	-0.649448	0.602024	0.00422597	0.995859	abundance
Hmg20b	-0.543953	0.144265	-0.375846	0.140419	-0.0911745	0.922446	-0.053602	0.845392	abundance
Mfsd12	-1.07296	0.0239441	-0.856936	0.0196754	-0.481448	0.781265	-0.417998	0.464246	abundance
4930404N11Rik	-1.42402	0.0410161	-1.11974	0.00892302	0.548516	0.693697	-0.48177	0.19044	abundance
Fzr1	-0.308701	0.296549	-0.274534	0.139937	-0.131194	0.909022	-0.198459	0.476661	background
Dohh	-0.306447	0.626468	0.178967	0.628492	-0.491802	0.744657	0.294205	0.510608	background
Nfic	-1.45358	0.0433411	-1.05217	0.0454039	-0.339031	0.842223	-0.225087	0.714851	abundance
Ncln	-0.113968	0.829116	0.0284207	0.933693	-0.1396	0.921177	0.0752085	0.860395	background
Gna15	0.91736	0.0671898	1.14065	0.00378449	-0.765595	0.482307	0.731162	0.0754189	abundance
Gna11	-0.720016	0.0806088	-0.732905	0.008863	0.161186	0.934883	-0.497435	0.178835	abundance
Aes	-0.853186	0.0506303	-0.532903	0.0208174	-0.457622	0.756377	-0.399198	0.234319	abundance
Tle6	-0.00389031	0.991921	-0.0466244	0.861868	0.044631	0.955944	-0.0439514	0.861166	background
BC025920	0.585226	0.483086	-0.488715	0.432786	0.880877	0.687083	-0.69375	0.432153	background
Sirt6	0.0322091	0.943781	0.502703	0.102474	-0.430294	0.741889	0.488341	0.195463	buffering
Ankrd24	-1.77816	0.000304537	-1.59078	0.000402578	-2.65634	0.094596	-2.75798	0.0342221	abundance
Zfp433	0.174748	0.849419	-0.773686	0.140745	0.44554	0.895224	-0.794249	0.298067	background
Zfp873	-0.385394	0.390347	-0.9125	0.00252298	1.47511	0.302317	-0.798463	0.039963	buffering
Zfp938	0.17272	0.765942	-0.244127	0.306795	0.571081	0.635562	-0.294193	0.308471	background
Gm4924	-0.305697	0.379439	-0.466373	0.056787	0.0217643	0.987129	-0.379524	0.253845	background
1190007I07Rik	-0.536896	0.286783	-0.589227	0.0335118	0.157422	0.933049	-0.460271	0.200243	background
Tdg	0.426936	0.0253936	0.515735	0.00935138	0.260708	0.577042	-0.20839	0.428051	abundance
Hcfc2	0.413191	0.0744644	0.263712	0.100465	0.205637	0.763167	0.0437656	0.869495	abundance
Nfyb	-0.376971	0.1927	-0.416727	0.00976172	0.40155	0.7292	-0.333321	0.120889	abundance
Txnrd1	0.703749	0.0109525	0.793101	0.00418306	0.0221973	0.976174	0.0824542	0.680269	abundance
Gm4799	-0.00946129	0.977825	0.216043	0.582912	-0.112372	0.900301	0.225353	0.603886	background
Chst11	3.64886	0.000115121	3.60794	6.11185e-05	2.38465	0.149994	3.01262	0.0305741	abundance
Slc41a2	0.524112	0.0229106	0.591017	0.0126101	0.210651	0.75908	0.0719383	0.828868	abundance
D10Wsu102e	-0.24621	0.302716	-0.331911	0.0285424	0.196683	0.841705	-0.249122	0.200812	background
Aldh1l2	0.223394	0.48209	0.0783298	0.821467	0.169167	0.820727	-0.137736	0.672625	background
A230046K03Rik	0.760416	0.0199141	0.715365	0.00422916	0.0370624	0.977749	0.39991	0.264889	abundance
Appl2	-0.643293	0.0202073	-0.590521	0.00445178	-0.201157	0.83761	-0.390542	0.190633	abundance
Ckap4	-0.932254	0.0539946	-0.744817	0.0246404	0.0508383	0.968204	-0.253742	0.468513	abundance
Tcp11l2	-0.736399	0.0131908	-0.488413	0.0255081	-0.38861	0.577042	-0.0631898	0.888734	abundance
Polr3b	0.137961	0.569965	0.106132	0.345957	0.184405	0.843051	0.116345	0.50871	background
Ric8b	-0.0445335	0.865425	-0.108848	0.351793	0.131859	0.864681	-0.0959978	0.547254	background
Fhl4	-0.374602	0.476973	-1.06214	0.0242896	-1.38815	0.369443	-1.2577	0.0569635	buffering
Tmem263	-0.314178	0.168967	-0.500247	0.0203005	-0.459685	0.567994	-0.576436	0.1297	abundance
Mterf2	0.218379	0.289188	-0.14619	0.539746	0.241301	0.694246	-0.234135	0.552587	background
Cry1	-0.0271809	0.893866	0.157263	0.166062	-0.205389	0.714121	0.168564	0.296283	background
Gm8394	0.544672	0.0209215	0.744492	0.0064816	0.437704	0.503169	0.588459	0.180558	abundance
Pwp1	0.0773494	0.684407	-0.0113735	0.931886	0.0875977	0.887394	-0.0698173	0.658042	background
Prdm4	0.476054	0.0334869	0.346928	0.0128246	-0.0524377	0.939222	0.129127	0.455547	abundance
Rtcb	-0.0476745	0.820709	-0.0155749	0.910398	-0.0351332	0.958835	0.00887235	0.965333	background
Fbxo7	-0.123643	0.455177	-0.177015	0.164557	-0.0583813	0.925552	-0.0996594	0.626982	background
Hsp90b1	0.517782	0.0355913	0.485255	0.0109792	0.589737	0.405801	0.530491	0.0977453	abundance
Ttc41	0.570126	0.264419	0.488147	0.0482529	-0.00724668	0.997288	0.376049	0.274059	background
Nt5dc3	-0.255347	0.281019	-0.332936	0.0664945	0.121909	0.860645	-0.162834	0.372688	background
Igf1	-0.63515	0.0272621	-0.713981	0.00182445	0.214394	0.81002	-0.493712	0.0782266	abundance
Parpbp	-0.988955	0.00580145	-1.25211	0.000168008	0.0365314	0.988914	-1.10349	0.0364452	abundance
Nup37	0.0342222	0.924561	-0.178957	0.320343	0.295926	0.694338	-0.193244	0.345116	background
Ccdc53	0.249177	0.267798	0.0948485	0.522675	0.15365	0.8136	-0.0460028	0.821465	background
Dram1	0.434234	0.0359279	0.477197	0.00701623	-0.0370712	0.95063	0.0828481	0.561868	abundance
Gnptab	-0.629326	0.0206025	-0.709193	0.00224186	0.302689	0.633646	-0.334487	0.124137	abundance
Chpt1	-0.341536	0.0888424	-0.269817	0.0788335	-0.181519	0.763849	-0.064779	0.777671	abundance
Arl1	0.322888	0.0953001	0.29538	0.0163113	0.259079	0.702176	0.280479	0.159972	abundance
Utp20	0.254837	0.316238	0.219669	0.0988425	-0.118859	0.878049	0.133507	0.41656	background
Gas2l3	0.399432	0.261566	0.279656	0.287096	0.0772779	0.921177	0.00379754	0.988671	background
Slc17a8	0.617124	0.15846	1.18135	0.106883	0.113666	0.931127	0.410042	0.630103	abundance
Scyl2	0.651167	0.0211617	0.709074	0.00254778	0.124785	0.924342	0.501076	0.151501	abundance
Actr6	-0.379161	0.155525	-0.514034	0.0409783	-0.553879	0.525371	-0.628349	0.159408	abundance
Uhrf1bp1l	0.43877	0.0529207	0.428198	0.0105422	0.686033	0.346996	0.542312	0.111661	abundance
Apaf1	0.37304	0.0711758	0.308162	0.0656648	0.240863	0.714121	0.120154	0.644877	abundance
Ikbip	-1.13654	0.00114227	-1.10188	0.000343336	-1.39365	0.337964	-1.267	0.0393864	abundance
Slc25a3	0.333444	0.0572642	0.207176	0.051884	0.110401	0.846418	-0.0849471	0.553643	abundance
Tmpo	-1.056	0.00281234	-1.12283	0.000101217	0.966257	0.890767	-1.0174	0.0229449	abundance
Nedd1	-0.229822	0.406018	-0.436117	0.00705553	0.891674	0.330018	-0.372899	0.0766146	background
Cfap54	0.23132	0.687258	1.24934	0.0187976	0.316011	0.897963	1.25847	0.112363	buffering
Cdk17	0.731029	0.00715084	0.637064	0.00213869	0.212756	0.86988	0.340713	0.30818	abundance
Elk3	-1.62263	0.00538661	-1.3799	0.00113966	0.677195	0.431061	-0.550776	0.0840886	abundance
Lta4h	-0.383846	0.0592157	-0.261203	0.0727268	-0.387048	0.513485	-0.265651	0.355683	abundance
Hal	0.486835	0.384203	-0.0111977	0.987656	0.494525	0.481158	-0.588082	0.266928	background
Ccdc38	1.0156	0.106487	-0.148353	0.772985	1.04584	0.463238	-0.305972	0.711532	background
Snrpf	0.140025	0.45337	0.39662	0.00694781	0.494857	0.329508	0.432653	0.0640513	background
Metap2	-0.0442698	0.853171	0.0365971	0.700496	-0.0434852	0.95811	0.0365252	0.815887	background
Vezt	0.413543	0.0366389	0.336016	0.0290542	0.243376	0.628244	0.0326014	0.914474	abundance
Fgd6	1.02229	0.00160667	0.934403	0.00159988	0.531145	0.422371	0.161003	0.680338	abundance
Nr2c1	-0.381927	0.0907668	-0.289272	0.0439465	-0.168244	0.857443	-0.18078	0.418887	abundance
Ndufa12	0.206036	0.313529	0.0456768	0.696725	0.182888	0.785908	0.00908096	0.966722	background
Cep83	0.0765927	0.753399	0.289734	0.041923	0.294337	0.746752	0.304194	0.152783	background
Plxnc1	0.268181	0.378764	-0.0429569	0.820042	0.310532	0.673208	-0.145952	0.541102	background
Cradd	-0.561101	0.0488266	-0.531259	0.0169861	-0.0065703	0.995127	-0.199788	0.408337	abundance
Mrpl42	-0.604106	0.0818794	-0.485274	0.0111187	-0.80449	0.462187	-0.52561	0.0986142	abundance
Ube2n	0.578089	0.0611393	0.247691	0.10519	0.206269	0.809734	0.0357447	0.884385	abundance
Nudt4	-0.795976	0.0035403	-0.807651	0.000501635	-0.254079	0.877929	-0.56448	0.166353	abundance
Anapc15-ps	-0.203153	0.287885	0.130826	0.403926	-0.195053	0.755564	0.114369	0.675485	background
Eea1	0.9782	0.00989677	1.08138	0.00106543	0.52538	0.855265	0.919178	0.0714922	abundance
Btg1	1.29257	0.00112042	1.3552	0.00022561	-0.416542	0.64174	0.560081	0.0739309	abundance
Atp2b1	0.457809	0.1927	0.441165	0.0192006	-0.592378	0.247805	0.268292	0.132212	abundance
Poc1b	-0.124558	0.575289	-0.144552	0.186617	0.198559	0.705947	-0.0962786	0.488792	background
Galnt4	0.503439	0.0198939	0.515892	0.00679513	0.381933	0.527767	0.3604	0.185655	abundance
Dusp6	2.19897	0.00103734	2.46393	0.000384841	-0.507107	0.428342	0.697937	0.0768417	abundance
Kitl	-1.57508	0.0010407	-1.70591	0.000329	-2.72269	0.0556795	-2.42531	0.0243519	abundance
Tmtc3	-0.0158999	0.935956	-0.0192919	0.858074	-0.0190954	0.977786	-0.02033	0.909665	background
Cep290	-0.346986	0.174923	-0.0558458	0.765845	-0.371302	0.55821	-0.16101	0.556787	background
4930430F08Rik	-0.46215	0.0451125	-0.508996	0.00283527	-0.817585	0.489914	-0.579215	0.0617558	abundance
Mettl25	0.147991	0.52596	0.25014	0.0479059	0.350801	0.592683	0.269923	0.170905	background
Ccdc59	0.384114	0.0829813	0.251783	0.0433314	0.328487	0.591665	0.231831	0.309663	abundance
Ppp1r12a	0.321082	0.181265	0.474516	0.0111187	0.406629	0.655273	0.496161	0.0962058	abundance
E2f7	-2.60984	0.000174048	-2.5728	0.000100486	-0.149941	0.943717	-0.971873	0.161127	abundance
Csrp2	-0.281068	0.220396	-1.04596	0.0498007	-0.431537	0.513738	-1.34122	0.123558	abundance
Zdhhc17	0.455559	0.0729175	0.295384	0.0128355	0.00434512	0.996872	0.270674	0.128437	abundance
Gm5428	0.250881	0.236168	0.222391	0.208676	0.180763	0.81002	0.137224	0.624181	abundance
Osbpl8	-0.024272	0.941193	-0.101156	0.61509	0.0956471	0.900445	-0.0870549	0.667446	background
Bbs10	-1.00145	0.0361925	-1.23758	0.00197877	-0.822989	0.650841	-1.19125	0.0808952	abundance
Nap1l1	-0.221434	0.373924	-0.126666	0.150391	0.951539	0.112124	-0.111195	0.414294	background
Phlda1	4.92939	0.000173346	5.24867	5.17822e-05	-2.56851	0.739453	2.99484	0.0535488	abundance
Krr1	0.109074	0.709539	-0.0724278	0.577932	0.232794	0.740377	-0.105964	0.530058	background
Glipr1	0.350753	0.220906	0.0437866	0.688264	0.232395	0.718164	-0.038151	0.812739	background
Atxn7l3b	0.325569	0.107777	0.171478	0.199369	0.239886	0.676134	0.0537482	0.809638	abundance
Tbc1d15	-0.230379	0.362763	-0.346321	0.063787	0.0588254	0.952968	-0.249078	0.293198	background
Rab21	0.672738	0.00421229	0.671981	0.00122322	0.615102	0.234512	0.556247	0.164993	abundance
Tmem19	-0.655444	0.00702106	-0.799814	0.00029395	0.107326	0.94134	-0.702597	0.0352548	abundance
Thap2	-0.165117	0.473118	-0.247395	0.269358	0.0106997	0.987129	-0.0815393	0.709773	background
Zfc3h1	-0.0642925	0.839656	0.0424671	0.667376	-0.206243	0.797443	0.0515952	0.7255	background
Cnot2	0.460792	0.10859	0.256601	0.141067	0.198818	0.81002	0.0642983	0.818008	abundance
Rab3ip	0.0361731	0.849619	0.209418	0.17566	0.101462	0.881551	0.227339	0.311892	background
Cct2	0.282737	0.164553	0.341271	0.0343061	0.156012	0.867307	0.268757	0.256058	abundance
Frs2	0.246348	0.241562	0.109132	0.233912	0.0218785	0.977786	0.0768172	0.590573	abundance
Yeats4	-0.151202	0.389938	-0.113276	0.296106	-0.126266	0.846418	-0.0941126	0.582204	background
Lyz2	-0.0265308	0.905648	-0.169474	0.222634	0.151559	0.811278	-0.154261	0.367466	background
Lyz1	0.265925	0.164885	0.0667503	0.594319	0.216721	0.679444	-0.0797578	0.682509	background
Cpsf6	-0.180953	0.271823	-0.182703	0.0712568	-0.102808	0.879677	-0.156388	0.347281	background
Mdm2	1.12846	0.000937172	1.05771	0.000156684	0.731418	0.707853	0.952846	0.0621968	abundance
Slc35e3	-0.611028	0.0201467	-0.508367	0.0380541	-0.364828	0.52239	-0.0342924	0.949709	abundance
Nup107	-0.500361	0.0194494	-0.492513	0.00208409	0.0168869	0.981753	-0.358109	0.091454	abundance
Rap1b	1.73411	0.00102976	1.56864	0.000126642	-0.109065	0.978764	1.16427	0.0981808	abundance
Mdm1	-0.241184	0.133044	-0.363308	0.00958158	-0.254291	0.591665	-0.389024	0.1109	abundance
Dyrk2	0.185987	0.41413	0.125515	0.483313	0.0721876	0.913617	-0.023144	0.909981	background
Cand1	-0.0666169	0.804296	-0.147376	0.252057	0.0849633	0.924727	-0.13232	0.472168	background
Helb	-1.46517	0.000230185	-1.34924	0.000247295	-1.34158	0.229267	-1.07554	0.294513	abundance
Irak3	2.32504	0.000124972	2.21621	7.24404e-05	-0.253149	0.849759	0.549416	0.222734	abundance
Tmbim4	0.377388	0.0465399	0.412365	0.00364042	-0.259098	0.75908	0.277905	0.144691	abundance
Llph	0.370599	0.178752	0.396899	0.00957779	-0.389322	0.663601	0.319464	0.124317	abundance
Hmga2	1.31242	0.00156251	1.1802	0.000257641	-0.887275	0.107884	0.549178	0.0430546	abundance
Lemd3	-0.11948	0.48519	-0.0833124	0.509548	-0.142218	0.812709	-0.128492	0.505826	background
Gns	-0.047441	0.816385	0.055753	0.629852	-0.114199	0.855265	0.0808784	0.593669	background
Rassf3	-2.05216	0.000130934	-2.08148	0.000138315	-1.0213	0.422371	-0.599774	0.532039	abundance
Tbk1	1.06289	0.00195727	1.07155	0.00015182	0.320995	0.929222	0.96486	0.0524044	abundance
Xpot	-0.113504	0.45116	-0.0615838	0.513063	-0.105693	0.853212	0.16144	0.298772	background
BC048403	-0.56499	0.125401	-0.296522	0.360651	-0.322683	0.642611	0.157634	0.660512	background
Tmem5	-0.222191	0.247384	-0.0710984	0.462666	-0.196971	0.75274	-0.0555887	0.741693	background
Ppm1h	0.528924	0.012279	0.486543	0.00282515	0.732698	0.15044	0.661826	0.0662357	abundance
Mon2	0.121078	0.425424	0.15629	0.135687	0.0804675	0.890894	-0.0168632	0.920128	background
Usp15	0.171092	0.533951	0.185172	0.136981	-0.0189718	0.986983	0.160846	0.381071	background
Fam19a2	2.17823	0.00155462	2.12442	0.000421364	3.13856	0.0575919	2.5721	0.026154	abundance
Slc16a7	-0.854092	0.0211775	-1.16944	0.00177427	-0.566798	0.784549	-1.05177	0.106709	abundance
Lrig3	-1.67018	0.00212126	-2.44853	0.000127556	-2.0607	0.470612	-2.56827	0.0531657	abundance
Xrcc6bp1	-1.42218	0.00233449	-1.26563	0.000243861	-1.37849	0.70526	-1.25661	0.0626748	abundance
Ctdsp2	-1.17775	0.00148893	-1.397	8.71149e-05	-0.774611	0.820727	-1.32997	0.029783	abundance
Tsfm	-0.441114	0.15846	-0.212597	0.298052	-0.232906	0.784583	0.00398165	0.990191	background
Mettl21b	0.124171	0.729059	-0.374091	0.00969574	-1.17106	0.247805	-0.355537	0.0840886	buffering
Mettl1	0.10253	0.519679	0.0034396	0.981526	0.102392	0.86487	-0.0145517	0.955765	background
Cyp27b1	0.631915	0.31574	-0.103919	0.761568	0.696929	0.670909	-0.218303	0.679906	background
March9	-0.0796216	0.830646	-0.107254	0.703097	0.0366443	0.960502	-0.046641	0.836278	background
Cdk4	-0.127416	0.436654	-0.181686	0.112991	-0.209808	0.692043	-0.24563	0.194743	background
Tspan31	0.676672	0.00610022	0.624025	0.00126846	0.00545645	0.995353	0.254824	0.30617	abundance
Agap2	-0.116994	0.819272	-0.431081	0.262258	-0.0721289	0.96866	-0.423163	0.457994	background
Os9	0.029414	0.863674	0.0652321	0.548736	-0.0153919	0.978764	0.0378458	0.80792	background
B4galnt1	-0.463629	0.174594	-0.427488	0.0482405	-0.0135493	0.992528	-0.269804	0.359011	abundance
Slc26a10	-0.551433	0.165587	-0.324015	0.392915	-0.64145	0.510767	-0.492342	0.460038	background
Arhgef25	-0.347454	0.279348	-0.232456	0.188818	-0.371587	0.725973	-0.242709	0.403707	background
Dtx3	-0.174811	0.5186	-0.0428512	0.738348	-0.167891	0.858646	-0.0375801	0.858006	background
Pip4k2c	-0.17076	0.372289	-0.0739102	0.386617	-0.170955	0.806732	-0.0739274	0.595341	background
Kif5a	-1.1163	0.00509932	-1.3161	0.000255323	-0.429473	0.756502	-1.16871	0.0347148	abundance
Dctn2	0.107117	0.484922	0.246949	0.0329389	0.133934	0.819242	0.276101	0.200474	background
Mbd6	0.166719	0.709539	0.332488	0.293294	-0.111148	0.932144	0.254081	0.503647	background
Ddit3	1.29797	0.00129392	1.32028	0.000368395	0.00208604	0.998056	0.55633	0.0949408	abundance
Mars	-0.00833342	0.963701	-0.150964	0.118111	0.241762	0.647923	-0.147774	0.303416	background
Arhgap9	-0.0514024	0.819278	-0.0901355	0.38793	0.00017372	0.999601	-0.0847703	0.600298	background
Gli1	-1.33741	0.0228971	-1.8739	0.0299555	-0.308696	0.812279	-0.116966	0.892535	abundance
R3hdm2	-0.145933	0.498965	-0.00362585	0.979346	-0.143897	0.8455	0.0305506	0.887755	background
Shmt2	-0.325646	0.399644	-0.236287	0.336199	-0.103368	0.930091	-0.105768	0.745463	background
Lrp1	-0.700012	0.0266627	-0.519284	0.0532275	-0.451058	0.514955	-0.16954	0.725201	abundance
Stat6	0.138757	0.430805	0.153636	0.273816	0.0292007	0.961799	0.00598262	0.974618	background
Nab2	0.107431	0.747435	0.462787	0.0541345	-0.370469	0.690684	0.41052	0.152116	buffering
Tmem194	-0.329824	0.0709232	-0.494786	0.00606541	-0.168549	0.815264	-0.331726	0.147369	abundance
Zbtb39	0.086769	0.672309	0.0342128	0.791268	0.0757577	0.916788	0.0188733	0.929708	background
Prim1	-1.02043	0.00208931	-1.24957	0.000212804	-1.9403	0.21499	-1.6334	0.0228466	abundance
Naca	0.521129	0.0632333	0.318192	0.0476481	0.120072	0.900482	0.121508	0.6021	abundance
Ptges3	0.318335	0.246332	0.297689	0.0267186	0.0352071	0.976055	0.267391	0.189333	abundance
Atp5b	0.121707	0.427145	0.142339	0.141526	0.0609614	0.919342	0.0510414	0.726051	background
Baz2a	0.604881	0.00667925	0.657911	0.000640318	1.19699	0.0786415	0.9792	0.0430546	abundance
Rbms2	0.16533	0.361307	0.0885179	0.483478	0.139885	0.825404	0.0446716	0.844943	background
Gls2	-0.601724	0.253756	-0.959933	0.0307655	-1.08413	0.591665	-1.11453	0.124317	buffering
Spryd4	0.0379887	0.836507	-0.11463	0.345897	0.0640012	0.922446	-0.123379	0.508636	background
Timeless	-0.199367	0.679412	0.0294914	0.924398	-0.24259	0.681069	0.153783	0.412263	background
Stat2	2.46702	0.000184	2.59957	0.000191016	0.208488	0.815563	0.0702888	0.852193	abundance
Pan2	-0.121385	0.488421	0.0660802	0.513368	-0.215572	0.64174	0.141381	0.321326	background
Cnpy2	-0.200698	0.246086	-0.0910809	0.430978	-0.150105	0.799939	0.0166242	0.941807	background
Cs	-0.0713607	0.711814	-0.0444835	0.650207	-0.0274762	0.968128	-0.0286763	0.857854	background
Coq10a	-0.405894	0.116634	-0.601556	0.0111255	0.100732	0.932387	-0.386817	0.183106	abundance
Ankrd52	-0.0426775	0.843361	0.0469174	0.782314	-0.0439755	0.953408	0.0482238	0.858972	background
Slc39a5	-0.459154	0.445344	-0.0877934	0.835654	-0.39421	0.813915	0.0757061	0.902812	background
Nabp2	-0.179554	0.358293	-0.158738	0.391367	-0.107312	0.876478	-0.0127734	0.963161	background
Rnf41	0.342891	0.147747	0.350742	0.0136663	0.836964	0.270379	0.428212	0.071382	abundance
Smarcc2	-0.525369	0.0246469	-0.364156	0.0194765	-0.0829571	0.894046	-0.00787619	0.964554	abundance
Myl6	0.743818	0.017423	0.631517	0.00636945	-0.113462	0.894755	0.166677	0.389065	abundance
Myl6b	-0.560133	0.0440417	-0.466858	0.237463	-0.369997	0.473754	0.43966	0.291225	abundance
Esyt1	0.305033	0.254382	0.316336	0.0400857	-0.309383	0.538108	0.188544	0.255272	background
Zc3h10	0.589819	0.0720507	0.74845	0.00302017	-0.0569404	0.974743	0.617627	0.0864406	abundance
Rpl41	0.383359	0.230475	0.238913	0.0424461	-0.390232	0.683812	0.184907	0.24843	abundance
Pa2g4	0.174391	0.498036	0.192498	0.14136	-0.109229	0.905814	0.140836	0.420224	background
Erbb3	-0.0181014	0.929281	0.14112	0.169525	-0.0181986	0.978764	0.141123	0.374838	background
Rps26	0.299617	0.215022	0.316987	0.339554	0.297012	0.687763	0.309456	0.544722	background
Suox	-1.67703	0.000775908	-2.22713	9.61608e-05	-0.0200167	0.995127	-1.56299	0.113108	abundance
Rab5b	0.293947	0.0989856	0.170444	0.161461	0.19688	0.699234	-0.041553	0.827817	abundance
Cdk2	-1.30669	0.000939907	-1.35454	0.000240428	-1.70083	0.358771	-1.57639	0.100771	abundance
Pmel	-0.515164	0.102646	0.235713	0.740308	-0.538173	0.459283	0.611678	0.576205	background
Dgka	0.434478	0.0866462	0.0872789	0.708009	0.451765	0.442249	0.209597	0.600298	background
Wibg	0.134864	0.54217	0.269086	0.0302911	-0.495658	0.378031	0.223379	0.165656	background
Mmp19	-0.456523	0.0858344	-0.180795	0.554225	-0.428609	0.504989	-0.0193341	0.979009	background
Tmem198b	0.0442208	0.881669	-0.266337	0.0944703	0.189993	0.849195	-0.272797	0.244199	buffering
Dnajc14	0.252148	0.128063	0.25969	0.139929	0.273131	0.554178	0.427689	0.34989	abundance
Ormdl2	0.204187	0.308239	0.155847	0.218002	0.0682023	0.924476	0.0692426	0.70547	background
Sarnp	0.502082	0.113578	0.387603	0.0293606	0.134691	0.909453	0.284401	0.301049	abundance
Cd63	0.56127	0.0256109	0.549322	0.00259715	-0.464971	0.370775	0.288838	0.121597	abundance
Rdh5	0.418812	0.183914	0.527173	0.0328287	0.813299	0.341086	0.681569	0.0907821	abundance
Bloc1s1	-0.0856688	0.731356	-0.240149	0.193952	-0.080009	0.930091	-0.238675	0.390575	background
Itga7	-0.0470578	0.898563	0.277803	0.174617	-0.0780301	0.952884	0.279517	0.35794	background
Sfi1	-0.0094597	0.964423	-0.0671515	0.477149	0.10146	0.881551	-0.065096	0.652549	background
Drg1	-0.335629	0.120517	-0.544867	0.00122322	-0.783273	0.51712	-0.563282	0.0404404	abundance
Eif4enif1	-0.545849	0.0126026	-0.415425	0.00755975	-0.604343	0.286698	-0.480521	0.118962	abundance
Patz1	-1.99615	0.00118963	-1.95044	0.00058597	-0.438507	0.878049	-0.897568	0.368043	abundance
Pik3ip1	-0.847408	0.0570795	-1.6945	0.000111472	-2.83371	0.284297	-1.79365	0.0202434	abundance
Limk2	0.303688	0.14857	0.23619	0.0838386	0.171061	0.821466	0.15665	0.503965	abundance
Rnf185	0.761171	0.00509932	0.747059	0.00504939	0.258782	0.591665	-0.225333	0.346566	abundance
Selm	-0.412586	0.535228	-0.221306	0.603588	-0.127503	0.922446	0.00604264	0.988815	background
Smtn	-1.5501	0.0111155	-0.828094	0.0104762	-1.64525	0.400612	-0.873827	0.213495	abundance
Morc2a	0.244119	0.271526	0.298485	0.0286936	-0.163568	0.829414	0.225646	0.206993	background
Osbp2	2.32821	0.0599672	2.66045	0.00111221	-2.41052	0.749157	2.05455	0.0535488	abundance
4921536K21Rik	-0.131008	0.776074	-0.518999	0.0993288	0.0422701	0.979194	-0.498644	0.270444	background
Dusp18	0.36551	0.156615	0.241982	0.295689	0.269587	0.7233	0.0735669	0.849158	background
Slc35e4	-0.672157	0.190935	-0.417542	0.2568	-0.399049	0.803193	-0.17682	0.763572	background
Tcn2	-0.00326834	0.988461	-0.0428239	0.924091	-0.00726801	0.992619	-0.0458614	0.946301	background
4930556J24Rik	0.414968	0.462772	0.030156	0.968347	0.414798	0.817289	0.0264044	0.983985	background
Pes1	0.258271	0.217991	0.184114	0.30573	0.107757	0.860579	-0.0831785	0.621822	background
Mtfp1	-1.83027	0.00173885	-1.89644	0.00347148	-0.568731	0.650236	0.0575247	0.958205	abundance
Sec14l2	-0.0883015	0.880373	-0.166858	0.675889	-0.267772	0.820464	-0.217944	0.561115	background
Rnf215	0.0988564	0.752981	0.098146	0.526286	-0.0454502	0.957898	0.0606285	0.752365	background
Ccdc157	-0.369082	0.358852	-0.142742	0.555231	-0.264228	0.83215	-0.0398064	0.91872	background
Sf3a1	-0.34178	0.0839313	-0.12537	0.273448	-0.241284	0.638948	0.0245105	0.901389	background
Tbc1d10a	-0.28429	0.396109	-0.205745	0.0835056	-0.11664	0.925552	-0.192893	0.291399	background
Gatsl3	-0.462781	0.103366	-0.17679	0.502268	-0.409947	0.555727	0.00255456	0.996112	background
Osm	5.12749	1.47578e-05	5.39287	3.34236e-05	0.672466	0.798206	1.67714	0.132532	abundance
Lif	7.89668	1.67947e-05	7.6324	1.94205e-05	12.4462	0.085098	8.7132	0.0455937	translation
Mtmr3	0.156574	0.339868	0.200756	0.117811	0.142303	0.82138	0.18156	0.422708	background
Ascc2	-0.138828	0.369834	-0.109234	0.326053	-0.113131	0.844919	0.0114692	0.955569	background
Uqcr10	-0.0848947	0.822924	-0.125762	0.56278	0.00966746	0.995127	-0.101227	0.737559	background
Zmat5	-0.12633	0.506947	-0.0734946	0.422487	-0.110155	0.876641	-0.070052	0.632516	background
Nf2	-0.512156	0.0160941	-0.601879	0.00159931	-0.109541	0.901982	-0.337334	0.277472	abundance
Nipsnap1	-0.488624	0.0324789	-0.496738	0.00701623	-0.238773	0.785908	-0.3421	0.225114	abundance
Thoc5	0.0995493	0.622516	0.238602	0.0548635	-0.18886	0.816447	0.20259	0.234319	background
Ap1b1	0.105482	0.573577	0.187977	0.073612	-0.231807	0.648824	0.153142	0.300342	background
Gas2l1	-0.197097	0.743033	0.136362	0.708009	-0.361523	0.765634	0.232186	0.520991	background
Ewsr1	0.0246989	0.892726	0.0909622	0.321452	-0.0209269	0.974819	0.0881135	0.541036	background
Rhbdd3	-0.461449	0.136303	-0.436487	0.149027	-0.209498	0.829108	-0.123741	0.771729	abundance
Kremen1	0.62012	0.0332191	0.695324	0.00208494	-0.525904	0.446256	0.418491	0.0942294	abundance
Znrf3	-0.906666	0.00402867	-0.913431	0.00577061	-0.335181	0.514955	0.184572	0.485549	abundance
Xbp1	0.371113	0.0660153	0.415078	0.0234611	0.0285912	0.961799	0.00450711	0.979881	abundance
Ccdc117	-0.33784	0.112451	-0.454542	0.00561113	0.194763	0.799582	-0.337142	0.113937	abundance
Mrps24	-0.533218	0.0291286	-0.535056	0.00168936	-0.134422	0.917532	-0.486369	0.0562182	abundance
Urgcp	-0.235828	0.479339	-0.0448701	0.844948	-0.196284	0.834261	0.0572897	0.851023	background
Dbnl	0.389541	0.132779	0.560158	0.004989	-0.221693	0.820727	0.444426	0.091785	abundance
Pgam2	0.179558	0.667677	0.331999	0.214231	0.601951	0.378258	0.430963	0.14023	background
Polm	1.76698	0.000329023	1.76081	0.000335714	1.33537	0.338926	1.21328	0.310865	abundance
Pold2	-0.701337	0.0614183	-0.642154	0.0133694	-0.409909	0.82366	-0.532728	0.202677	abundance
Ykt6	0.0422343	0.794894	0.0204201	0.851016	0.0468651	0.934194	0.0559299	0.739444	background
Nudcd3	0.114126	0.509142	0.110111	0.303255	0.0972859	0.886053	0.0991581	0.555248	background
Ddx56	0.0982884	0.540961	0.103187	0.438187	0.0753757	0.900445	0.0214577	0.921493	background
Tmed4	-0.00129554	0.996138	-0.0876466	0.504253	0.0920511	0.895133	-0.0870442	0.610347	background
Ogdh	-0.201705	0.303226	-0.0930328	0.513814	-0.117111	0.848004	0.0665393	0.689341	background
Zmiz2	-0.51227	0.226336	-0.347121	0.365426	-0.321218	0.796234	-0.0839693	0.889506	background
Ppia	0.251822	0.209322	0.0212475	0.829621	0.220239	0.694386	-0.0348128	0.828868	background
H2afv	-0.920019	0.00126628	-0.746451	0.00138229	-1.18925	0.0797069	-1.51725	0.0277304	abundance
Purb	0.369935	0.0879553	0.232544	0.043467	0.181215	0.822383	0.183917	0.284072	abundance
Myo1g	0.680937	0.00901403	0.737993	0.00102666	0.930282	0.381125	0.843796	0.0455823	abundance
Ccm2	0.406118	0.0717209	0.538358	0.000982055	-2.61746	0.0642599	0.504019	0.0404404	abundance
Nacad	0.460979	0.596764	-0.259524	0.619103	0.384483	0.895133	-0.208685	0.79958	background
Tbrg4	0.0431589	0.842312	0.0527255	0.714301	0.0169377	0.980287	0.0377509	0.864353	background
Tns3	-0.0515567	0.812324	0.0790626	0.642046	-0.113911	0.855663	0.124456	0.492126	background
Hus1	0.177078	0.371434	0.0995563	0.365545	0.0469714	0.944179	0.0251945	0.879752	background
Upp1	6.59324	0.000130928	6.50708	4.286e-05	1.05281	0.920224	5.14518	0.0544089	abundance
Abca13	1.01947	0.104621	1.51835	0.0153319	2.02105	0.168136	1.97944	0.0535488	abundance
Zpbp	-0.0296836	0.964149	-0.322684	0.209483	0.430089	0.812568	-0.316041	0.336547	background
4930415F15Rik	0.208552	0.775784	0.289626	0.153475	0.181908	0.942554	0.288328	0.343134	background
Ikzf1	0.807649	0.00344886	0.765493	0.000371004	-0.55026	0.52239	0.528648	0.0711097	abundance
Fignl1	-1.44444	0.000766899	-1.39712	0.000113966	-0.0162382	0.996337	-1.02057	0.0534973	abundance
Sec61g	0.669806	0.0519854	0.624706	0.0103122	-0.0645067	0.959426	0.350122	0.217214	abundance
Fbxo48	-1.05643	0.00257538	-1.64881	0.000255323	-1.90099	0.18619	-2.16155	0.0251449	abundance
Plek	2.56924	0.000135486	2.43663	7.68901e-05	1.06308	0.689106	1.54535	0.238448	abundance
Cnrip1	0.800796	0.00583847	1.37079	0.0180426	0.714456	0.283356	0.852202	0.348519	abundance
Ppp3r1	-0.089929	0.78005	-0.216275	0.0399261	0.045534	0.985635	-0.215321	0.182135	background
Wdr92	-0.366718	0.121438	-0.419478	0.017616	-0.182974	0.887705	-0.350214	0.216775	abundance
Pno1	0.274134	0.16999	0.352904	0.016306	0.0455607	0.957773	0.282643	0.200572	abundance
C1d	0.0792379	0.799701	-0.063499	0.676958	0.154985	0.863588	-0.0871363	0.667948	background
Etaa1	-1.44246	0.000798718	-1.54132	0.000126316	-1.8363	0.43798	-1.68606	0.0525768	abundance
Spred2	-0.741651	0.0117961	-0.731629	0.00445392	-0.114661	0.91363	-0.248857	0.377958	abundance
Actr2	0.615751	0.0261171	0.522883	0.00239498	1.00591	0.567047	0.577865	0.0599349	abundance
Rab1	0.717777	0.0358475	0.589419	0.00220062	-0.468698	0.81002	0.453581	0.0918291	abundance
Cep68	-1.46328	0.000402099	-1.428	0.000387027	-0.392751	0.514955	0.171059	0.699928	abundance
Slc1a4	0.852061	0.0411846	0.844614	0.153215	0.4058	0.494442	-0.462459	0.319637	abundance
Sertad2	1.10753	0.00165878	0.966424	0.000547691	0.25674	0.878174	0.496914	0.274154	abundance
Aftph	1.11834	0.00297775	0.827444	0.00311338	0.315026	0.700314	0.133162	0.762673	abundance
Lgalsl	-0.63194	0.0248416	-0.730989	0.00298186	-0.653864	0.543477	-0.740571	0.12124	abundance
Peli1	3.07527	0.000147225	2.99054	4.286e-05	-1.4403	0.851756	2.10611	0.0514257	abundance
Vps54	0.920253	0.00729544	0.773141	0.000854767	0.388528	0.866847	0.660228	0.117523	abundance
Ugp2	0.0633333	0.818334	-0.0330304	0.799832	0.106483	0.895881	-0.0504428	0.783637	background
Mdh1	-0.336969	0.146734	-0.27833	0.0642391	-0.239215	0.785711	-0.230675	0.352537	abundance
Wdpcp	-0.522811	0.0425082	-0.581476	0.00652211	-0.751538	0.40739	-0.689931	0.0977453	abundance
Ehbp1	-0.475768	0.140758	-0.39979	0.0148404	-0.472916	0.81002	-0.399381	0.129269	abundance
Tmem17	-0.113725	0.602443	0.115914	0.683917	-0.133813	0.860645	0.176691	0.680251	background
B3gnt2	1.68369	0.000397109	1.8098	7.44288e-05	0.0870228	0.952884	1.26861	0.0342026	abundance
Commd1	0.103136	0.607039	-0.026089	0.854791	0.110279	0.878103	-0.0473528	0.834304	background
Zrsr1	0.918265	0.0127328	0.977923	0.00422617	0.478759	0.785908	0.6805	0.186331	abundance
Cct4	0.382779	0.0880374	0.308962	0.0442625	0.106248	0.900477	0.136723	0.506264	abundance
Fam161a	-0.527218	0.193185	0.0383869	0.920547	-0.547634	0.53371	0.311116	0.541801	background
Xpo1	-0.628759	0.0313016	-0.573184	0.00201519	-0.128491	0.961405	-0.50578	0.0774187	abundance
Usp34	0.230344	0.412925	0.113509	0.313764	0.00569607	0.99591	0.0660218	0.684665	background
Ahsa2	0.119033	0.518016	0.205854	0.0858009	0.0814368	0.913803	0.195711	0.289095	background
0610010F05Rik	0.0054224	0.987338	-0.096143	0.428936	0.180679	0.853212	-0.0972296	0.565773	background
Pex13	0.163096	0.460828	0.054126	0.751749	0.1431	0.851756	0.00392825	0.989718	background
Pus10	0.606493	0.0679128	0.416853	0.0173331	-0.0340554	0.981751	0.257921	0.278677	abundance
Rel	1.99267	0.000152921	1.81961	6.30559e-05	0.495505	0.747954	1.19838	0.0561831	abundance
Papolg	0.210142	0.475911	0.185517	0.311172	0.0199069	0.98134	0.0951571	0.682509	background
Fancl	-0.0232905	0.930011	-0.19346	0.229178	0.187959	0.797443	-0.18132	0.345116	background
Vrk2	-0.0486022	0.813108	-0.140306	0.210037	0.0752509	0.919132	-0.126002	0.44175	background
Gm6685	0.241586	0.405103	0.326829	0.233775	0.0954901	0.922446	0.210798	0.581393	background
Pnpt1	1.301	0.000408474	1.27485	0.000930412	1.03426	0.241774	0.240109	0.805973	abundance
Smek2	0.21152	0.410519	0.218806	0.123929	-0.0890182	0.914601	0.144082	0.433591	background
Cfap36	-0.184266	0.378538	0.159469	0.220925	-0.2558	0.685641	0.196526	0.345116	background
Ccdc88a	-0.158451	0.505898	-0.025634	0.853732	-0.151965	0.855265	-0.0120002	0.959841	background
Prorsd1	-0.63375	0.0365118	-0.661844	0.00343871	0.0597404	0.957773	-0.465113	0.159478	abundance
Mtif2	-0.269234	0.322007	-0.16462	0.111936	0.0851407	0.925552	-0.1354	0.379668	background
Rps27a	0.449354	0.110803	0.274027	0.0871853	0.0753466	0.929222	0.0869509	0.680885	abundance
Clhc1	-0.457949	0.375357	-0.3943	0.505642	-0.698677	0.4473	-0.795558	0.264582	background
Rtn4	-0.734687	0.0085839	-0.583379	0.00218744	-0.348117	0.836158	-0.44652	0.0988898	abundance
Eml6	-1.30921	0.00393003	-1.65654	0.00237195	-0.915027	0.558673	-1.21895	0.303735	abundance
Sptbn1	-0.306375	0.141372	-0.298229	0.0114918	-0.41746	0.440171	-0.303408	0.0987108	abundance
Psme4	0.343438	0.208476	0.29054	0.0524213	0.147431	0.895051	0.242022	0.300716	abundance
Erlec1	0.110887	0.646592	-0.0278919	0.801864	0.0824429	0.919342	-0.0105643	0.954925	background
Asb3	0.0533477	0.848444	-0.19804	0.313764	0.199985	0.801731	-0.225203	0.373258	background
Chac2	0.345051	0.0748799	0.493232	0.0677038	0.347455	0.516067	0.502704	0.473296	abundance
Stc2	-0.100906	0.852561	0.0385675	0.900678	-0.114204	0.945998	0.050677	0.915825	background
Bod1	-0.131944	0.422647	-0.11138	0.397729	-0.159478	0.777935	-0.188119	0.355799	background
Cpeb4	1.27484	0.00396261	1.27932	0.000730193	-0.0470644	0.981753	0.715978	0.180717	abundance
Snrnp25	0.0119619	0.956453	0.00242988	0.982252	0.0130129	0.985635	0.00343357	0.986063	background
Rhbdf1	0.540388	0.196606	0.641883	0.123877	0.0594078	0.962049	0.229722	0.631093	abundance
Nprl3	0.0987108	0.59906	-0.0800656	0.566992	0.105346	0.880299	-0.0890889	0.693553	background
Mpg	-0.25579	0.336746	-0.236301	0.375696	-0.15646	0.863588	-0.0917389	0.818182	background
Sh3pxd2b	1.27208	0.000580717	1.31041	0.000109742	1.17554	0.514955	1.27157	0.1015	abundance
Ubtd2	1.08203	0.0102355	0.895072	0.00172531	-0.706834	0.148193	0.360137	0.0739309	abundance
Efcab9	0.982528	0.0402958	0.108237	0.852529	0.996798	0.319253	0.382085	0.783645	background
Stk10	1.55875	0.000613335	1.64179	7.24404e-05	-1.44667	0.261734	1.01548	0.0457105	abundance
Fbxw11	0.44069	0.0238976	0.434304	0.00647506	0.120185	0.832796	-0.0600743	0.695393	abundance
Npm1	0.482373	0.0947435	0.441826	0.0127002	0.436353	0.687763	0.430979	0.161289	abundance
Kcnmb1	1.88401	0.0574461	1.45287	0.000201012	-4.52136	0.395136	1.29262	0.0262382	abundance
Lcp2	3.18031	4.54682e-05	3.10921	4.69084e-05	0.210835	0.928909	1.18348	0.29986	abundance
Dock2	-0.0104367	0.964028	-0.020163	0.868142	0.00431363	0.996262	-0.0179019	0.926682	background
Fam196b	-0.161626	0.637516	-0.597248	0.0430971	-0.387985	0.695178	-0.636017	0.142687	buffering
Spdl1	-1.10859	0.020479	-0.991019	0.00343937	0.143196	0.94574	-0.568689	0.158571	abundance
Pank3	-0.0245863	0.929281	-0.139548	0.301054	0.141638	0.860645	-0.131914	0.472168	background
Rars	0.75043	0.0204906	0.720595	0.00467917	0.360466	0.784549	0.534969	0.172208	abundance
Wwc1	-1.35753	0.0209215	-0.758796	0.0232743	-1.62114	0.341152	-0.909513	0.163688	abundance
Mat2b	-0.594769	0.0216935	-0.624999	0.00291702	0.308685	0.510767	-0.246899	0.163688	abundance
Hmmr	-0.571791	0.0971181	-0.588555	0.0106458	-0.134143	0.925552	-0.475492	0.138423	abundance
Nudcd2	-0.093628	0.556054	-0.0345215	0.700964	-0.099682	0.86932	-0.0427758	0.776315	background
Ccng1	-0.1489	0.473836	-0.220665	0.0913788	0.114685	0.881551	-0.154012	0.358861	background
Pttg1	0.257779	0.270614	0.0500338	0.748968	0.198012	0.717418	-0.117129	0.497691	background
Slu7	0.125528	0.687906	0.177572	0.229421	-0.0687137	0.948872	0.149371	0.470186	background
Pwwp2a	-0.497191	0.0205242	-0.393261	0.0172943	-0.610427	0.220703	-0.571147	0.0715565	abundance
Ttc1	0.525271	0.136454	0.453097	0.0235882	-0.18414	0.881551	0.281587	0.256374	abundance
Ublcp1	0.209121	0.49552	0.233574	0.134797	-0.00342033	0.997846	0.192966	0.390948	background
Rnf145	0.631449	0.00842161	0.604067	0.00167913	0.288314	0.823609	0.399461	0.28983	abundance
Clint1	0.900518	0.0010795	0.927681	0.00015182	1.58923	0.0721068	1.29235	0.0204779	abundance
Lsm11	-0.502574	0.074601	-0.744902	0.00173845	-0.312312	0.905463	-0.712278	0.0693372	abundance
Thg1l	0.428184	0.0346695	0.471514	0.00607321	-0.00909761	0.988694	0.107724	0.514744	abundance
Gm12166	-0.0969579	0.696222	-0.0889345	0.731336	-0.100397	0.907414	-0.0952325	0.815586	background
Cyfip2	-0.106772	0.726512	-0.0788649	0.843787	-0.0608701	0.929222	0.0632781	0.842887	background
Med7	0.719629	0.00396261	0.555731	0.0123303	0.642527	0.217246	0.179269	0.874971	abundance
Havcr2	-1.20427	0.00163299	-1.31827	0.000158355	0.200635	0.809599	-0.942669	0.0274314	abundance
Gnb2l1	0.302183	0.146974	0.250607	0.0215732	-0.889023	0.0866794	0.190951	0.199801	abundance
Trim41	0.0911222	0.770694	0.190436	0.300935	-0.08763	0.927445	0.15532	0.51105	background
Gm12184	-0.370437	0.0712587	-0.346798	0.0160964	-0.139902	0.881551	-0.24027	0.23699	abundance
Trim7	-1.21368	0.00335963	-1.63537	0.0556389	-0.941666	0.229267	0.587875	0.763589	abundance
Irgm1	2.26255	0.00202125	2.29498	0.000737898	-0.275319	0.891109	0.802805	0.271295	abundance
Gm5431	2.56061	0.000773283	2.5215	0.000761298	0.711851	0.596415	0.744928	0.352993	abundance
Psme2b	1.02158	0.00520762	1.30262	0.000446762	-0.231597	0.876478	0.811374	0.121668	abundance
9930111J21Rik1	1.60091	0.000549545	1.802	0.000803221	1.56667	0.134625	1.73894	0.102639	abundance
9930111J21Rik2	1.80402	0.00291224	1.94403	0.000211117	-0.0572322	0.981702	1.50183	0.0411428	abundance
Ifi47	3.76534	0.000240931	3.65636	0.000229683	0.135856	0.934194	0.682999	0.402281	abundance
Zfp62	0.367559	0.295097	0.262275	0.0862797	-0.0389775	0.976305	0.189494	0.370319	background
Mgat1	0.221135	0.41771	0.338518	0.0620582	-0.124086	0.905814	0.255007	0.275716	background
Cnot6	-0.0557248	0.853691	-0.144528	0.212833	0.193026	0.842835	-0.134539	0.419755	background
Mapk9	-0.372295	0.137413	-0.517416	0.00274583	0.579596	0.703778	-0.436989	0.0704415	abundance
Rnf130	-0.41407	0.0273975	-0.436714	0.00275792	-0.817132	0.170654	-0.620413	0.0359708	abundance
Tbc1d9b	-0.117429	0.603989	-0.101724	0.348821	0.111082	0.850583	-0.05279	0.698608	background
3010026O09Rik	-1.94583	0.000775908	-1.92925	0.00307008	-2.38492	0.120357	-2.89893	0.192276	abundance
Sqstm1	1.60417	0.000358144	1.62586	0.000446762	0.42526	0.471527	-0.355792	0.398644	abundance
Mgat4b	-0.189551	0.380063	-0.221603	0.149281	-0.0588995	0.93948	-0.152844	0.486829	background
Ltc4s	-1.04104	0.0441605	-1.071	0.0208075	-0.587826	0.705947	-0.758285	0.324827	abundance
Maml1	-0.00728096	0.977825	0.0891525	0.404728	-0.0883068	0.919132	0.0900936	0.581912	background
Canx	0.433753	0.0696029	0.298001	0.0242896	0.549545	0.513738	0.328827	0.134547	abundance
Hnrnph1	-0.201828	0.42333	-0.0923421	0.307099	0.150768	0.840238	-0.0669877	0.630024	background
Rufy1	-0.576278	0.00783196	-0.279661	0.0210491	-0.554473	0.285234	-0.234358	0.316462	abundance
Zfp2	-1.47611	0.0115412	-1.56294	0.0464808	-1.71457	0.243278	-2.14592	0.305542	abundance
Zfp354a	-0.616378	0.102487	0.162533	0.541546	-0.729798	0.347201	0.432791	0.331105	background
Clk4	0.359779	0.233865	0.0975488	0.512654	0.248701	0.767323	0.00120992	0.996013	background
Col23a1	1.47128	0.0302793	1.52251	0.0199622	0.119261	0.933623	0.401307	0.498999	abundance
Phykpl	0.0884312	0.585656	-0.112628	0.226109	0.120447	0.841933	-0.124815	0.398834	background
Hnrnpab	0.127808	0.503676	0.236536	0.0258639	0.489467	0.431528	0.245264	0.13815	background
Nhp2	-0.129281	0.523029	-0.0751829	0.394867	-0.355561	0.510767	-0.0986637	0.475638	background
Rmnd5b	-0.388192	0.123022	-0.556924	0.00469054	-1.11044	0.109677	-0.699537	0.0425151	abundance
0610009B22Rik	-0.43154	0.109238	-0.639306	0.00113991	0.180194	0.954299	-0.600227	0.0511848	abundance
Sec24a	0.296154	0.133418	0.241288	0.0293245	-0.0473864	0.950599	0.193862	0.223409	abundance
Sar1b	0.463832	0.0423693	0.231601	0.0275265	-0.161095	0.826644	0.189819	0.219659	abundance
Jade2	1.2453	0.00407154	1.27615	0.00192332	-0.00149846	0.998414	0.316879	0.286365	abundance
Cdkn2aipnl	0.635437	0.00611617	0.494156	0.00167812	0.21302	0.68877	0.369355	0.0754189	abundance
Ube2b	0.323482	0.198314	0.175144	0.203818	0.135831	0.87273	0.0730594	0.732753	abundance
Cdkl3	0.633466	0.0680874	0.700529	0.0212299	0.366248	0.791845	0.538805	0.261795	abundance
Ppp2ca	0.389715	0.131074	0.362697	0.017069	0.323807	0.730677	0.349544	0.156913	abundance
Skp1a	0.314095	0.230035	0.0949992	0.548909	0.249765	0.743312	0.00499702	0.987861	background
Vdac1	-0.203878	0.224211	-0.183039	0.057107	-0.100798	0.87648	-0.174379	0.241155	abundance
9530068E07Rik	0.296203	0.177358	0.303953	0.0337213	-0.218423	0.66879	0.143367	0.327684	abundance
Hspa4	0.126726	0.606262	0.204264	0.126474	0.121242	0.901184	0.203404	0.316091	background
Zcchc10	0.486911	0.0677265	0.352022	0.0327542	0.00919414	0.991251	0.132776	0.512806	abundance
Aff4	0.719986	0.0175581	0.639614	0.00254693	-0.281373	0.773297	0.347969	0.156913	abundance
Uqcrq	-0.211656	0.751629	0.258824	0.557472	-0.359513	0.860645	0.318419	0.599424	background
Sept8	-0.376881	0.0992383	-0.367797	0.0101666	0.46685	0.305876	-0.219149	0.172298	abundance
Kif3a	-0.204893	0.282645	0.00788154	0.94433	-0.198187	0.730677	-0.0529875	0.761401	background
Rad50	-0.923266	0.00387881	-0.746011	0.000345046	-2.93114	0.0552811	-0.842789	0.024535	abundance
Irf1	1.66359	0.000574946	1.79515	0.000688907	0.568851	0.567429	0.190321	0.77504	abundance
Slc22a5	-0.450365	0.139244	-0.504455	0.00243786	-1.15059	0.565326	-0.534259	0.0511848	abundance
Slc22a21	-0.577332	0.308459	-0.544699	0.126231	-0.646168	0.749157	-0.570818	0.328211	background
Slc22a4	0.403803	0.126555	0.493621	0.167282	0.189801	0.793265	0.0154041	0.978355	abundance
Fnip1	0.722637	0.082764	0.587539	0.0467106	-0.0156321	0.986983	0.166536	0.563465	abundance
Rapgef6	0.201657	0.339471	0.0777533	0.401403	0.0372508	0.959426	0.041435	0.782903	background
Cdc42se2	-0.090145	0.560396	-0.24003	0.0343494	-0.0341777	0.955944	-0.194395	0.240433	background
Lyrm7	-0.390825	0.37951	-0.712819	0.0172666	-0.279437	0.921177	-0.696262	0.129253	buffering
Hint1	0.0917636	0.6649	0.0201934	0.837147	0.0485668	0.941693	-0.0024023	0.988671	background
Gpx3	2.13868	0.00325167	2.52342	0.000318689	0.498354	0.897963	1.98596	0.0867384	abundance
Tnip1	2.16649	0.000144266	2.47932	5.13122e-05	1.29824	0.782702	2.12362	0.100406	abundance
Anxa6	0.501927	0.0211968	0.489889	0.0347964	0.272493	0.550808	-0.327945	0.394687	abundance
Ccdc69	-1.71903	0.00800031	-2.16964	0.00516943	-0.151086	0.927445	-0.570689	0.45154	abundance
Gm2a	-0.282909	0.242069	-0.301517	0.0692829	0.0604218	0.934883	-0.15915	0.426587	abundance
Slc36a1	-0.0185733	0.948297	-0.0729647	0.469997	0.0956099	0.914952	-0.0708479	0.648168	background
Atox1	0.128758	0.670922	0.0427094	0.718543	0.191626	0.8327	0.0636596	0.713844	background
G3bp1	-0.185392	0.273043	-0.255453	0.0323489	-0.00581839	0.995127	-0.188091	0.253323	background
Fam114a2	-0.065243	0.78752	-0.087698	0.54219	-0.000760564	0.9991	-0.0650076	0.755125	background
Mfap3	0.228343	0.367309	0.152543	0.176206	-0.079085	0.926468	0.0963305	0.530547	background
Galnt10	-1.036	0.00486184	-0.870416	0.00164233	-0.87962	0.572956	-0.793147	0.192523	abundance
Sap30l	-0.817893	0.00368538	-0.597053	0.0147916	-0.916974	0.177889	-0.90813	0.153481	abundance
Larp1	0.618249	0.0130114	0.710257	0.000944816	0.366009	0.812568	0.62972	0.118189	abundance
Cnot8	-0.267339	0.16988	-0.355081	0.00546296	0.460222	0.86988	-0.334214	0.0830344	abundance
Gemin5	0.0411695	0.829907	0.0925896	0.397191	-0.0497984	0.936116	0.0721706	0.639012	background
Mrpl22	0.209504	0.364917	-0.00414428	0.977085	0.215534	0.696936	-0.102431	0.525844	background
Igtp	2.87125	0.000674452	2.95474	0.000476049	-0.110757	0.942596	0.536885	0.439123	abundance
Irgm2	2.69772	0.000669545	2.63098	0.000782823	0.294293	0.850262	0.172093	0.841862	abundance
Zfp692	-1.10193	0.00411788	-0.994306	0.000765847	-0.28309	0.872345	-0.693393	0.132212	abundance
Zfp672	-0.00565341	0.982141	-0.0146783	0.903839	0.0222767	0.972001	-0.0122139	0.939271	background
Sh3bp5l	0.157986	0.637516	0.25587	0.127923	-0.275189	0.738753	0.198116	0.300532	background
Gm12258	-0.601051	0.0748799	-0.63804	0.027558	-0.383488	0.723261	-0.500137	0.272175	abundance
2810021J22Rik	-0.253838	0.262543	-0.331885	0.0861142	0.0710267	0.912691	-0.116401	0.506062	background
Zfp39	-1.12157	0.00869642	-0.999601	0.00137173	-0.106286	0.961799	-0.670591	0.131479	abundance
Rnf187	-0.366676	0.165734	-0.309141	0.0655583	-0.0290303	0.975313	-0.164963	0.450306	abundance
Hist3h2a	-0.4736	0.175918	-1.01513	0.0102888	-0.380471	0.738753	-0.97966	0.126638	abundance
Trim11	-0.14844	0.614615	0.218286	0.0838386	-0.777581	0.137351	0.263415	0.125576	buffering
Iba57	-0.00116083	0.997637	0.183275	0.404728	-0.115085	0.913803	0.183665	0.53842	background
Guk1	-0.583723	0.0388535	-0.623859	0.00693098	-0.284529	0.806732	-0.482064	0.180078	abundance
Mrpl55	-0.232421	0.447472	-0.517613	0.0479574	0.0345236	0.978764	-0.441829	0.219542	buffering
2310033P09Rik	-0.793666	0.0251656	-0.503994	0.0367433	-0.572675	0.579037	-0.314071	0.477837	abundance
Arf1	0.370917	0.0558706	0.399122	0.0111904	0.0129109	0.984255	0.108045	0.508636	abundance
Snap47	-0.430985	0.0274061	-0.424006	0.0136456	-0.209563	0.687186	0.122762	0.512806	abundance
Jmjd4	-0.11724	0.525413	-0.248403	0.0409591	0.10818	0.89871	-0.211382	0.217998	background
Zfp867	0.422127	0.273409	0.199005	0.40346	0.201335	0.843085	0.00788247	0.982946	background
Zkscan17	-0.356437	0.174818	-0.150047	0.442811	-0.294122	0.696936	-0.0392507	0.916174	background
Nlrp3	2.65495	9.66605e-05	2.69227	4.90253e-05	-1.3576	0.283356	1.00721	0.0414551	abundance
Mprip	-0.386372	0.0856474	-0.29449	0.0154882	0.112622	0.914099	-0.235263	0.182365	abundance
Flcn	-0.273769	0.235246	-0.196283	0.236012	-0.107227	0.884619	-0.0401924	0.855373	abundance
Cops3	0.0165324	0.949354	-0.0296286	0.857389	0.046637	0.948826	-0.0383975	0.851023	background
Nt5m	-0.334546	0.211815	-0.268107	0.0218462	-0.841895	0.566094	-0.293823	0.115487	abundance
Med9	-0.483873	0.173159	-0.159554	0.352836	-0.191633	0.791698	0.0497465	0.786962	background
Pemt	0.411425	0.0819254	0.430286	0.0155444	0.541668	0.463322	0.488477	0.100729	abundance
Rai1	-1.00238	0.0751879	-0.577853	0.133442	-0.387507	0.754646	-0.0240178	0.965197	abundance
Srebf1	-0.752075	0.0910874	-0.497008	0.17403	-0.447888	0.718298	-0.133281	0.82561	abundance
Tom1l2	-0.44608	0.0456719	-0.452316	0.00561676	-0.0578047	0.959684	-0.325456	0.202306	abundance
Lrrc48	-0.30501	0.333353	-0.181869	0.690247	-0.244176	0.787614	0.0828701	0.900759	background
Atpaf2	-0.253495	0.147623	-0.313882	0.0172943	-0.180245	0.844805	-0.278221	0.168828	abundance
Gid4	-0.36427	0.0482179	-0.509742	0.00237952	-0.267304	0.73699	-0.456282	0.122047	abundance
Drg2	0.172953	0.28894	0.260158	0.0340388	-0.0362206	0.957745	0.131128	0.421464	background
Alkbh5	-0.0678741	0.720053	-0.103708	0.317474	-0.152226	0.810155	-0.123946	0.433378	background
Llgl1	-0.0716651	0.845299	-0.0213847	0.91609	-0.0524042	0.961405	-0.000647621	0.998185	background
Flii	0.30157	0.149585	0.367104	0.0101178	-0.0948646	0.910132	0.297153	0.1592	abundance
Mief2	-0.509771	0.272455	-0.252518	0.20422	-0.0614225	0.965739	-0.105982	0.661253	background
Top3a	-0.162731	0.436752	0.0103895	0.918192	-0.180527	0.77336	0.0458329	0.765169	background
Smcr8	0.85031	0.0030978	0.777844	0.00111973	0.147223	0.877859	0.205169	0.480037	abundance
Shmt1	-0.752785	0.0110099	-0.698517	0.000841383	-0.0871635	0.958557	-0.587909	0.0654851	abundance
Dhrs7b	-0.223565	0.175642	-0.475497	0.00512399	-0.109861	0.877658	-0.38393	0.126747	abundance
Tmem11	0.227948	0.168091	0.227846	0.0410251	0.0418818	0.945655	0.105252	0.474561	abundance
Natd1	-0.894068	0.00719986	-0.843783	0.0101666	-1.01244	0.293807	-1.02433	0.128584	abundance
Map2k3	-0.0899023	0.602018	-0.024459	0.893108	-0.0798235	0.894755	0.11591	0.564703	background
Usp22	-0.290773	0.123803	-0.191498	0.0514541	0.033242	0.970022	-0.164826	0.273778	abundance
Aldh3a2	-0.225127	0.258221	-0.218162	0.164729	-0.0914104	0.896181	-0.0856557	0.706581	background
Mapk7	0.181622	0.617187	0.34393	0.2662	0.0236004	0.984465	0.27464	0.515979	background
B9d1	-0.185722	0.475401	-0.285362	0.194947	-0.460974	0.323503	-0.441966	0.0840841	background
Epn2	-0.240881	0.247722	-0.268848	0.160639	-0.301446	0.641472	-0.341443	0.292456	abundance
Grap	1.15852	0.0020473	1.10419	0.000165665	-0.587625	0.7233	0.852491	0.0466674	abundance
Prpsap2	-0.178953	0.432693	-0.396939	0.0082989	0.606349	0.400501	-0.342003	0.0895077	background
Ulk2	-0.386699	0.0451379	-0.426035	0.0116631	-0.303924	0.586487	-0.317481	0.344683	abundance
Akap10	-0.0223056	0.924097	-0.0733133	0.505472	0.00323739	0.997015	-0.0716054	0.676625	background
Specc1	0.0483801	0.828855	0.160061	0.254808	-0.102423	0.881551	0.134646	0.451929	background
Adora2b	4.03986	5.16755e-05	4.18049	5.57618e-05	-0.303555	0.892632	0.647797	0.40957	abundance
Zswim7	0.459556	0.0670568	0.457713	0.0183522	0.519596	0.534956	0.490955	0.200474	abundance
Ttc19	0.862313	0.00481189	0.82161	0.000348353	-0.598811	0.721365	0.635004	0.0388106	abundance
Ncor1	0.0628164	0.758788	0.121913	0.251394	-0.1188	0.855265	0.0967163	0.510339	background
Pigl	0.671253	0.00830698	0.70742	0.000460837	0.253711	0.840211	0.660303	0.0430546	abundance
Cenpv	-0.321001	0.110565	-0.334866	0.0285425	-0.138627	0.864021	-0.220565	0.338003	abundance
Ubb	0.511865	0.0458436	0.660149	0.00379476	-0.0122879	0.992528	0.454248	0.131865	abundance
Trpv2	1.03601	0.000914322	1.02332	0.000274349	0.126548	0.877859	0.144367	0.624498	abundance
Lrrc75a	-1.95992	0.00015055	-1.77659	5.57618e-05	-1.01568	0.81712	-1.50237	0.0607672	abundance
Mmgt2	-1.08984	0.00118963	-0.975571	0.000662805	-0.373859	0.663924	-0.252313	0.535641	abundance
Zfp287	0.770788	0.00514474	0.658122	0.00190475	0.445403	0.556823	0.439222	0.15273	abundance
Trim16	1.61299	0.00034826	1.55865	0.000223927	0.182002	0.789527	0.193054	0.430248	abundance
Tvp23b	0.446115	0.0472473	0.384073	0.0197937	0.12866	0.876478	0.160013	0.516223	abundance
Pmp22	0.79796	0.0311028	0.853281	0.0148441	-0.102887	0.86988	0.126338	0.45523	abundance
Hs3st3b1	0.591958	0.132885	0.60011	0.0415708	-0.226072	0.75908	0.217434	0.313428	abundance
Cox10	-0.267116	0.255998	-0.312934	0.09088	-0.268051	0.762322	-0.313485	0.303811	background
Elac2	0.109087	0.578925	0.183795	0.208496	0.0241663	0.973216	0.138684	0.50262	background
Map2k4	0.847892	0.0211044	0.557255	0.00974541	-0.0052457	0.996534	0.215304	0.42959	abundance
Zkscan6	0.693181	0.00539062	0.689686	0.00982165	0.440445	0.370775	-0.327944	0.310026	abundance
Tmem220	-2.15886	0.00103734	-1.02412	0.0296055	-2.41302	0.0800358	-1.72943	0.326518	translation
Adprm	0.371002	0.270051	0.222119	0.317666	0.0821416	0.91363	-0.00838644	0.971847	background
Sco1	0.00499929	0.979804	-0.0625778	0.525592	-0.0785891	0.900477	-0.0606317	0.675485	background
Myh3	1.01284	0.0289405	1.24777	0.00787471	-0.123166	0.930874	0.51233	0.26192	abundance
Gas7	0.329618	0.168165	0.270439	0.266325	0.129736	0.823609	-0.126366	0.49155	background
Glp2r	0.325809	0.164913	0.219649	0.610671	0.325528	0.603578	0.217096	0.747156	background
Stx8	0.26272	0.291405	0.188296	0.313764	0.062586	0.923642	-0.0126046	0.95	background
Pik3r5	1.08762	0.000656198	1.14598	0.00137068	1.06469	0.10547	1.00039	0.157734	abundance
Pik3r6	1.1881	0.000540663	1.1808	0.0012889	1.15484	0.13026	1.02882	0.153306	abundance
Myh10	0.926466	0.00635364	0.887591	0.00615441	0.871485	0.244329	0.820217	0.118867	abundance
Ndel1	0.944614	0.00127193	0.990872	0.000430496	0.266199	0.616912	-0.0336831	0.948272	abundance
Rpl26	0.597873	0.0596182	0.259107	0.322582	0.376444	0.466348	-0.278172	0.356753	background
Slc25a35	-0.804293	0.0402593	-0.69028	0.202743	-0.860282	0.358771	-0.882341	0.468404	abundance
Pfas	-0.580805	0.0204607	-0.60023	0.0130836	-0.333056	0.625999	-0.261641	0.495725	abundance
Ctc1	-0.876991	0.00302357	-0.943598	0.00107042	-0.121939	0.877658	-0.136126	0.724883	abundance
Aurkb	-1.32317	0.000839008	-1.17688	9.71755e-05	-2.10976	0.351403	-1.26169	0.0302836	abundance
2310047M10Rik	-0.266214	0.304446	-0.130817	0.602665	-0.325928	0.617195	-0.286513	0.419598	background
Tmem107	-0.551713	0.0611994	-0.635022	0.0208052	-0.296682	0.824373	-0.447219	0.254157	abundance
Vamp2	0.494498	0.0446515	0.243465	0.158019	0.715631	0.150011	0.631271	0.0656272	abundance
Per1	0.807577	0.0127729	0.804051	0.00912022	0.889188	0.308493	0.890307	0.137536	abundance
Cntrob	-1.91976	0.000369146	-1.78235	0.000187565	-0.326028	0.881551	-0.771818	0.325599	abundance
Trappc1	-0.199579	0.362889	-0.377576	0.0504317	0.169533	0.782702	-0.213096	0.251239	background
Chd3	-0.231917	0.358988	-0.129438	0.420233	-0.091479	0.903675	-0.0112909	0.961417	background
Cyb5d1	0.409957	0.0790811	0.411661	0.0187364	0.0768292	0.930091	0.243975	0.331062	abundance
Naa38	-0.128289	0.670422	-0.154377	0.267242	-0.271041	0.786249	-0.177387	0.387157	background
Tmem88	0.22554	0.514205	1.63652	0.0232107	0.865413	0.325199	1.93857	0.0539432	buffering
Kdm6b	2.11774	0.000570778	2.3693	0.000584186	0.589853	0.716512	0.538924	0.591394	abundance
Wrap53	0.0310614	0.858895	-0.0865798	0.44032	0.0731364	0.905814	-0.105435	0.519214	background
Trp53	-0.292554	0.135038	-0.163296	0.28691	-0.20355	0.719605	0.0426587	0.888562	background
Sat2	-0.0613258	0.801175	-0.253929	0.307099	0.0117837	0.988735	-0.222279	0.519811	background
Fxr2	0.278641	0.197617	0.291369	0.0638441	-0.049159	0.944864	0.112722	0.52898	abundance
Mpdu1	0.12265	0.547763	0.198238	0.100666	-0.0864476	0.907372	0.158066	0.346989	background
Cd68	0.0949026	0.57595	0.045927	0.659315	0.0478975	0.933911	-0.0221701	0.887287	background
Eif4a1	0.629855	0.0354166	0.595942	0.00617521	-0.0129856	0.992528	0.355761	0.220682	abundance
Senp3	-0.0609347	0.758848	-0.0675965	0.474389	-0.114315	0.873341	-0.0757583	0.610736	background
Tnfsfm13	-0.0940173	0.724128	-0.835958	0.107949	-0.279697	0.73699	-0.947022	0.178835	buffering
Tnfsf13	-0.274755	0.312239	-0.655592	0.310702	-0.129336	0.88131	-0.167176	0.851497	background
Tnfsf12	-0.221514	0.590254	0.70395	0.252978	-0.207609	0.892538	0.692708	0.446821	background
Polr2a	-0.451194	0.0609973	-0.345478	0.0123114	0.352593	0.4273	-0.184154	0.227529	abundance
Zbtb4	-1.36326	0.0114548	-1.14116	0.000866571	0.777963	0.774245	-0.730924	0.0924934	abundance
Chrnb1	-0.64989	0.215958	-0.294547	0.572081	-0.420002	0.638519	0.263963	0.611375	background
Fgf11	-1.10483	0.004005	-1.39649	0.00058597	0.260743	0.824373	-0.652931	0.12197	abundance
Tmem102	-1.49165	0.00127193	-1.5834	0.00411076	-0.988041	0.399784	-0.389208	0.734573	abundance
Nlgn2	0.856244	0.0509651	1.05153	0.0203288	-0.0980493	0.915613	0.311917	0.325484	abundance
Tmem256	-0.122352	0.59852	-0.130144	0.307789	-0.0334309	0.968128	-0.103768	0.581322	background
Plscr3	0.793696	0.0470853	0.928293	0.00625917	-0.40329	0.577042	0.453122	0.118189	abundance
Kctd11	0.764838	0.00518408	0.754473	0.00502692	0.301224	0.567994	-0.110771	0.686162	abundance
Acap1	1.5615	0.00268662	1.67348	0.00707713	0.666525	0.430006	-0.0570842	0.945569	abundance
2810408A11Rik	0.164927	0.707939	-1.2966	0.00128741	-0.955753	0.690684	-1.26006	0.0347148	buffering
Neurl4	-0.275799	0.272953	-0.210157	0.316481	-0.215004	0.806618	-0.136133	0.698608	background
Gps2	-0.488851	0.0489597	-0.154217	0.136482	-0.437993	0.512617	-0.136011	0.484788	abundance
Eif5a	0.419974	0.0291969	0.387586	0.00608256	0.0974812	0.895934	0.160313	0.369348	abundance
Elp5	0.56961	0.0124313	0.487164	0.0267959	0.402464	0.423936	-0.117114	0.746155	abundance
Ctdnep1	0.0807139	0.645261	0.172617	0.20152	0.118862	0.853212	0.199615	0.34653	background
Gabarap	0.581119	0.0577058	0.424744	0.0203629	-0.169717	0.798803	0.14786	0.378311	abundance
Phf23	0.389994	0.0303235	0.437447	0.00776948	0.30046	0.48802	-0.429998	0.0930086	abundance
Dvl2	-0.938472	0.0149187	-0.765755	0.0157595	-0.501023	0.679444	-0.354103	0.489155	abundance
Acadvl	0.108821	0.558282	0.174388	0.129804	0.0537941	0.938787	0.159053	0.361185	background
Dlg4	0.166143	0.628635	0.095382	0.839174	0.119462	0.895133	-0.0847853	0.870135	background
Clec10a	-0.173043	0.487948	-0.126986	0.515918	-0.0561904	0.934194	0.00193549	0.993444	background
Slc16a11	-0.478435	0.572806	0.981818	0.0672073	-1.81798	0.292509	1.19711	0.0735238	buffering
Slc16a13	-0.289634	0.269635	-0.0592382	0.685061	-0.188437	0.718927	0.0958598	0.512806	background
Bcl6b	5.47453	0.000255998	4.64271	0.000299704	-0.14336	0.91614	0.305545	0.528703	abundance
0610010K14Rik	0.397959	0.129529	0.275288	0.387754	0.52924	0.320166	0.726115	0.123558	background
Rnasek	0.424634	0.55456	0.321365	0.639891	0.139399	0.914601	-0.0430175	0.942132	background
Pelp1	-0.558216	0.0232018	-0.462124	0.0311562	-0.317242	0.611967	-0.0678374	0.851023	abundance
Arrb2	0.39039	0.0817759	0.450037	0.00584033	-0.302645	0.666997	0.293281	0.14085	abundance
Med11	0.117851	0.60674	0.24986	0.0411702	-0.108504	0.904774	0.23446	0.192523	background
Cxcl16	0.677021	0.00542748	0.552661	0.00154848	0.214572	0.707772	0.322543	0.121169	abundance
Zmynd15	0.647264	0.0145768	0.474977	0.0313786	0.465251	0.412891	0.151176	0.639012	abundance
Tm4sf5	-0.00230931	0.99449	0.310598	0.697031	-0.0840159	0.908122	0.316901	0.613972	background
Psmb6	0.608626	0.00929224	0.588222	0.00184871	0.38875	0.505977	0.448141	0.119784	abundance
Pld2	-0.175788	0.305802	-0.112809	0.440738	-0.219925	0.663952	-0.261029	0.261748	background
Mink1	-0.560063	0.0425792	-0.339318	0.0310187	-0.166786	0.842835	-0.152419	0.493122	abundance
Gp1ba	-1.51636	0.0127659	-1.00709	0.01094	-1.00928	0.538108	-0.706007	0.256058	abundance
Slc25a11	-0.0199807	0.901901	-0.091218	0.411283	-0.0555631	0.922446	-0.136942	0.337281	background
Rnf167	-0.680552	0.00987591	-0.701755	0.00109786	-1.08255	0.174551	-0.841502	0.0411428	abundance
Pfn1	0.489348	0.0358231	0.54678	0.00343146	-0.0289503	0.972001	0.36179	0.191855	abundance
Eno3	-0.34682	0.0688549	-0.292627	0.100783	-0.278976	0.577999	-0.0799893	0.834982	abundance
Spag7	-0.0534167	0.788374	0.061711	0.552116	-0.118218	0.86013	0.0794835	0.604979	background
Camta2	0.11317	0.677412	0.127814	0.576698	0.08091	0.929222	0.0997742	0.776476	background
Inca1	0.225885	0.270077	0.272235	0.440738	0.16183	0.806732	-0.0632179	0.901389	background
Kif1c	-0.140356	0.596922	0.0691666	0.75101	-0.193366	0.784549	0.162236	0.514744	background
Zfp3	-0.304906	0.10126	-0.694281	0.00736989	-0.160123	0.815264	-0.491104	0.194048	abundance
Scimp	6.29618	5.90031e-06	5.65469	6.54513e-05	3.91372	0.0374422	-4.99811	0.0463859	translation
Rabep1	0.619626	0.0635922	0.556892	0.00380767	0.0326321	0.989719	0.479165	0.100135	abundance
Nup88	0.0401808	0.825971	0.135483	0.229697	0.0761797	0.909961	0.143417	0.409547	background
Rpain	-0.44268	0.0622781	-0.564044	0.0111397	-0.267591	0.77076	-0.447341	0.221746	abundance
C1qbp	-0.143614	0.543247	-0.130279	0.333806	0.0221498	0.975914	-0.0657354	0.699221	background
Dhx33	-0.00907994	0.962434	-0.0880162	0.443895	0.0808287	0.894278	-0.0813044	0.575568	background
Derl2	0.333455	0.0981063	0.261764	0.0647838	0.157178	0.815563	0.105819	0.611858	abundance
Mis12	0.0931532	0.745992	0.00845171	0.938797	0.0686368	0.922446	-0.0142697	0.928665	background
Nlrp1b	-0.393642	0.0928289	-0.294851	0.088109	-0.443475	0.534056	-0.343102	0.283161	abundance
Aipl1	-1.17611	0.0595358	-0.561556	0.238711	-0.569276	0.409293	0.369192	0.353357	abundance
Fam64a	-1.64102	0.000396626	-1.69668	5.4148e-05	-1.94568	0.705947	-1.73414	0.0366708	abundance
4933427D14Rik	-0.206598	0.240392	-0.139694	0.173711	-0.241603	0.666997	-0.159452	0.371365	abundance
Txndc17	0.481033	0.0185306	0.481776	0.0103189	0.343115	0.472248	0.103249	0.666376	abundance
Med31	0.508923	0.0404788	0.30575	0.0699395	0.538375	0.433919	0.339002	0.398368	abundance
Xaf1	2.19951	0.00130945	2.11465	0.000863169	-0.171592	0.86988	0.30502	0.366068	abundance
Mybbp1a	0.532411	0.0138533	0.564196	0.00327767	0.201875	0.756502	0.169637	0.416184	abundance
Ube2g1	-0.0760336	0.674177	-0.119118	0.21801	0.0176195	0.978639	-0.103573	0.486597	background
Ankfy1	0.82184	0.00382663	0.733187	0.00274583	0.448544	0.548027	0.253846	0.556186	abundance
Cyb5d2	0.153166	0.382338	-0.027614	0.851905	0.168211	0.75908	-0.168663	0.379269	background
Zzef1	0.136063	0.399737	0.120601	0.176795	0.00440339	0.995362	0.0942807	0.49437	background
Atp2a3	-0.516787	0.154702	-0.29773	0.273173	-0.175893	0.787614	0.0893225	0.657874	background
1200014J11Rik	0.0428566	0.804296	0.0105568	0.93323	0.043171	0.944179	0.0128526	0.950878	background
Itgae	-0.930183	0.167692	-0.295375	0.525945	-0.815257	0.629775	-0.105556	0.892169	background
Gsg2	-1.02	0.00111337	-1.01737	0.000327648	-1.4793	0.244329	-1.422	0.0366708	abundance
P2rx5	0.598008	0.184854	-0.139469	0.813218	0.68688	0.274475	-0.869179	0.133634	background
Emc6	-0.13321	0.514205	0.00279074	0.978504	-0.135188	0.851501	0.0116161	0.942601	background
Tax1bp3	-0.0702772	0.695954	-0.294333	0.0549371	-0.186187	0.78184	-0.334302	0.145717	background
Ctns	-0.679455	0.0307518	-0.881713	0.00324049	0.420901	0.492867	-0.388727	0.103272	abundance
Shpk	-1.87798	0.000791483	-1.80694	0.00234822	-1.32528	0.394982	-0.775938	0.58282	abundance
Cluh	-0.438947	0.0353133	-0.466693	0.0345054	-0.262896	0.625044	0.023164	0.957192	abundance
Pafah1b1	0.394646	0.14487	0.358797	0.0362195	0.116228	0.922446	0.2647	0.269385	abundance
Mettl16	0.347744	0.201778	0.26729	0.0283606	-0.615236	0.223736	0.185562	0.220518	abundance
Mnt	-0.906353	0.025429	-0.858254	0.00100297	0.203513	0.930091	-0.709292	0.0595779	abundance
Sgsm2	-1.53107	0.00277656	-1.65692	0.00271424	-0.53857	0.720889	-0.506494	0.612947	abundance
Tsr1	0.0582098	0.778611	0.0446861	0.720031	0.00138022	0.998056	0.00580782	0.971884	background
Srr	-0.0461639	0.799818	0.0111422	0.948421	-0.0418741	0.94574	-0.0372261	0.869495	background
Smg6	-0.370736	0.0748799	-0.425702	0.0164741	0.0272157	0.968204	-0.129384	0.442509	abundance
Ovca2	-0.183221	0.338338	-0.62099	0.0164131	-0.178493	0.841933	-0.617723	0.119995	buffering
Dph1	-0.222998	0.221877	-0.30135	0.0262788	-0.29006	0.700952	-0.328235	0.132212	abundance
Rpa1	-1.21406	0.000465049	-1.2723	0.00016209	-0.180834	0.791288	-0.0747001	0.776086	abundance
Smyd4	-1.55059	0.000160208	-1.53682	0.000245783	-1.48228	0.119524	-1.23571	0.598331	abundance
Serpinf1	-1.30151	0.00286983	-0.961186	0.000434228	-3.29142	0.0594111	-1.34979	0.0202434	abundance
Wdr81	-0.254477	0.428924	-0.110369	0.586811	-0.214415	0.8455	-0.0702771	0.831512	background
Tlcd2	2.02651	0.000222594	1.64844	0.000861336	0.886135	0.188404	-0.759492	0.178285	translation
Prpf8	0.0690164	0.733901	0.163216	0.132401	-0.00365854	0.996534	0.155758	0.345116	background
Rilp	-1.27334	0.00164327	-1.17691	0.00114321	-1.40644	0.218308	-1.29989	0.156621	abundance
Scarf1	1.63604	0.00562095	1.63363	0.000749017	-0.756993	0.559037	0.816255	0.1109	abundance
Slc43a2	-2.29156	0.000227093	-2.3447	0.000402578	-0.623766	0.37812	0.232768	0.603408	abundance
Pitpna	0.22394	0.230999	0.0345427	0.737468	0.224568	0.690684	0.0358088	0.840604	background
Inpp5k	-0.827047	0.00485356	-0.85963	0.000204057	-2.48495	0.366714	-0.929299	0.026154	abundance
Myo1c	-0.501363	0.0253571	-0.544353	0.00128546	0.327415	0.696936	-0.448914	0.0684881	abundance
Crk	0.595638	0.0118355	0.573478	0.00261448	-0.0611509	0.922446	0.148642	0.40535	abundance
Ywhae	0.333892	0.0788526	0.300498	0.023358	0.602842	0.266503	0.464444	0.0939695	abundance
Vps53	0.228562	0.14605	0.288885	0.0205577	0.122076	0.82366	-0.132931	0.369098	abundance
Glod4	-0.227175	0.394148	-0.366893	0.0295997	0.356039	0.619854	-0.273575	0.162778	background
Fam57a	-0.657654	0.0161157	-0.829922	0.0081704	-0.464916	0.569304	-0.561721	0.381124	abundance
Gemin4	-0.645497	0.176072	-0.202103	0.673189	-0.57824	0.624018	0.0435574	0.961252	background
Rnmtl1	-0.616343	0.00814398	-0.581836	0.014369	-0.444556	0.340597	0.132998	0.692898	abundance
Nxn	-1.07165	0.00846595	-0.908348	0.12213	-1.28912	0.142505	-2.05321	0.150594	abundance
Timm22	-0.187387	0.358033	-0.285798	0.0149178	-0.186842	0.921177	-0.285774	0.11694	background
Abr	1.11058	0.00170008	1.09166	0.000908905	0.154157	0.876478	0.146084	0.690148	abundance
Gosr1	0.680903	0.00526326	0.451275	0.00867153	0.522355	0.330018	0.138366	0.760957	abundance
Cpd	2.62635	4.26361e-05	2.53686	4.89444e-05	2.17497	0.40739	2.01665	0.0720729	abundance
Blmh	0.351448	0.12397	0.222259	0.125116	0.203537	0.797443	0.11028	0.620608	abundance
Ccdc55	0.175912	0.568907	0.386274	0.0102351	0.729181	0.54036	0.404832	0.0818684	background
Efcab5	0.0746056	0.869569	-0.0841229	0.792599	0.048942	0.973216	-0.0710214	0.886647	background
Ssh2	0.80151	0.00260336	0.666344	0.00401344	0.679535	0.256619	0.284163	0.464125	abundance
Ankrd13b	-0.389127	0.284022	-0.0644125	0.845701	-0.34811	0.688295	0.158318	0.707177	background
Git1	-0.885629	0.0598759	-0.717133	0.0449208	-0.189996	0.899	-0.234958	0.598444	abundance
Trp53i13	-0.484175	0.454387	-0.0726048	0.868293	-0.404633	0.77251	0.163357	0.728927	background
Abhd15	-2.94284	0.000553914	-2.04144	0.00308825	-1.91624	0.349788	-0.432508	0.768808	abundance
Taok1	0.567103	0.0680621	0.586464	0.00304178	-0.0146497	0.995127	0.507794	0.0861674	abundance
Nufip2	0.531095	0.0644706	0.521744	0.00392293	0.675326	0.593601	0.54305	0.0728442	abundance
Myo18a	-0.30945	0.288001	-0.13492	0.48256	-0.178428	0.823609	0.0147764	0.96051	background
Gm10277	-0.205987	0.6906	-0.139697	0.715212	-0.286137	0.853212	-0.210935	0.685536	background
Phf12	-0.298779	0.239082	-0.223306	0.14772	-0.000530811	0.9991	-0.0761288	0.685536	abundance
Dhrs13	-0.910598	0.015511	-0.901428	0.000584694	-1.08036	0.643278	-0.923812	0.058045	abundance
Flot2	-0.00926297	0.970415	0.149331	0.198857	-0.108614	0.896775	0.150563	0.39094	background
Eral1	0.134643	0.422647	0.173368	0.0898905	0.409216	0.338926	0.248515	0.131202	background
Fam222b	0.568858	0.0741991	0.634588	0.0133	-0.0767463	0.951634	0.352808	0.256957	abundance
Traf4	-1.33633	0.0112018	-1.05427	0.0439938	-1.00793	0.391385	-0.460817	0.661321	abundance
Nek8	0.330828	0.223799	0.306335	0.047911	-0.00968926	0.992619	0.222831	0.310026	abundance
Tlcd1	-0.917271	0.0171647	-0.474535	0.0334612	-0.550866	0.485994	-0.196559	0.590627	abundance
Rpl23a	0.464134	0.0736291	0.223691	0.149169	0.433253	0.556325	0.195027	0.548397	abundance
Rab34	-0.208954	0.219195	-0.183147	0.109365	-0.325276	0.481158	-0.293135	0.156913	abundance
Supt6	0.304044	0.127981	0.410486	0.00697435	-0.197584	0.806732	0.296145	0.123558	abundance
Sdf2	0.441725	0.0248416	0.373811	0.013366	0.24197	0.673208	0.0133676	0.952675	abundance
2610507B11Rik	-0.267041	0.126555	-0.332898	0.0146489	0.0353404	0.955896	-0.151263	0.389758	abundance
BC030499	0.113468	0.776551	0.515732	0.0494872	0.00812266	0.996522	0.507083	0.185655	buffering
Spag5	-0.817283	0.00612299	-0.678824	0.0050621	-0.137255	0.849654	0.0253864	0.908756	abundance
Aldoc	-0.0934726	0.608479	-0.0945962	0.505642	-0.0194403	0.974743	0.00699847	0.967455	background
Pigs	-0.224907	0.5233	-0.210879	0.429406	-0.0584954	0.955849	-0.0950516	0.78557	background
Unc119	-0.30886	0.233502	-0.308819	0.0344706	-0.479214	0.472248	-0.341058	0.136668	abundance
Slc46a1	-0.668108	0.0488347	-0.61946	0.0189902	0.135921	0.846418	-0.149601	0.425682	abundance
Sarm1	-1.07973	0.0174985	-1.9212	0.061606	-0.697959	0.520685	-0.289849	0.903329	abundance
Tmem199	0.550109	0.0101906	0.416455	0.00701258	0.543256	0.261928	0.404275	0.376881	abundance
Poldip2	-0.225162	0.1927	-0.274865	0.065335	-0.173769	0.797443	-0.200626	0.434137	abundance
Tnfaip1	0.67061	0.00485625	0.662283	0.000502923	1.90923	0.043248	0.8978	0.0231713	abundance
Ift20	0.290372	0.28742	0.34114	0.0399999	-0.0682427	0.95052	0.26303	0.231471	background
Tmem97	-0.274804	0.161248	-0.490854	0.0028462	0.316556	0.756377	-0.412421	0.0692807	abundance
Nlk	0.372283	0.044919	0.237066	0.0355256	0.35009	0.560588	0.218088	0.244416	abundance
Fam58b	-0.702728	0.0106779	-0.620601	0.0027598	-0.333868	0.789527	-0.438573	0.259953	abundance
Lyrm9	-0.585041	0.0265175	-0.802309	0.000785352	-0.649243	0.508154	-0.815713	0.0440823	abundance
Lgals9	2.74332	0.00046409	2.83317	0.0013584	0.697106	0.22248	-0.790668	0.100914	abundance
Wsb1	1.24882	0.00101715	1.23739	0.000274349	0.0125739	0.9921	0.540648	0.230051	abundance
Nf1	0.49459	0.0931103	0.320827	0.0134425	-0.549724	0.462187	0.235981	0.172316	abundance
Omg	-0.336119	0.646955	0.0881173	0.841522	-0.221417	0.888784	-0.0691963	0.878871	background
Gm21975	1.04196	0.0135545	0.387671	0.071021	0.475584	0.394982	-0.161374	0.497395	abundance
Evi2a	1.42702	0.00128385	1.32033	0.000421503	0.184535	0.895934	0.657586	0.218094	abundance
Utp6	-0.0866379	0.784107	-0.101919	0.399969	0.132185	0.878049	-0.0797051	0.617063	background
Suz12	-0.427716	0.119156	-0.408976	0.00804975	0.312004	0.858646	-0.323092	0.129286	abundance
Crlf3	0.915404	0.00167478	0.71775	0.00146556	0.49873	0.403617	0.10701	0.733974	abundance
Atad5	-1.25199	0.000927762	-1.25571	0.000107493	-2.67317	0.0438054	-1.55646	0.0189325	abundance
Tefm	0.5419	0.0428771	0.294219	0.0382645	0.347138	0.676375	0.2079	0.426421	abundance
Adap2	3.91999	0.00156251	4.0497	0.000459541	-1.42508	0.44145	1.35839	0.109207	abundance
Rnf135	0.892401	0.0441605	0.973768	0.0114427	-0.220044	0.841933	0.378314	0.260594	abundance
Rhot1	-0.00738505	0.979731	-0.0588954	0.620175	0.0599113	0.945501	-0.0575844	0.746664	background
5730455P16Rik	-0.39146	0.0978827	-0.508953	0.00467083	-0.0337733	0.978764	-0.435446	0.11431	abundance
Zfp207	0.370847	0.138814	0.30403	0.046197	0.0226532	0.978764	0.178008	0.392186	abundance
Psmd11	0.627223	0.0139445	0.571919	0.0016797	0.136381	0.947614	0.454942	0.120032	abundance
Cdk5r1	-0.132086	0.629891	-0.0971333	0.566052	-0.0678558	0.938787	-0.0581529	0.820456	background
Myo1d	1.91393	9.21453e-05	1.93825	6.30559e-05	0.311928	0.449546	-0.337202	0.0816934	abundance
Tmem98	1.32894	0.00270048	1.38008	0.000461105	-0.527001	0.335902	0.597733	0.0581643	abundance
Ccl2	6.18975	1.46218e-05	5.89365	5.4148e-05	1.81363	0.088838	-2.21178	0.0830918	translation
Ccl7	8.27347	5.90031e-06	7.69719	6.30559e-05	6.51807	0.104043	-1.05519	0.890235	translation
Zfp830	-0.0680113	0.750278	0.268943	0.0355158	-0.161106	0.855265	0.274682	0.159972	buffering
Lig3	-0.0148647	0.935225	0.0627006	0.546338	-0.068736	0.909807	0.0720067	0.624657	background
Rffl	3.04261	3.36995e-05	2.96536	4.90253e-05	2.01063	0.34726	1.63635	0.13471	abundance
Rad51d	-0.905809	0.00112592	-0.841558	0.000828435	-1.03671	0.103971	-1.53206	0.0423928	abundance
Nle1	0.350931	0.318953	0.440761	0.103845	0.0977877	0.944179	0.327807	0.38645	background
Slfn5	3.10254	0.000434182	3.16375	0.000240428	-0.300806	0.884546	0.919844	0.310026	abundance
Slfn9	1.24205	0.00160065	1.27559	0.000944156	0.839609	0.434372	0.873435	0.226357	abundance
Slfn8	2.42164	0.00109631	2.43981	0.000390978	-0.350777	0.888992	0.907124	0.254852	abundance
Slfn2	2.44331	0.00094727	2.48294	0.000314713	-0.706444	0.587189	0.840492	0.13614	abundance
Slfn4	4.13088	8.74669e-05	4.05043	0.000182262	0.979432	0.430006	-0.50883	0.541319	abundance
Slfn3	-0.494041	0.173641	-0.23617	0.212843	-0.0581307	0.929222	0.0100711	0.953778	abundance
Pex12	0.32006	0.190592	0.283617	0.115333	0.0498647	0.950599	0.0925801	0.685965	abundance
Ap2b1	0.814837	0.00330466	0.702979	0.00366247	0.345292	0.558673	-0.172546	0.496911	abundance
Taf15	0.300192	0.161456	0.54725	0.00747032	0.347829	0.642611	0.564376	0.095281	abundance
Ccl5	7.19087	4.52764e-06	7.65698	7.24404e-05	7.33957	0.0410393	10.083	0.103701	abundance
Ccl9	3.13622	0.000111041	2.98798	7.24404e-05	0.565854	0.846418	1.4198	0.157888	abundance
Ccl6	3.16387	0.000111041	3.23671	0.00047648	1.32209	0.256662	-1.22567	0.372339	abundance
Ccl3	4.98595	2.4174e-05	4.89645	3.78656e-05	-0.152125	0.97065	1.91512	0.187147	abundance
Ccl4	5.40303	8.17989e-06	5.25954	3.34236e-05	1.2876	0.560588	0.184833	0.90396	abundance
Wfdc17	4.28832	0.000182806	4.26332	8.69e-05	-0.700172	0.841933	1.71472	0.124985	abundance
Heatr6	0.747712	0.00452679	0.708155	0.000442056	1.54788	0.341806	0.8222	0.0354152	abundance
Ddx52	0.169998	0.560608	0.0713992	0.612218	0.0585295	0.943308	0.0139519	0.944045	background
Synrg	-0.334178	0.0658804	-0.324361	0.0321934	-0.18151	0.751041	-0.0242703	0.920128	abundance
Dusp14	-0.849202	0.0512017	-1.0158	0.0784232	-0.36873	0.727029	-0.164112	0.846885	abundance
Tada2a	-0.820805	0.01451	-1.10894	0.000316587	0.527529	0.791845	-0.906918	0.0421413	abundance
Acaca	0.0975904	0.62187	0.0239254	0.852529	0.0725247	0.908122	-0.0355257	0.831493	background
Aatf	0.0646731	0.795482	0.0837818	0.438142	-0.102107	0.886748	0.0641451	0.667636	background
Mrm1	-1.00245	0.00579653	-0.936268	0.000579565	-2.84401	0.047367	-1.38127	0.0202434	abundance
Dhrs11	0.453144	0.0282413	0.567307	0.00792372	0.195266	0.769427	0.129372	0.683703	abundance
Ggnbp2	0.58475	0.060945	0.485508	0.00675598	-0.0170596	0.989719	0.377407	0.143795	abundance
Pigw	0.203876	0.279091	0.061746	0.528798	0.123017	0.846418	0.000467787	0.997572	background
Myo19	-0.0400811	0.882424	0.105343	0.555861	-0.160678	0.79649	0.133156	0.440981	background
Znhit3	0.448574	0.0224637	0.406922	0.0397609	0.321909	0.462647	-0.480227	0.239978	abundance
Usp32	0.8985	0.0335704	0.759449	0.00209301	-0.744108	0.642611	0.506824	0.0957621	abundance
Appbp2	0.656314	0.0206924	0.529867	0.00141977	1.94687	0.155206	0.608764	0.0361617	abundance
Ppm1d	-0.841556	0.00228373	-0.818534	0.000990999	-0.434422	0.506362	-0.227064	0.450534	abundance
Bcas3	-0.285788	0.140392	-0.343337	0.00818426	0.295054	0.558673	-0.279683	0.130944	abundance
Brip1	-1.25025	0.00108394	-1.41949	0.000375659	-0.739086	0.691547	-0.970139	0.158905	abundance
Ints2	-0.0878622	0.670655	-0.220083	0.0468092	0.136173	0.86988	-0.208329	0.206821	background
Med13	0.686181	0.0275282	0.503331	0.00326064	-0.185878	0.887705	0.384546	0.115683	abundance
Rnft1	0.123859	0.574967	0.0300131	0.798756	0.0919172	0.900358	-0.00469953	0.981953	background
Rps6kb1	0.188762	0.573189	0.120694	0.302027	-0.0280482	0.978764	0.0942066	0.584218	background
Tubd1	-0.0369389	0.886084	-0.0901938	0.603471	0.0459337	0.94983	-0.0678689	0.741693	background
Vmp1	1.07696	0.00228688	1.08655	0.000480804	0.0707125	0.961799	0.569505	0.15563	abundance
Ptrh2	-0.635898	0.0438193	-0.736347	0.000977918	1.09379	0.4273	-0.554539	0.0519808	abundance
Cltc	0.66913	0.0299419	0.483879	0.0215438	0.252895	0.827586	0.208885	0.439016	abundance
Dhx40	0.29346	0.259561	0.452912	0.032579	-0.102739	0.918029	0.312729	0.24293	background
Ypel2	-0.910439	0.0345664	-0.96646	0.0845242	-0.286565	0.551471	0.372386	0.172743	abundance
Gdpd1	1.68144	0.00310638	1.59594	0.000895268	-0.536489	0.407106	0.495067	0.107715	abundance
Smg8	0.637549	0.00815506	0.641998	0.00343517	0.187465	0.789527	0.0164124	0.950219	abundance
Prr11	-0.574181	0.0695122	-0.709462	0.00304178	0.10547	0.957892	-0.574164	0.0864406	abundance
Ska2	-0.776091	0.027963	-0.930486	0.000198462	1.3113	0.758809	-0.877254	0.0262382	abundance
Trim37	-0.834678	0.0130204	-0.924139	0.000314713	1.34754	0.320665	-0.733647	0.0352548	abundance
Ppm1e	-1.42566	0.000381825	-1.23175	0.00182445	-1.35231	0.0988518	-0.949479	0.330436	abundance
Rad51c	-1.53827	0.000336575	-1.57747	0.000518631	-0.766452	0.383243	0.141679	0.88294	abundance
Tex14	1.27042	0.0361773	0.646353	0.102434	1.06209	0.434843	0.433382	0.575346	abundance
Mtmr4	-1.10338	0.000488821	-1.03733	0.000317783	-0.763551	0.247805	0.37861	0.503647	abundance
Supt4a	0.220481	0.440697	0.164591	0.42517	0.0385309	0.95811	0.0140648	0.948931	background
Bzrap1	0.0987946	0.801262	-0.0421133	0.90243	0.100277	0.93584	-0.0452112	0.934635	background
Mks1	-0.409916	0.115648	-0.377567	0.0954056	-0.117813	0.881859	-0.0733289	0.810967	abundance
Dynll2	-1.11583	0.00844648	-0.890636	0.0317984	-0.478954	0.486026	0.309196	0.475479	abundance
Srsf1	0.0520656	0.760052	0.0367527	0.741082	0.0578846	0.924459	0.0476732	0.788362	background
Vezf1	0.342859	0.0649091	0.419905	0.0140291	0.14393	0.820727	0.144527	0.516242	abundance
Cuedc1	0.593103	0.182672	1.24443	0.00454653	-0.74933	0.551471	0.953971	0.0607662	abundance
Mrps23	-0.376766	0.0472836	-0.368677	0.00889699	-0.193072	0.822257	-0.255108	0.232701	abundance
Msi2	-0.150324	0.40862	-0.101784	0.400396	-0.0792174	0.903244	-0.0223641	0.908841	background
Akap1	-0.911193	0.00533025	-0.721743	0.00781254	-0.278464	0.607595	0.0855194	0.733887	abundance
Scpep1	0.129019	0.49438	0.0954071	0.445394	0.0820034	0.904392	0.051093	0.80573	background
Coil	-0.27336	0.240499	-0.4122	0.00921707	0.177545	0.855392	-0.352613	0.115396	abundance
Trim25	1.6803	0.000233407	1.7566	5.48873e-05	0.539454	0.895133	1.47466	0.0768417	abundance
Dgke	0.281114	0.143556	0.18232	0.106583	0.246286	0.736256	0.162984	0.360704	abundance
Pctp	-0.423502	0.0432655	-0.544519	0.00246456	-0.185422	0.863391	-0.464801	0.0871177	abundance
Mmd	-0.713871	0.00679367	-1.04447	0.00042423	-0.615415	0.377292	-0.991401	0.067785	abundance
Stxbp4	-0.686424	0.0137944	-0.883457	0.00199077	-0.147372	0.904559	-0.534083	0.222675	abundance
Cox11	0.115906	0.775722	0.183958	0.50417	0.00523159	0.996872	0.145246	0.700827	background
Tom1l1	-0.581139	0.057204	-0.66607	0.00193316	0.528903	0.714769	-0.509877	0.0740984	abundance
Utp18	-0.0564397	0.812234	-0.0130053	0.908808	-0.0496724	0.950599	-0.00754719	0.969193	background
Mbtd1	0.437328	0.169927	0.275962	0.0298047	-0.332892	0.679081	0.206996	0.228465	abundance
Nme2	-0.278493	0.681362	-0.00382779	0.993197	-0.275682	0.887394	0.0935058	0.883712	background
Nme1	0.509535	0.0801611	0.347673	0.0517627	0.0141402	0.987129	0.0918461	0.642998	abundance
Spag9	0.443856	0.0680874	0.402334	0.0082778	0.0700759	0.960139	0.327244	0.129286	abundance
Tob1	-0.608712	0.00706716	-0.573531	0.00263859	-0.499134	0.308493	-0.385023	0.426215	abundance
Luc7l3	0.443728	0.0669159	0.429903	0.00819595	0.528522	0.419784	0.451583	0.0919928	abundance
Ankrd40	0.119226	0.447834	0.0226824	0.833683	0.128499	0.81767	0.119568	0.446508	background
Abcc3	-1.4489	0.000572591	-1.38237	0.00023379	-1.19481	0.145757	-1.21591	0.0407228	abundance
Rsad1	-0.361867	0.184017	-0.0761986	0.704413	-0.433357	0.409613	-0.30861	0.218235	background
Acsf2	-1.15783	0.086359	-0.6029	0.360258	-1.2103	0.449317	-0.720111	0.581912	background
Lrrc59	0.677833	0.0138889	0.797572	0.00065283	-0.484971	0.660603	0.550156	0.0767745	abundance
Eme1	-0.795681	0.00343569	-0.793386	0.000659703	-0.272544	0.698231	-0.468517	0.202677	abundance
Mrpl27	0.331739	0.102482	0.417978	0.0111397	0.103572	0.905814	0.316034	0.20544	abundance
Xylt2	1.54281	0.00868392	1.74007	0.00153577	-0.343222	0.8645	0.869108	0.197423	abundance
Cdc34-ps	-0.155747	0.690127	0.149184	0.474928	-0.0500444	0.968204	0.114897	0.70066	background
Ppp1r9b	0.198585	0.497475	0.370413	0.0689171	-0.0325314	0.978764	0.318049	0.264202	background
Pdk2	-2.39118	0.00131995	-1.65832	0.0111904	-2.58372	0.132777	-2.04964	0.279434	translation
Kat7	-0.235161	0.17619	-0.269898	0.042956	-0.0684337	0.921177	-0.125504	0.495765	abundance
Fam117a	-1.6125	0.00470236	-1.44067	0.0208505	-1.10485	0.341273	-0.393303	0.774371	abundance
Slc35b1	0.40186	0.0470911	0.472276	0.00433899	0.0593729	0.94983	0.324413	0.167958	abundance
Spop	0.457005	0.0199139	0.384217	0.012244	0.337822	0.493106	0.0501652	0.852474	abundance
Phb	-0.0859447	0.583871	-0.0314319	0.737816	-0.0753719	0.899	0.00342358	0.985146	background
Zfp652	-1.15114	0.00046409	-1.22665	0.000106997	-0.330322	0.662457	-0.361598	0.221746	abundance
B130006D01Rik	-0.489178	0.136334	-1.26655	0.0496963	-0.256961	0.841705	-0.905336	0.315457	abundance
Phospho1	-1.52083	0.00310746	-2.09236	0.000311144	-3.5894	0.127369	-2.94825	0.0202434	abundance
Abi3	-1.71679	0.0013274	-2.33493	0.00469136	-1.00401	0.441341	-0.248865	0.896585	abundance
Gngt2	-0.0778085	0.778028	-0.3441	0.19264	0.2081	0.696936	-0.261506	0.198111	background
Igf2bp1	0.831969	0.1325	0.555404	0.0476844	-0.241313	0.81712	0.228415	0.356534	abundance
Snf8	0.118727	0.45116	0.232819	0.0566361	0.0442621	0.944648	0.152983	0.356987	background
Ube2z	0.525484	0.00973877	0.514071	0.00425693	0.381898	0.358699	-0.930837	0.0261002	abundance
Atp5g1	0.0678412	0.778028	-0.0846594	0.391607	0.0457002	0.959426	-0.082832	0.595293	background
Hoxb8	-0.504758	0.536756	0.360512	0.544238	-0.304167	0.906683	0.204755	0.814998	background
Hoxb7	-0.178571	0.385155	0.217954	0.258458	-0.262137	0.648158	0.320502	0.25535	background
Hoxb6	0.354804	0.38035	0.444284	0.0906418	-0.164728	0.901509	0.292425	0.324827	background
Hoxb5	-0.36088	0.408062	0.397759	0.28691	-0.0697432	0.957745	0.190609	0.675963	background
Hoxb4	0.572515	0.128102	0.813694	0.0488216	-0.185617	0.707055	0.202759	0.199644	abundance
Hoxb3	0.308239	0.561222	0.584839	0.166017	-0.149917	0.928909	0.432747	0.383724	background
Snx11	-0.0625629	0.755441	0.13851	0.304363	-0.0494508	0.945501	0.133854	0.517113	background
Cbx1	-0.127442	0.517203	-0.180449	0.121579	-0.269427	0.663697	-0.213443	0.240453	background
Nfe2l1	0.887573	0.00457443	0.961675	0.000690892	-0.0125051	0.995127	0.52298	0.15159	abundance
Copz2	-0.153389	0.480326	0.256929	0.513	-0.176832	0.81002	0.342658	0.547765	background
Cdk5rap3	-0.382272	0.0589588	-0.312504	0.069841	-0.198757	0.716512	0.0491103	0.825326	abundance
Pnpo	-0.611198	0.00524209	-0.62303	0.00732412	-0.696553	0.134625	-3.03858	0.0175419	abundance
Sp2	-0.249659	0.485057	-0.160686	0.633341	-0.137995	0.887647	0.0166525	0.970418	background
Scrn2	-1.04381	0.0675	-0.946428	0.0200027	0.163502	0.922446	-0.423984	0.304025	abundance
Mrpl10	-0.0437874	0.816641	-0.108644	0.265024	-0.0652105	0.924518	-0.110914	0.469792	background
Osbpl7	-0.873082	0.0218341	-0.957908	0.0119507	-0.281328	0.840255	-0.42097	0.473363	abundance
Tbkbp1	0.807722	0.0279522	0.963155	0.000707228	0.209579	0.945998	0.876078	0.0468824	abundance
Kpnb1	-0.0922205	0.68905	-0.0441333	0.678186	-0.00402984	0.996164	-0.0147254	0.92718	background
Npepps	0.567384	0.0211943	0.499559	0.00392057	-0.153475	0.862466	0.246823	0.182701	abundance
Mrpl45	0.0531637	0.812431	0.0518657	0.68855	-0.000400329	0.9991	0.0282554	0.879032	background
Gpr179	-0.694635	0.0425382	-1.01306	0.00253584	0.355471	0.635503	-0.648267	0.0809078	abundance
Socs7	0.616489	0.024057	0.606522	0.00138229	-0.670378	0.418974	0.424453	0.0733412	abundance
Arhgap23	0.890185	0.058258	1.11972	0.0114379	0.00114438	0.9991	0.662198	0.252286	abundance
E130012A19Rik	-0.271795	0.402129	0.105523	0.682631	-0.301877	0.761349	0.160975	0.675069	background
Mllt6	-0.161285	0.627512	-0.0418166	0.827778	-0.124955	0.903029	0.00560617	0.986019	background
Cisd3	0.341956	0.210193	-0.0276237	0.843859	0.365381	0.584955	-0.0968897	0.666494	background
Pcgf2	-0.623104	0.124286	0.0161169	0.949443	-0.644543	0.292094	0.354475	0.224355	buffering
Psmb3	0.278029	0.157078	0.157698	0.106234	0.221237	0.803193	0.147151	0.352278	abundance
Pip4k2b	-0.168883	0.439512	-0.168694	0.158402	-0.0349139	0.968128	-0.13447	0.449848	background
Cwc25	0.231699	0.19508	0.508671	0.00122902	0.398923	0.513485	0.511382	0.0407228	abundance
1700001P01Rik	0.757283	0.111727	0.887585	0.216435	0.732403	0.584955	0.829935	0.488689	abundance
Rpl23	0.454957	0.101869	0.365674	0.0131415	0.0229689	0.98272	0.300835	0.172979	abundance
Lasp1	0.729987	0.0119554	0.82506	0.000839093	0.0367509	0.973376	0.627108	0.080718	abundance
B230217C12Rik	-0.837952	0.0518829	-0.683849	0.0173489	-0.0136045	0.992528	-0.330495	0.275716	abundance
Fbxo47	0.414759	0.11982	0.371659	0.0316686	-0.140035	0.857443	0.166345	0.348503	abundance
Plxdc1	-2.24437	4.26361e-05	-2.15954	0.0086434	-2.19552	0.0374422	4.5494	0.254257	abundance
Arl5c	1.54896	0.000481441	1.29505	0.000801799	0.485703	0.427217	-0.254027	0.346901	abundance
Cacnb1	-1.1263	0.0211046	-0.376239	0.412067	-0.848647	0.1514	0.898323	0.126747	translation
Rpl19	0.364298	0.105916	0.296546	0.0213937	-0.304111	0.555361	0.161387	0.282804	abundance
Stac2	0.914275	0.0298367	0.699632	0.0391902	0.680641	0.439079	0.472876	0.323573	abundance
Fbxl20	-1.55527	0.000880394	-1.71163	8.33747e-05	-1.55471	0.491274	-1.7115	0.061975	abundance
Med1	0.209883	0.22017	0.175823	0.0861574	0.00938521	0.988735	0.0966142	0.5148	abundance
Cdk12	0.356392	0.0542238	0.395263	0.0149275	0.388804	0.435468	0.44782	0.132369	abundance
Stard3	1.08687	0.00538202	1.07862	0.000145059	-2.65419	0.0556795	0.864466	0.0258359	abundance
Pgap3	0.27747	0.511908	0.231024	0.0621058	0.103738	0.953558	0.223907	0.235852	background
Mien1	0.210356	0.184716	0.0994681	0.419013	0.189827	0.698908	-0.132991	0.46657	background
Ormdl3	-0.174786	0.578347	0.0516057	0.744758	-0.248208	0.747523	0.112023	0.571649	background
Gm12355	0.240884	0.466975	0.14754	0.260259	-0.105284	0.908002	0.0819746	0.614428	background
Psmd3	0.499768	0.0650309	0.684363	0.011411	0.0740855	0.953408	0.411332	0.28409	abundance
Csf3	9.37339	5.97741e-06	9.76326	4.88395e-05	10.7406	0.0642599	12.8541	0.080718	abundance
Med24	0.514129	0.0613606	0.670198	0.00182445	-0.620535	0.481158	0.48713	0.0689091	abundance
Thra	0.330195	0.173464	0.120665	0.384289	0.237255	0.747915	0.0243535	0.917982	background
Nr1d1	2.12472	0.000619111	2.19908	0.000862424	0.431267	0.766856	0.0117323	0.988671	abundance
Msl1	0.497626	0.017031	0.450405	0.00264237	0.965694	0.168653	0.589118	0.0650976	abundance
Casc3	0.26019	0.249267	0.329972	0.0162031	0.555533	0.505977	0.366792	0.102773	abundance
Rapgefl1	-0.00113194	0.998323	0.546675	0.700021	0.147595	0.912691	0.544411	0.700428	background
Wipf2	0.715533	0.00733585	0.55532	0.00134499	-0.561015	0.308493	0.326465	0.0995608	abundance
Cdc6	-2.18	5.59645e-05	-2.03904	0.000107493	-1.8367	0.133972	-0.521896	0.849703	abundance
Rara	0.506509	0.250942	0.641194	0.0845787	0.0372659	0.981677	0.403005	0.394687	background
Top2a	-0.780494	0.0182032	-0.818686	0.00307747	-0.159898	0.909807	-0.539951	0.125847	abundance
Igfbp4	-1.07877	0.00823273	-1.02574	0.0020183	-0.126778	0.919144	-0.574189	0.197423	abundance
Smarce1	0.0918553	0.724836	0.0800626	0.507811	-0.0344692	0.964658	0.0513296	0.761845	background
Eif1	1.18261	0.00159321	0.975478	0.00049065	0.210352	0.864973	0.54972	0.219447	abundance
Hap1	1.76013	0.00807361	1.87002	0.000294842	0.130696	0.958214	1.60042	0.0371446	abundance
Nt5c3b	-0.0817035	0.622696	-0.0452659	0.73165	-0.102283	0.863588	-0.13621	0.436215	background
Klhl11	-0.0812676	0.669952	-0.00992044	0.94433	-0.0827445	0.903211	-0.0217565	0.924834	background
Acly	0.168213	0.304104	0.205788	0.0466713	0.105196	0.86988	0.19165	0.23138	background
Cnp	0.00931547	0.974211	0.108893	0.419723	-0.190975	0.720889	0.10442	0.470472	background
Dnajc7	0.0715939	0.793363	0.128652	0.257755	-0.0246342	0.978764	0.12158	0.48279	background
Nkiras2	0.362581	0.22956	0.361272	0.0372491	-0.00374276	0.997288	0.279623	0.232315	abundance
Dhx58	2.07403	0.000348296	2.21912	0.000534308	0.414484	0.428342	-0.353155	0.284224	abundance
Kat2a	-0.519555	0.0493974	-0.364509	0.0248839	-0.412886	0.591665	-0.314867	0.290449	abundance
Hspb9	-0.0324158	0.940922	0.655212	0.165124	0.150689	0.922446	0.642187	0.329213	background
Rab5c	0.240419	0.361737	0.42094	0.0376561	-0.269712	0.70526	0.280232	0.188901	background
Ghdc	0.342375	0.38993	0.487928	0.0677358	-0.265076	0.81002	0.329248	0.256374	background
Stat5b	-0.321982	0.232957	-0.228669	0.122683	-0.0761744	0.934479	-0.138188	0.514744	abundance
Stat5a	0.992408	0.00235918	0.976321	0.0064816	0.837107	0.291738	0.528752	0.442707	abundance
Stat3	2.18526	4.58878e-05	2.19188	5.57618e-05	1.58059	0.0800627	-0.145229	0.90443	abundance
Atp6v0a1	1.21222	0.00162266	1.39125	0.000166585	-0.937395	0.145162	0.707649	0.0506566	abundance
Naglu	-0.336784	0.238418	-0.422358	0.0668043	-0.0766684	0.93948	-0.293228	0.368134	abundance
Coasy	-0.585138	0.0277135	-0.605276	0.00224977	-0.315985	0.812568	-0.539624	0.101681	abundance
Mlx	0.370002	0.0360081	0.377463	0.0121095	0.29294	0.487411	-0.728741	0.0352548	abundance
Psmc3ip	-1.041	0.00122216	-1.0398	0.00346229	-1.32832	0.0988518	-2.17178	0.0475294	abundance
Fam134c	-0.580241	0.0118415	-0.607355	0.00367185	-0.493591	0.439079	-0.503959	0.178711	abundance
Tubg1	-0.840793	0.00582621	-0.832898	0.00135486	0.123983	0.887892	-0.285482	0.264889	abundance
Tubg2	-0.27979	0.618291	0.516252	0.379327	-0.333096	0.864681	0.551202	0.528487	background
Plekhh3	-1.39848	0.0629907	-1.21337	0.0496269	-0.371251	0.883037	-0.452736	0.584975	abundance
Cntnap1	-1.12446	0.00352408	-1.10195	0.00378449	-0.729572	0.462647	-0.604393	0.497691	abundance
Ccr10	-1.25584	0.0299418	-1.06514	0.00205774	0.754935	0.767499	-0.694271	0.0937358	abundance
Ezh1	-0.0704184	0.66002	-0.0807159	0.548628	-0.0410539	0.943717	0.079988	0.592438	background
Vps25	-0.0247954	0.937232	-0.131505	0.644971	-0.131288	0.845646	-0.156072	0.486225	background
Coa3	-0.175037	0.335298	-0.26991	0.0274731	-0.375452	0.482146	-0.309463	0.113108	background
Cntd1	-0.753271	0.235885	-0.718944	0.536466	-0.713296	0.694088	-0.56534	0.782903	background
Becn1	0.312335	0.073736	0.330996	0.0329614	0.195078	0.711367	-0.0104166	0.969629	abundance
Psme3	0.384902	0.0692217	0.298158	0.0213937	-0.154615	0.801533	0.118502	0.413692	abundance
Aoc2	0.509326	0.121788	0.44471	0.0112944	0.273087	0.815563	0.40888	0.119615	abundance
Aarsd1	-1.262	0.0410472	-1.07616	0.0119283	-0.792863	0.756502	-0.879534	0.235148	abundance
Ptges3l	0.0462445	0.873091	-0.354921	0.0884141	-0.15721	0.888784	-0.339743	0.237963	buffering
Rundc1	-0.301103	0.19383	-0.0433003	0.777535	-0.252759	0.619841	0.142011	0.464246	background
Rpl27	0.31162	0.109707	0.222212	0.12785	0.394527	0.439793	0.346972	0.202636	abundance
Ifi35	1.48997	0.00145375	1.56299	0.000722714	-0.177434	0.74517	0.190003	0.264889	abundance
Vat1	-0.00310141	0.991238	0.243152	0.20215	-0.111577	0.899722	0.244138	0.365903	background
Rnd2	0.0979504	0.743108	-0.0305408	0.906446	0.109873	0.908122	-0.0665267	0.858634	background
Brca1	-2.12055	0.000111041	-1.95862	7.98208e-05	-1.45913	0.292094	-1.4042	0.0767745	abundance
Nbr1	-0.290685	0.182177	-0.445735	0.044502	-0.0592234	0.945049	-0.24946	0.383724	abundance
Tmem106a	1.53936	0.000159455	1.64352	7.2436e-05	1.09024	0.320665	0.907626	0.124121	abundance
Rdm1	-0.119291	0.526061	0.251624	0.139279	-0.216822	0.696936	0.323162	0.205138	buffering
Arl4d	-2.23051	0.000480848	-1.1477	0.189189	-2.0737	0.0594111	1.7307	0.648844	translation
Dhx8	0.097617	0.596922	0.125574	0.298802	0.00542961	0.995127	0.073806	0.662299	background
Etv4	0.174303	0.644226	0.310498	0.56278	0.0843504	0.942694	0.184025	0.80792	background
Dusp3	-0.0357862	0.87366	-0.0973095	0.517736	0.0465825	0.945501	-0.0756099	0.686007	background
1700006E09Rik	1.37887	0.103451	1.02224	0.224568	1.66268	0.440228	1.44616	0.360704	abundance
Tmem101	-0.294577	0.364917	-0.12907	0.454962	-0.195252	0.859543	-0.064616	0.818008	background
Lsm12	0.211949	0.178521	0.216482	0.0629921	0.196102	0.688607	0.165655	0.370913	abundance
G6pc3	-0.0360647	0.852863	-0.00496314	0.978411	-0.0339778	0.958557	0.022678	0.925722	background
Hdac5	-1.91137	0.0068154	-1.92764	0.00140516	-0.146396	0.969157	-1.15663	0.184212	abundance
BC030867	-0.986814	0.00105672	-1.01303	0.00059623	-0.676781	0.234733	-0.297809	0.705412	abundance
Tmub2	-0.195784	0.268966	-0.26512	0.0343119	-0.327682	0.558673	-0.312643	0.132351	background
Atxn7l3	0.247251	0.298953	0.158902	0.128131	-0.171122	0.814051	0.10243	0.480465	background
Ubtf	-0.954123	0.00399063	-0.799301	0.0014858	0.0864424	0.918029	-0.218286	0.353367	abundance
Rundc3a	-0.383761	0.106873	-0.0329821	0.848389	-0.35916	0.489782	0.187497	0.435901	background
Slc25a39	-0.181804	0.635622	-0.209978	0.263476	0.0482571	0.969328	-0.163433	0.512806	background
Grn	0.501216	0.0459286	0.53345	0.00767248	0.197545	0.844805	0.392564	0.189005	abundance
Itga2b	0.555049	0.465251	0.395649	0.306963	0.502523	0.852584	0.376537	0.532018	background
Gpatch8	-0.12313	0.55986	-0.143565	0.124133	-0.0935717	0.91013	-0.142444	0.328684	background
Ccdc43	0.256253	0.263607	0.158139	0.132202	-0.164821	0.789548	0.0861195	0.541419	background
Eftud2	-0.179251	0.319822	-0.0966543	0.317943	-0.0192626	0.975622	-0.0207109	0.89191	background
Kif18b	-0.829027	0.00284937	-0.782993	0.0015652	-0.768013	0.328693	-0.697222	0.247032	abundance
Dcakd	0.426045	0.271785	0.5416	0.0572734	-0.0978101	0.948872	0.357511	0.306535	background
Nmt1	0.20773	0.239428	0.293604	0.0706967	0.0429374	0.945998	0.0840456	0.675719	abundance
Plcd3	-1.48069	0.0158997	-1.1233	0.0174269	-0.425782	0.822584	-0.278915	0.688892	abundance
Acbd4	-0.0663711	0.807537	0.10048	0.474323	-0.164295	0.841933	0.119872	0.53827	background
Hexim1	-0.304161	0.471554	0.118705	0.737816	-0.419486	0.534056	0.342393	0.300991	background
Hexim2	-0.804811	0.0935592	-0.517943	0.0323489	0.180269	0.900301	-0.227698	0.326432	abundance
Fmnl1	0.310916	0.189154	0.469425	0.0160487	-0.187815	0.777935	0.302434	0.174361	abundance
Map3k14	-0.743964	0.0310586	-0.661359	0.00561529	0.0924496	0.956279	-0.374721	0.198111	abundance
Arhgap27	-1.88452	0.0024444	-1.54141	0.00103829	0.0911122	0.959426	-0.546906	0.295182	abundance
Plekhm1	-1.09573	0.00216035	-1.14484	0.000682796	-0.852164	0.571863	-0.966086	0.0878405	abundance
Gosr2	0.157133	0.30893	0.00483598	0.97238	0.156283	0.767407	-0.186751	0.362171	background
Nsf	-0.292023	0.138747	-0.302972	0.027228	0.0503976	0.947893	-0.161991	0.330059	abundance
Arf2	-0.718472	0.00868285	-0.789439	0.000652892	-0.00450471	0.997846	-0.590162	0.0681157	abundance
Kansl1	0.0355375	0.830748	0.0510101	0.578918	-0.0120223	0.982498	0.0271945	0.8533	background
Cdc27	0.00864924	0.97756	-0.108937	0.357791	0.18269	0.829005	-0.110852	0.508221	background
Mettl2	0.523572	0.0152264	0.34482	0.013751	0.24422	0.617195	0.045268	0.807559	abundance
Tlk2	1.34019	0.00101609	1.32821	0.000193841	0.77894	0.701684	1.1074	0.124708	abundance
Tanc2	0.113907	0.560183	0.11806	0.460851	0.0287191	0.963642	0.0117772	0.953046	background
Cyb561	-0.738755	0.033437	-1.25934	0.000737591	-0.559957	0.647298	-1.21555	0.0455937	abundance
Dcaf7	-0.207727	0.194426	-0.27171	0.0186565	-0.185905	0.781721	-0.260922	0.140861	abundance
Taco1	-0.600036	0.0239121	-0.579658	0.00276027	-1.04088	0.395303	-0.705587	0.0754483	abundance
Map3k3	0.104662	0.556984	-0.0474365	0.631004	0.103439	0.878049	-0.0465098	0.774813	background
Limd2	0.172659	0.529409	0.238744	0.115908	-0.200048	0.774132	0.168505	0.336547	background
Strada	-0.274261	0.113578	-0.201206	0.0726743	-0.221049	0.684632	-0.145778	0.442706	abundance
Ccdc47	0.18219	0.476866	0.128177	0.223632	-0.0640034	0.93708	0.096295	0.528493	background
Ddx42	-0.0125201	0.964028	0.0816961	0.406318	-0.223633	0.751041	0.0838754	0.563465	background
Ftsj3	0.11368	0.702997	0.25181	0.130915	-0.159124	0.869466	0.214926	0.322195	background
Psmc5	0.380984	0.0890664	0.474785	0.00433899	0.350991	0.822118	0.469277	0.0864406	abundance
Smarcd2	-0.726323	0.00323049	-0.595334	0.001123	-1.09945	0.168136	-0.933673	0.0325955	abundance
Tcam1	-0.075317	0.801613	-0.282247	0.236768	0.0261312	0.978764	-0.259734	0.443596	background
Icam2	-0.313734	0.17238	-0.175106	0.257042	-0.506239	0.288976	-0.382535	0.100729	background
Ern1	0.219043	0.222054	0.140893	0.306046	0.220215	0.687763	0.1434	0.524953	background
Tex2	-0.494374	0.0160755	-0.474342	0.00229626	0.177184	0.773297	-0.186047	0.26004	abundance
Milr1	1.53839	0.00197456	1.34569	0.000429832	-0.188065	0.911797	0.710982	0.146693	abundance
Polg2	-0.815171	0.00416737	-0.0917606	0.56136	-0.833599	0.133972	-0.302087	0.524198	translation
Ddx5	0.467592	0.0583022	0.504188	0.00293958	0.581617	0.608095	0.519982	0.0642022	abundance
Cep95	0.584428	0.0120135	0.518371	0.0165775	0.474126	0.377085	0.232697	0.616259	abundance
Smurf2	0.298588	0.246768	0.0217166	0.862327	0.277097	0.695493	-0.0337583	0.869835	background
Kpna2	-0.185772	0.535065	-0.310601	0.100691	0.185556	0.836158	-0.229701	0.29615	background
Bptf	0.0844184	0.700089	0.179186	0.0671327	0.165361	0.849134	0.180633	0.234648	background
Nol11	0.182468	0.46113	0.0749479	0.561837	0.151164	0.863588	0.055026	0.793552	background
Pitpnc1	-2.0044	0.00319791	-1.83174	0.000206591	1.97219	0.257944	-1.12626	0.0399101	abundance
Psmd12	0.476	0.0646133	0.517145	0.00234822	0.567301	0.768158	0.525815	0.0617558	abundance
Helz	-0.116276	0.586222	-0.103402	0.332201	-0.0814338	0.918571	-0.0951982	0.567861	background
Prkca	0.105939	0.698505	0.170425	0.389234	0.116908	0.901706	0.17515	0.559575	background
Gna13	0.744591	0.0046911	0.561731	0.00222777	0.15121	0.83911	0.181283	0.44643	abundance
Amz2	0.13626	0.494292	-0.0518954	0.758122	0.167352	0.784549	-0.151665	0.483189	background
Slc16a6	-0.134186	0.490306	-0.0809861	0.539656	-0.0447822	0.93948	0.0239862	0.879222	background
Arsg	-0.381931	0.112667	-0.554722	0.0714769	-0.426556	0.510767	-0.628017	0.236852	abundance
Wipi1	-1.05854	0.000860276	-0.907066	0.00437814	-1.07077	0.115691	-0.984809	0.15159	abundance
Prkar1a	0.386279	0.0440995	0.442216	0.00364042	0.370421	0.58327	0.436254	0.0984267	abundance
Abca8b	-0.199547	0.87366	0.286758	0.647544	-0.0545718	0.988735	0.258444	0.780765	background
Abca5	-1.02778	0.140391	0.0100409	0.968347	-1.03529	0.516496	0.0938696	0.81209	background
Kcnj2	-0.953294	0.0380785	-1.04293	0.0109314	0.145953	0.921177	-0.411926	0.338066	abundance
Slc39a11	-0.0940262	0.656796	-0.121186	0.35284	0.0335673	0.960139	-0.070125	0.678464	background
Cog1	0.103591	0.590254	0.185766	0.0673468	0.347138	0.562045	0.200327	0.208575	background
Fam104a	-0.00879432	0.980827	0.122461	0.454638	-0.134314	0.903244	0.12454	0.581912	background
D11Wsu47e	0.0635089	0.716811	0.2178	0.105937	0.0276035	0.968204	0.202316	0.324827	background
Cpsf4l	0.0258551	0.971663	-1.07283	0.28914	-0.263639	0.904997	-1.05595	0.43863	background
Cdc42ep4	0.830373	0.0134386	0.9277	0.000442056	0.81944	0.648617	0.926159	0.0361617	abundance
Sdk2	1.26526	0.113988	-0.23047	0.839988	1.25371	0.501409	-0.0893568	0.968138	background
Rpl38	0.54366	0.109456	0.277316	0.050771	-0.241722	0.698918	0.11424	0.442783	abundance
Ttyh2	-0.131741	0.436196	-0.157779	0.428269	-0.108209	0.863588	-0.0492295	0.876481	background
Gprc5c	2.25726	0.0122659	0.944382	0.130323	1.62329	0.270911	-0.201123	0.872986	abundance
Cd300a	0.225294	0.248949	0.115263	0.528114	0.162804	0.784549	-0.102427	0.648168	background
Cd300lb	-0.139189	0.363443	-0.283948	0.031719	-0.0383794	0.947649	-0.0157475	0.924449	background
Cd300c	-0.96714	0.0260124	-1.14984	0.0934736	-1.17422	0.257911	-1.78738	0.167809	abundance
Cd300ld	0.275988	0.113578	0.188421	0.1178	0.20039	0.699234	0.0496764	0.812485	abundance
AF251705	-0.248903	0.16697	-0.345346	0.0323224	-0.296551	0.563173	-0.392473	0.136596	abundance
Cd300lh	1.27844	0.13925	0.750767	0.198472	1.73437	0.41284	1.11991	0.270938	abundance
Cd300e	3.27919	9.32067e-05	3.12112	0.000139862	0.492739	0.591665	-0.184115	0.692608	abundance
Cd300lf	2.71651	0.000124251	2.45411	0.00014293	1.09406	0.434372	0.856377	0.310731	abundance
Slc9a3r1	-0.155755	0.702717	0.353352	0.0587937	-0.804821	0.327186	0.397421	0.113791	buffering
Nat9	-0.168916	0.494901	-0.165829	0.385691	-0.00947334	0.989174	-0.0389472	0.851023	background
[truncated: 9,245 more rows]

## Sheet: 6hLPS_torin1_vs_6h_LPS
# 6h LPS + Torin1 vs 6h LPS – Fold changes (apvEff) and adjusted pvalues (apvRvmPAdJ) for changes in polysome-associated mRNA (i.e. translated mRNA),total mRNA, translation and buffering
geneSymbol	translatedmRNA.apvEff	translatedmRNA.apvRvmPAdj	totalmRNA.apvEff	totalmRNA.apvRvmPAdj	translation.apvEff	translation.apvRvmPAdj	buffering.apvEff	buffering.apvRvmPAdj	singleRegMode
Mrpl15	-0.312618	0.138183	-0.414767	0.0084085	0.119154	0.892546	-0.344371	0.124341	abundance
Lypla1	0.21334	0.427731	0.0349938	0.766107	0.226663	0.755961	0.0448484	0.809389	background
Tcea1	-0.264761	0.343164	-0.300134	0.0631793	0.0413505	0.96336	-0.230222	0.296424	background
Rgs20	-1.24527	0.0303449	-1.80825	0.01758	-0.868675	0.624838	-1.31743	0.343249	abundance
Atp6v1h	0.177273	0.472391	0.019683	0.913756	0.158071	0.784576	-0.0868454	0.649714	background
Rb1cc1	0.987523	0.0188855	0.849372	0.012508	0.420541	0.688576	0.331828	0.570683	abundance
St18	0.88493	0.0922444	0.829379	0.00618472	-1.27468	0.12769	0.507396	0.0717609	abundance
Pcmtd1	0.902631	0.025043	0.99665	0.00267494	-0.622213	0.633609	0.597529	0.112495	abundance
Rrs1	0.386824	0.28094	0.323365	0.244192	0.0944165	0.909917	0.0737706	0.824928	background
Adhfe1	0.843337	0.0311162	0.756536	0.0100417	-0.179989	0.805341	0.19564	0.369384	abundance
3110035E14Rik	0.842891	0.0336333	0.330158	0.300255	0.865441	0.248442	0.40954	0.426544	translation
Mybl1	0.756342	0.0154938	0.39683	0.0291136	0.799045	0.271585	0.450663	0.207506	abundance
Vcpip1	-0.131731	0.603618	-0.261269	0.1437	0.000962651	0.99954	-0.218612	0.375866	background
Sgk3	0.15646	0.577338	-0.0429668	0.789948	0.199297	0.767122	-0.0967656	0.633878	background
Cops5	-0.200475	0.447901	-0.230973	0.108054	0.131581	0.87116	-0.158746	0.373096	background
Cspp1	0.45213	0.133196	0.426905	0.0117299	0.0506913	0.953937	0.376773	0.129167	abundance
Arfgef1	0.0758981	0.803432	-0.0576212	0.6061	0.212207	0.751881	-0.0736317	0.628487	background
Ncoa2	0.835137	0.00467709	0.865635	0.00133553	0.894829	0.185225	1.13609	0.0630023	abundance
Tram1	-0.409519	0.077262	-0.465673	0.0105964	-0.35785	0.681735	-0.441939	0.141	abundance
Lactb2	0.260589	0.154048	0.224286	0.0816304	0.392638	0.365494	0.492066	0.110589	abundance
Terf1	0.346911	0.10558	0.231745	0.0945907	0.191599	0.739794	0.0597954	0.80724	abundance
Rpl7	-0.406636	0.224684	-0.278083	0.195504	-0.0698858	0.925627	-0.0455156	0.852616	abundance
Rdh10	-0.22804	0.298822	-0.0292777	0.864302	-0.228196	0.700517	-0.030415	0.913225	background
Stau2	0.126574	0.63505	-0.00487441	0.972501	0.136698	0.807779	-0.0512883	0.738197	background
Ube2w	-0.466917	0.167972	-0.561178	0.0287861	0.21634	0.784136	-0.301236	0.240124	abundance
Tceb1	-0.322211	0.33477	-0.185516	0.118464	0.3568	0.529751	-0.115501	0.434788	background
Tmem70	-0.0794167	0.727969	-0.240721	0.101384	-0.199706	0.760155	-0.262107	0.228223	background
Ly96	0.49602	0.148461	0.528357	0.0389608	-0.0884973	0.929739	0.254466	0.352965	abundance
Mcm3	-0.512788	0.039144	-0.487805	0.0100417	0.0520298	0.929905	-0.105243	0.503464	abundance
Tram2	0.384832	0.0951258	0.472642	0.0182812	0.404677	0.46869	0.487422	0.121704	abundance
Ogfrl1	-0.310871	0.195512	-0.643958	0.00500534	-0.346999	0.784551	-0.650603	0.0759549	abundance
B3gat2	0.903045	0.0180608	0.140218	0.823131	0.914642	0.176659	0.714439	0.557854	translation
Smap1	0.392471	0.15399	0.252265	0.124484	0.258542	0.75226	0.167003	0.499753	abundance
Sdhaf4	0.103324	0.725945	0.216581	0.238408	0.0534569	0.95229	0.204631	0.438125	background
Fam135a	0.230957	0.513553	0.182534	0.223727	-0.0233404	0.980453	0.132695	0.509965	background
Lmbrd1	0.600869	0.027887	0.518913	0.00769705	0.50326	0.627237	0.465951	0.131592	abundance
Phf3	0.703202	0.0555135	0.526984	0.014133	0.24365	0.886321	0.383615	0.216402	abundance
Ptp4a1	0.442911	0.256443	0.255534	0.0633717	-0.444	0.632883	0.163635	0.315262	background
Prim2	-0.472067	0.0543932	-0.534098	0.00645446	-0.556747	0.473279	-0.566322	0.104024	abundance
Rab23	0.541558	0.0412242	0.325707	0.0494861	0.826062	0.164099	0.629542	0.0875722	abundance
Bag2	-0.725383	0.0155612	-0.641227	0.00817124	-0.347783	0.607995	-0.218703	0.610541	abundance
Zfp451	0.330084	0.22988	0.178758	0.134061	-0.0385221	0.956244	0.0994661	0.528587	abundance
Bend6	-0.294608	0.496705	-0.138392	0.661313	-0.224987	0.840537	-0.0498435	0.919688	background
Dst	0.432976	0.109621	0.315377	0.166538	0.302174	0.63401	0.0988361	0.752121	abundance
Ccdc115	-0.376738	0.132578	-0.40741	0.0103417	0.165519	0.880294	-0.337239	0.129265	abundance
Imp4	-0.397679	0.0810249	-0.280097	0.0252704	-0.39431	0.738361	-0.279432	0.168159	abundance
Ptpn18	-0.905514	0.0425522	-0.549877	0.0536386	-0.481513	0.645622	-0.190825	0.657992	abundance
Arhgef4	0.289684	0.229823	0.487228	0.0144841	0.557727	0.469429	0.560032	0.0875722	abundance
Fam168b	-0.0657662	0.761832	-0.0353563	0.735469	-0.0989614	0.87116	-0.0471084	0.766004	background
Plekhb2	0.0213824	0.922098	-0.0202344	0.838874	0.0140487	0.981436	-0.0192178	0.905738	background
Hs6st1	0.134322	0.729889	0.241905	0.3923	-0.0676243	0.937932	0.16467	0.593369	background
Uggt1	-0.223076	0.25889	-0.312394	0.0335319	-0.273958	0.633947	-0.334828	0.142515	background
Neurl3	-0.361491	0.351947	-0.284856	0.360451	-0.101943	0.893275	-0.0311243	0.925052	background
Arid5a	-2.21424	0.00583478	-1.87793	0.00343723	0.0438764	0.973316	-0.372009	0.370469	abundance
Kansl3	0.177038	0.408772	0.256744	0.0550647	0.444129	0.413215	0.314371	0.146177	background
Fer1l5	-0.302517	0.472644	-0.307337	0.0969277	0.255493	0.787134	-0.224875	0.291426	background
Lman2l	-0.0246249	0.91337	-0.214884	0.180056	-0.132824	0.818331	-0.230022	0.285659	background
Cnnm4	-0.199437	0.436934	0.138048	0.431586	-0.343486	0.490922	0.271427	0.211922	buffering
Cnnm3	1.01466	0.0231674	1.05113	0.00378477	-0.174261	0.909049	0.610031	0.194877	abundance
Ankrd23	1.07891	0.213303	0.144087	0.758578	1.30903	0.193219	0.668877	0.143415	background
Ankrd39	-0.0354642	0.956266	0.247226	0.55751	-0.322392	0.698033	0.270923	0.384644	background
Sema4c	-0.541281	0.143823	-0.278817	0.115418	-0.1363	0.870953	-0.108423	0.616427	abundance
Cox5b	-0.315666	0.156846	-0.19425	0.115482	-0.0858493	0.888993	-0.0742929	0.681828	abundance
Actr1b	-0.168588	0.414975	0.0346319	0.772836	-0.159044	0.787134	0.0173334	0.931232	background
Tmem131	-0.480947	0.0470346	-0.551938	0.00297418	-1.15262	0.13419	-0.594083	0.0563396	abundance
Inpp4a	0.713033	0.0337193	0.919424	0.00172976	-1.24623	0.112365	0.620105	0.0595174	abundance
Coa5	-0.323971	0.176327	-0.318663	0.0146484	1.15523	0.0685978	-0.254695	0.143415	abundance
Unc50	0.214086	0.269151	0.153086	0.333592	0.138398	0.80277	-0.0427516	0.861058	background
Mgat4a	-0.661274	0.0129893	-0.772638	0.00393427	-0.93983	0.162102	-1.36183	0.0521067	abundance
2010300C02Rik	-3.61685	0.00233416	-3.9523	0.00176901	-2.23005	0.409046	-2.45582	0.180248	abundance
Tsga10	0.387928	0.202726	0.247306	0.0755636	-0.109824	0.888993	0.142496	0.407142	abundance
Lipt1	-0.0455966	0.902441	-0.180003	0.540286	0.0417295	0.964336	-0.159011	0.670294	background
Mitd1	-0.796498	0.0408084	-0.734187	0.0303866	-0.188402	0.824045	-0.108199	0.770045	abundance
Mrpl30	-0.796726	0.0481692	-0.65337	0.00883564	0.157737	0.897846	-0.386349	0.182512	abundance
Txndc9	-0.0839929	0.794335	-0.204599	0.311196	0.0637159	0.940154	-0.171336	0.507687	background
Eif5b	-0.173089	0.559921	-0.307529	0.0382645	-0.135035	0.908284	-0.304678	0.169295	background
Rev1	0.0953994	0.753045	-0.0125136	0.913756	0.112161	0.887018	-0.0204345	0.907017	background
Chst10	0.0070504	0.984587	0.0738797	0.801993	-0.0587685	0.910914	0.0661256	0.653021	background
Pdcl3	0.1958	0.336364	0.00632087	0.973511	0.194596	0.733983	-0.0488947	0.864646	background
Rpl31	-0.817411	0.0353844	-0.11511	0.477564	-0.649746	0.255672	0.228413	0.3766	background
Tbc1d8	-0.898358	0.0469928	-0.597764	0.0175227	-0.796413	0.513725	-0.559914	0.1817	abundance
Cnot11	-0.0598685	0.75662	-0.0757368	0.497641	-0.0176127	0.976003	-0.049315	0.767274	background
Rnf149	1.22084	0.00384003	1.13192	0.00699011	0.724261	0.243455	-0.408127	0.491292	abundance
Map4k4	0.343118	0.0849379	0.290469	0.0329702	0.168162	0.756853	0.0891889	0.627111	abundance
Il1rl1	-1.00361	0.0123135	-1.08735	0.0176243	-0.444246	0.490922	0.215542	0.636632	abundance
Il18rap	-1.22472	0.00775735	-1.27462	0.00357431	-0.755929	0.490699	-0.861905	0.195579	abundance
Slc9a4	0.34583	0.34176	0.248666	0.219968	0.00328885	0.996988	0.0943931	0.667657	background
Mfsd9	0.0486584	0.91337	0.0394487	0.785715	0.0534239	0.96336	0.0399899	0.8537	background
Mrps9	-0.3494	0.103723	-0.158114	0.431898	-0.303752	0.546927	0.139288	0.75337	background
Tgfbrap1	0.154314	0.40363	0.297089	0.0221947	0.111375	0.898492	0.289876	0.152506	background
AI597479	0.204295	0.418487	0.379589	0.0195671	-0.420339	0.572476	0.308978	0.13549	background
Nck2	0.0077638	0.992486	0.412975	0.577459	-0.300307	0.569448	0.402995	0.172879	background
Uxs1	-0.151478	0.440231	-0.263385	0.030676	-0.422688	0.396813	-0.290839	0.131592	background
Tpp2	0.0191179	0.944241	-0.316462	0.0427571	-0.0303411	0.975273	-0.315512	0.170667	buffering
Tex30	-0.40757	0.128036	-0.495591	0.0144913	-0.413288	0.728223	-0.497424	0.138186	abundance
Kdelc1	-0.339537	0.183157	-0.309621	0.0491398	-0.127262	0.880429	-0.235946	0.289815	abundance
Bivm	0.222637	0.376642	0.221303	0.190467	-0.00200673	0.997376	0.0936079	0.640572	background
Ercc5	0.151828	0.656367	0.00752462	0.954181	0.137237	0.87116	-0.0135836	0.943117	background
Wdr75	-0.151753	0.550049	-0.313794	0.0719121	0.180686	0.780383	-0.236828	0.24662	background
Slc40a1	2.0375	0.00786624	1.97248	0.000868453	-5.67692	0.00439845	1.45983	0.0184281	abundance
Slc39a10	0.332449	0.202726	0.151042	0.331377	0.276739	0.701339	0.0943551	0.71138	background
Nabp1	-0.808007	0.00535959	-1.01359	0.00813588	-0.893627	0.107716	-3.78763	0.0272478	abundance
Stat1	-1.03439	0.0183492	-0.987077	0.0118308	-0.100972	0.884809	-0.051415	0.868098	abundance
Gls	-0.0886669	0.717512	-0.238615	0.0952445	0.135322	0.836702	-0.209457	0.2738	background
Nab1	-0.274622	0.151475	-0.486586	0.00813238	0.0921375	0.884904	-0.271951	0.176574	abundance
Tmem194b	0.147495	0.573197	0.2139	0.514845	0.129745	0.864009	0.181124	0.707489	background
Mfsd6	-0.18773	0.32922	-0.166695	0.266776	-0.151354	0.784576	-0.102382	0.631125	background
Inpp1	-0.589322	0.0505793	-0.544353	0.054573	-0.455835	0.537851	-0.332906	0.492628	abundance
Hibch	0.0510057	0.826264	-0.25711	0.143302	-0.141572	0.807198	-0.21502	0.278658	background
Pms1	0.179466	0.388899	0.00947631	0.946785	0.184266	0.751442	0.055573	0.771024	background
Ormdl1	0.189882	0.445506	0.111429	0.366248	0.254764	0.724986	0.136871	0.473704	background
Osgepl1	-0.16352	0.687476	-0.174296	0.315834	-0.00526584	0.996831	-0.146472	0.543691	background
Asnsd1	0.196133	0.671733	0.209706	0.0795775	0.130281	0.939891	0.208267	0.246608	background
Stk17b	0.0513621	0.86495	-0.227656	0.310013	0.253327	0.644433	-0.268889	0.23899	buffering
Gtf3c3	0.246512	0.361667	0.171367	0.240699	0.145904	0.857568	0.12791	0.553763	background
Pgap1	0.716759	0.0651449	0.513794	0.0139583	-0.117377	0.909917	0.310019	0.194678	abundance
Ankrd44	0.272716	0.306582	0.152702	0.250363	0.155876	0.837257	0.104259	0.588768	background
Sf3b1	-0.0259479	0.934198	-0.223198	0.154109	0.0613246	0.942963	-0.219954	0.324493	background
Coq10b	-0.240404	0.292519	-0.303936	0.0279457	-0.415593	0.471758	-0.329718	0.145434	background
Hspd1	-0.135149	0.602847	-0.501201	0.00470126	-1.72806	0.0616253	-0.530067	0.0626157	buffering
Hspe1	-0.801243	0.0103673	-0.523796	0.00593906	-0.620188	0.45275	-0.409736	0.188416	abundance
Mob4	-0.0607304	0.795959	-0.0960032	0.484874	-0.00510156	0.993153	-0.0763774	0.699374	background
Rftn2	0.640003	0.0938528	1.22188	0.00705176	0.179406	0.876839	1.02403	0.112223	abundance
Mars2	-0.0614782	0.73195	0.0296034	0.842557	-0.0695927	0.893331	0.115805	0.530727	background
Satb2	-0.522674	0.042321	-0.524299	0.004506	-0.704384	0.292989	-0.556452	0.0792017	abundance
1700066M21Rik	0.377545	0.274683	0.266887	0.10715	-0.129901	0.883501	0.134268	0.465974	background
Tyw5	-0.159791	0.590115	-0.0623665	0.747577	-0.0951894	0.888993	0.0212989	0.930388	background
9430016H08Rik	-0.302319	0.187491	-0.38918	0.0236776	-0.562169	0.395529	-0.483461	0.104575	abundance
Kctd18	0.417483	0.0538023	0.513462	0.00312342	-1.94016	0.0428476	0.475178	0.0665834	abundance
Sgol2a	0.788772	0.0242822	0.33725	0.0155924	-0.389019	0.458982	0.161397	0.301537	abundance
Aox2	0.0631008	0.905453	-0.0668217	0.880037	0.0421237	0.974519	-0.0503979	0.936707	background
Bzw1	-0.176893	0.564154	-0.233204	0.111851	0.173863	0.844933	-0.185535	0.325405	background
Clk1	0.592842	0.10367	0.578091	0.00831617	-0.521731	0.490699	0.403077	0.131287	abundance
Ppil3	-0.394354	0.224803	-0.258524	0.0930707	0.0672838	0.936123	-0.138016	0.468988	abundance
Nif3l1	-0.51007	0.0899159	-0.470945	0.0241122	-0.0560001	0.961716	-0.26358	0.299448	abundance
Orc2	-0.569454	0.109319	-0.74791	0.00268383	1.40826	0.233154	-0.613099	0.0636581	abundance
Fam126b	0.783196	0.0925926	0.658517	0.00538098	-1.27571	0.147684	0.457189	0.0875437	abundance
Ndufb3	-0.154173	0.580656	-0.0791931	0.546891	-0.0216599	0.974685	-0.0266166	0.882574	background
Cflar	-0.0047877	0.989803	0.000933041	0.996856	-0.00575075	0.992127	0.00493158	0.980809	background
Casp8	-0.402255	0.109541	-0.519619	0.0554704	-0.17445	0.799533	-0.193421	0.631356	abundance
Trak2	-0.00182356	0.995121	-0.0683492	0.568832	0.0859047	0.873043	-0.0671592	0.639794	background
Stradb	0.94041	0.0136953	0.904182	0.0016012	0.883033	0.763015	0.894838	0.0829289	abundance
Tmem237	0.349229	0.0741296	0.439018	0.0151461	0.202258	0.697332	0.0414711	0.881001	abundance
Als2	0.447541	0.0582572	0.355752	0.084949	0.249682	0.636457	-0.149398	0.617132	abundance
Fzd7	1.84644	0.00313958	2.04345	0.00312576	1.40263	0.438232	1.27829	0.427546	abundance
Sumo1	-0.285696	0.382145	-0.428088	0.0366498	0.395485	0.533916	-0.302251	0.166394	background
Nop58	-0.623853	0.0425522	-0.777286	0.0025692	-0.237857	0.828581	-0.711966	0.0754342	abundance
Bmpr2	0.0976124	0.671127	-0.0246249	0.835051	0.0750531	0.902531	-0.00430148	0.982332	background
Fam117b	0.715885	0.00913952	0.692766	0.00286114	0.75159	0.226079	0.7572	0.239199	abundance
Wdr12	-0.649245	0.0859519	-0.723456	0.00795025	0.569909	0.480036	-0.425137	0.111296	abundance
Carf	0.819549	0.0211472	0.649465	0.00312342	-0.225781	0.881739	0.4879	0.126118	abundance
Nbeal1	0.718907	0.0678885	0.600702	0.00470126	-0.435094	0.776702	0.491067	0.0941211	abundance
Cyp20a1	0.0162505	0.947177	-0.132485	0.210171	0.0264151	0.971451	-0.132673	0.407089	background
Abi2	-0.119538	0.585956	-0.231227	0.0594078	0.131262	0.877138	-0.205591	0.238298	background
Raph1	1.13134	0.0045685	0.933329	0.00572592	0.799688	0.283714	0.271082	0.58178	abundance
Cd28	0.248229	0.20254	0.645663	0.00779805	-0.0325484	0.961623	0.444674	0.131592	abundance
Icos	-1.00372	0.0216842	-0.256081	0.698711	-0.995555	0.199619	-0.0751965	0.96782	translation
Nrp2	0.0216697	0.926995	0.0887317	0.415066	-0.111488	0.840537	0.0799499	0.589799	background
Ino80d	0.330863	0.115122	0.327322	0.0127854	0.266512	0.64761	0.322778	0.110333	abundance
Ndufs1	-0.0758497	0.779847	-0.176667	0.25121	0.0601542	0.936349	-0.151912	0.46066	background
Eef1b2	-0.328295	0.119014	-0.103568	0.300604	-0.251958	0.637416	-0.0542504	0.756382	background
Fastkd2	-0.462947	0.137724	-0.426173	0.0106434	0.493256	0.517621	-0.332272	0.126385	abundance
Klf7	0.427263	0.109134	0.486615	0.0109514	-0.143747	0.898492	0.340386	0.166624	abundance
Creb1	0.143074	0.57862	0.136437	0.221101	-0.114215	0.868015	0.10402	0.504648	background
Mettl21a	0.327767	0.1021	0.358893	0.0329618	0.499409	0.302337	0.626919	0.0916204	abundance
Ccnyl1	0.151737	0.515558	0.0868223	0.549823	0.232949	0.679481	0.160628	0.403417	background
Fzd5	-0.0480009	0.865519	0.0304045	0.871388	-0.067651	0.925627	0.0490528	0.84257	background
Plekhm3	0.362286	0.0773323	0.353766	0.0236716	0.199169	0.738361	0.156672	0.565641	abundance
Cryga	0.0554923	0.92068	-1.13789	0.142792	-0.316225	0.815328	-1.08954	0.256071	background
D630023F18Rik	-0.537348	0.172644	-0.574457	0.0850194	-0.59736	0.581285	-0.616863	0.236784	abundance
Idh1	-0.0602686	0.879237	-0.247312	0.187418	0.355176	0.597415	-0.221092	0.258688	background
Pikfyve	-0.0712754	0.812802	-0.178679	0.15714	0.257888	0.710651	-0.160309	0.337628	background
Rpe	-0.462232	0.0642681	-0.599651	0.0108342	-0.126779	0.877687	-0.353629	0.287668	abundance
Kansl1l	0.435575	0.153582	0.291884	0.109179	0.166585	0.837494	0.137748	0.582293	abundance
Acadl	0.332735	0.162384	0.270022	0.0238424	-0.129892	0.850335	0.249724	0.155368	abundance
Lancl1	0.270735	0.135231	0.508889	0.00475178	-0.151502	0.7608	0.223037	0.208035	abundance
Bard1	0.086704	0.616057	0.0262596	0.84081	0.0767902	0.884904	-0.103749	0.520328	background
Atic	-0.139853	0.509899	-0.294085	0.048238	0.237554	0.644347	-0.204108	0.219619	background
Pecr	-0.015225	0.972152	0.00333898	0.993535	-0.0184007	0.976099	0.0177635	0.936883	background
Xrcc5	0.495157	0.0796679	0.202816	0.203015	0.423205	0.519867	0.118106	0.655374	abundance
Smarcal1	0.263386	0.175991	0.342683	0.0105807	-0.702457	0.369703	0.292464	0.122221	abundance
Rpl37a	-0.929024	0.0193082	-0.151365	0.281121	-0.649836	0.216868	0.231347	0.266371	translation
Arpc2	-0.120365	0.646517	-0.168325	0.250536	0.0485369	0.948648	-0.124183	0.518878	background
Aamp	0.11807	0.54611	0.264178	0.0343551	0.130922	0.836142	0.26575	0.162042	background
Pnkd	-0.195793	0.415182	0.261039	0.28773	-0.220038	0.756853	0.293531	0.418103	background
Tmbim1	-0.0745013	0.66439	0.00842956	0.95109	-0.0743417	0.887192	-0.00244313	0.991016	background
Catip	-0.117859	0.875096	0.819174	0.507445	-0.146735	0.94078	0.834348	0.628328	background
Slc11a1	-0.426069	0.13715	-0.223938	0.142049	-0.624481	0.347566	-0.339468	0.197763	abundance
Ctdsp1	0.535561	0.11865	0.748725	0.00452034	0.823007	0.692556	0.789975	0.0717609	abundance
Usp37	-0.0191555	0.944969	-0.240983	0.0696155	0.118533	0.885361	-0.238855	0.220341	background
Rqcd1	-0.344009	0.0920867	-0.321964	0.0204335	-0.0849329	0.915687	-0.184599	0.365685	abundance
Plcd4	-1.05967	0.171032	-0.354326	0.352002	-1.50194	0.264549	-0.719369	0.203465	background
Zfp142	-0.132742	0.506076	-0.0361319	0.751316	-0.142839	0.804855	-0.0506324	0.774805	background
Bcs1l	0.047952	0.80015	0.193991	0.178817	-0.0294596	0.959351	0.139731	0.441853	background
Rnf25	-0.269215	0.182951	-0.0953355	0.59734	-0.229841	0.64761	0.153314	0.610603	background
Stk36	0.538977	0.246591	1.5278	0.0315026	-0.153868	0.896331	1.07427	0.203849	abundance
Ttll4	-0.309547	0.114138	-0.288215	0.0280172	0.0162931	0.976871	-0.0979539	0.506947	abundance
Cyp27a1	0.405672	0.108237	0.675762	0.0109134	0.000697203	0.999649	0.441112	0.167362	abundance
Wnt6	0.681438	0.342685	1.44662	0.124223	-0.0573255	0.972667	0.855646	0.389954	background
Nhej1	0.400712	0.1967	0.669753	0.0747345	0.137717	0.888993	0.397586	0.435843	abundance
Cnppd1	1.3236	0.00191731	1.38175	0.00119126	1.13043	0.255672	1.0555	0.159182	abundance
Fam134a	0.843808	0.00870659	0.918889	0.00127528	1.64158	0.180079	1.0403	0.0544797	abundance
Zfand2b	-0.278683	0.267943	-0.00132765	0.99477	-0.278402	0.666463	0.0333606	0.9024	background
Abcb6	0.281469	0.19444	0.220157	0.502029	0.204494	0.683699	-0.373942	0.229717	background
Atg9a	-0.18529	0.400644	0.0592436	0.719879	-0.17434	0.776702	0.0285844	0.919607	background
Ankzf1	0.440336	0.0671919	0.703982	0.00166891	-0.00835141	0.996665	0.680983	0.0545356	abundance
Glb1l	0.312071	0.13308	0.32449	0.102521	0.146629	0.787134	-0.0591236	0.836335	abundance
Stk16	-0.318681	0.0939262	-0.186897	0.113258	-0.194961	0.688576	0.147477	0.345443	abundance
Tuba4a	-0.588014	0.01903	-0.575829	0.00855021	-0.272262	0.618857	0.126038	0.749621	abundance
Dnajb2	-0.0652443	0.792339	0.481624	0.00910558	0.310603	0.673496	0.467594	0.0876519	buffering
Ptprn	-2.47401	0.0301276	-2.44863	0.00191422	1.85847	0.632651	-1.74967	0.0766113	abundance
Dnpep	-0.240551	0.352151	-0.0741154	0.565581	-0.119328	0.844057	0.0172683	0.925444	background
Speg	0.52025	0.141418	0.653693	0.0172711	0.185304	0.860529	0.543256	0.141	abundance
Gmppa	-0.199929	0.401626	0.156093	0.217952	-0.304861	0.636641	0.192939	0.316852	background
Chpf	-0.266859	0.77709	0.244215	0.698256	-0.462658	0.813326	0.356155	0.620273	background
Tmem198	1.05542	0.213291	1.69244	0.0133325	-0.90091	0.774525	1.25328	0.122798	abundance
Stk11ip	0.763839	0.0124837	0.965025	0.00166891	0.63284	0.557936	0.899056	0.0926143	abundance
Farsb	-0.257243	0.289881	-0.419221	0.0420877	-0.0461223	0.960056	-0.323236	0.261049	background
Mogat1	-1.1316	0.0271703	-0.927319	0.0320298	-0.683736	0.547331	-0.401077	0.549357	abundance
Acsl3	-0.200415	0.480806	-0.393087	0.0420775	-0.0987342	0.915687	-0.374075	0.188416	background
Utp14b	-0.0143339	0.97121	-0.0529251	0.807824	0.0428276	0.9575	-0.0463433	0.851385	background
Ap1s3	-0.783439	0.0220765	-0.759858	0.00519492	0.0629663	0.940154	-0.333011	0.289512	abundance
Wdfy1	0.014134	0.960892	-0.0828836	0.670452	0.102754	0.850335	-0.0947215	0.547587	background
Mrpl44	-0.182036	0.305324	-0.197187	0.214802	-0.213805	0.670036	-0.316764	0.351529	background
Cul3	-0.244931	0.408574	-0.349899	0.0210988	0.143536	0.900847	-0.323192	0.142542	background
Dock10	0.346023	0.305096	0.120256	0.442793	0.173485	0.828226	0.0155556	0.947925	background
Rhbdd1	-0.433525	0.0732141	-0.473362	0.0181219	-0.115255	0.887018	-0.23262	0.292079	abundance
Mff	0.267427	0.455704	0.197852	0.236727	-0.0993453	0.891058	0.0964209	0.590742	background
Agfg1	0.220133	0.341605	0.174278	0.173209	-0.0551788	0.925844	0.0681792	0.658001	background
Pid1	0.297991	0.155349	0.310471	0.0813709	0.157085	0.787258	0.112425	0.631125	abundance
Dner	0.141904	0.658847	0.118644	0.607826	0.117957	0.892546	0.0994513	0.770073	background
Trip12	-0.182637	0.489193	-0.321892	0.045088	0.0929343	0.931843	-0.279952	0.207445	background
Fbxo36	-0.344527	0.363595	-0.0330838	0.921269	-0.312322	0.619459	0.223457	0.433568	background
C130026I21Rik	-0.43058	0.188602	-0.459868	0.147803	-0.0739545	0.915687	-0.0571018	0.85217	abundance
A530032D15Rik	-1.13199	0.00647102	-0.897595	0.0228466	-1.03336	0.169514	-0.579071	0.382239	abundance
Sp110	-0.467092	0.0987724	-0.550681	0.0875152	-0.156841	0.796931	-0.000179708	0.999976	abundance
Sp140	-0.607141	0.0777686	-0.730738	0.0329266	-0.0538712	0.943819	-0.219556	0.503343	abundance
Sp100	-0.412294	0.387764	-0.624821	0.121253	0.245607	0.750596	-0.312776	0.299864	background
A630001G21Rik	-0.496268	0.0865348	-0.333719	0.0566868	-0.16898	0.84754	-0.138946	0.595208	abundance
Cab39	-0.0225357	0.940989	-0.0753191	0.618801	0.056957	0.935211	-0.0664952	0.731854	background
Itm2c	-0.487013	0.130207	-0.354878	0.102897	-0.0456584	0.942472	-0.0301035	0.888387	abundance
Psmd1	-0.125108	0.648633	-0.356984	0.0351356	0.224556	0.836142	-0.323147	0.162125	background
Htr2b	0.318155	0.55544	0.127149	0.659701	0.227338	0.868015	0.0581132	0.89185	background
Armc9	-0.0334039	0.866978	0.187394	0.571153	-0.0536948	0.925627	0.246397	0.562123	background
Ncl	-0.598773	0.042707	-0.70945	0.003023	0.414011	0.612436	-0.51999	0.0844365	abundance
Ptma	-0.453693	0.0548821	-0.419205	0.0174508	-0.420606	0.515413	-0.3934	0.216744	abundance
Pde6d	0.207037	0.283352	0.256904	0.213428	0.163384	0.771338	0.132801	0.649775	background
Cops7b	-0.393297	0.0477968	-0.208372	0.14297	-0.357804	0.404899	0.732503	0.184137	abundance
Dis3l2	0.0961229	0.607471	0.0603751	0.641254	0.102689	0.857597	0.0742898	0.722282	background
Eif4e2	-0.260026	0.174083	-0.216483	0.124223	-0.127926	0.813546	0.0113728	0.96077	abundance
Gigyf2	0.23869	0.490681	0.149034	0.241211	-0.241942	0.618857	0.0778166	0.575471	background
Kcnj13	0.340857	0.75909	1.01928	0.087381	-0.112506	0.972667	0.976421	0.238018	buffering
Inpp5d	-0.963897	0.00544543	-0.913403	0.00126599	0.788725	0.328046	-0.705925	0.0558445	abundance
Atg16l1	-0.0862032	0.655487	0.00574088	0.962615	-0.0888055	0.878433	0.0223262	0.900178	background
Sag	0.558132	0.105485	0.276209	0.51765	0.613947	0.396766	0.560381	0.381222	background
Dgkd	0.609694	0.0457483	0.599711	0.00887309	-0.26842	0.588135	0.228574	0.203849	abundance
Usp40	0.208593	0.447434	0.135768	0.393248	0.0325051	0.96196	0.0304022	0.875876	background
Ugt1a7c	-0.344393	0.0755418	-0.433533	0.00895448	-0.0955057	0.863821	-0.089535	0.621054	abundance
Ugt1a6b	-0.515894	0.466219	-0.865702	0.189188	0.011129	0.995711	-0.58102	0.460469	background
Mroh2a	-0.449345	0.127136	-0.169345	0.274962	-0.167162	0.742115	0.0872314	0.549357	background
Hjurp	0.116988	0.502609	0.0945513	0.51579	0.079502	0.880803	-0.11285	0.499324	background
Glrp1	-1.834	0.0884979	-2.37591	0.00511552	-1.17686	0.810589	-2.23653	0.110333	abundance
Arl4c	0.908198	0.0439337	1.14876	0.0283202	0.361481	0.741665	0.468523	0.567321	abundance
Agap1	0.905405	0.00862207	1.11991	0.00158648	0.374832	0.624555	0.829829	0.0841083	abundance
Cops8	-0.586431	0.0152392	-0.508286	0.00968607	-0.450524	0.327746	0.344238	0.266371	abundance
Lrrfip1	-0.580795	0.0261672	-0.721662	0.00338771	-1.06592	0.249191	-1.00609	0.0545356	abundance
Ube2f	-0.268825	0.334334	-0.304201	0.113429	0.0771817	0.909917	-0.14536	0.47653	background
Scly	0.555568	0.0708851	0.550763	0.0240217	0.115458	0.880294	0.263316	0.326119	abundance
Espnl	0.830762	0.201833	0.0530937	0.969561	0.821582	0.556048	-0.527435	0.785843	background
Fam132b	0.981673	0.0649866	0.793868	0.379795	0.822026	0.41955	-0.118998	0.934057	background
Ilkap	0.22447	0.194337	0.336116	0.0286584	0.208204	0.667833	0.276929	0.285077	abundance
Hes6	-0.0558218	0.831008	0.0139138	0.93222	-0.0429508	0.94756	-0.0103114	0.963052	background
Per2	-0.632447	0.0904348	-0.326695	0.0565931	-0.511254	0.557936	-0.285446	0.324766	abundance
Traf3ip1	0.263301	0.150302	0.588292	0.00489194	0.425622	0.427649	0.739222	0.0563396	abundance
Asb1	-0.33457	0.0897232	-0.290363	0.0330958	-0.247145	0.639703	-0.185845	0.421453	abundance
Hdac4	0.645376	0.0547357	0.870941	0.00341042	0.19898	0.901462	0.766458	0.101158	abundance
Ndufa10	-0.130464	0.46832	-0.161846	0.16459	-0.140912	0.805341	-0.17002	0.344071	background
Myeov2	-0.251657	0.451819	-0.238482	0.0614321	0.604945	0.282762	-0.184531	0.24662	background
Gpc1	-0.260973	0.620913	-0.427004	0.312934	-0.246489	0.868214	-0.420339	0.48608	background
Dusp28	-0.550365	0.235054	-0.253399	0.491429	-0.34847	0.702652	0.0777468	0.86061	background
Rnpepl1	0.35954	0.399571	0.761501	0.0217068	-0.349149	0.819649	0.631541	0.130581	buffering
Capn10	0.0749464	0.817406	0.156631	0.204606	-0.182935	0.830486	0.14288	0.404136	background
Gpr35	-2.3241	0.0667218	-1.11678	0.160517	-2.74679	0.31208	-1.56871	0.32686	abundance
Mterf4	0.132096	0.626517	0.0274655	0.911923	0.111912	0.862371	-0.072131	0.774216	background
Pask	0.278279	0.305379	0.455105	0.0118308	-0.0620093	0.945259	0.417211	0.113481	background
Ppp1r7	-0.200804	0.4732	-0.188204	0.166112	-0.0712741	0.940154	-0.161067	0.414243	background
Ano7	-0.348185	0.41826	-0.328236	0.542296	-0.520155	0.492779	-0.671344	0.283334	background
Hdlbp	-0.245549	0.25598	-0.357785	0.0305443	-0.100162	0.91544	-0.301694	0.207809	background
Sept2	0.0689243	0.841968	-0.0801526	0.596887	0.16189	0.841991	-0.0969072	0.62614	background
Farp2	-0.307635	0.175174	-0.281558	0.0565734	0.107481	0.840537	-0.0852664	0.548933	abundance
Stk25	0.300229	0.0977918	0.305849	0.0590149	0.277834	0.532889	-0.428512	0.15617	abundance
Bok	0.787969	0.276325	-0.155184	0.898881	0.732795	0.607995	0.601434	0.686288	background
Thap4	0.061435	0.816444	0.243145	0.0938807	-0.176335	0.826703	0.224706	0.254906	background
Atg4b	-0.0160681	0.937692	0.0455115	0.708429	-0.0504476	0.925844	0.0616184	0.679314	background
Dtymk	-0.646825	0.0164365	-0.376369	0.025905	-0.486015	0.366118	-0.0784489	0.841592	abundance
Ing5	-0.133444	0.451819	-0.129232	0.178738	-0.269497	0.569119	-0.16142	0.287546	background
D2hgdh	0.56066	0.126988	0.549024	0.0641888	0.0562584	0.952477	0.191005	0.552207	abundance
Pdcd1	-4.2554	0.00167803	-3.87461	0.00159563	-1.24526	0.645553	-0.0575648	0.980078	abundance
Fam174a	1.16498	0.0144458	1.02921	0.00166891	-0.158688	0.929392	0.805499	0.0717609	abundance
St8sia4	1.89939	0.00178142	1.77263	0.00232042	1.07219	0.272779	-0.247395	0.887387	abundance
D1Ertd622e	-0.724092	0.0114169	-0.721072	0.00330663	-0.146682	0.805104	-0.149608	0.454397	abundance
Ppip5k2	0.00818592	0.982041	-0.165377	0.253643	0.304828	0.622216	-0.168497	0.320667	background
Gin1	-0.192117	0.525878	-0.132993	0.309454	0.0611817	0.935489	-0.0755816	0.64945	background
Pam	0.174308	0.394222	0.0285055	0.775909	0.138173	0.812045	0.0043203	0.980423	background
Pign	-0.395279	0.115947	-0.478467	0.0126266	-0.402954	0.748484	-0.480948	0.121704	abundance
2310035C23Rik	-0.0602809	0.782626	-0.245215	0.0463867	0.300638	0.569044	-0.226153	0.190687	background
Tnfrsf11a	-1.43595	0.00924704	-1.54535	0.00119493	1.86779	0.0870065	-0.941596	0.0502028	abundance
Zcchc2	-0.196678	0.313602	-0.345212	0.0579663	-0.0416664	0.949729	-0.195345	0.392253	background
Phlpp1	1.89082	0.00167803	1.94587	0.00126599	0.822122	0.309302	-0.0569068	0.949968	abundance
Bcl2	0.898832	0.0165833	0.670271	0.0270095	0.538303	0.406915	0.0927803	0.802399	abundance
Kdsr	1.96389	0.00237749	2.00887	0.00092812	-1.33104	0.464795	1.0241	0.0792017	abundance
Vps4b	0.288419	0.284166	0.143122	0.242648	0.235842	0.769049	0.125893	0.507078	background
Serpinb12	-1.57385	0.0546968	-1.74984	0.00159563	-3.88572	0.539042	-1.9529	0.0506662	abundance
Serpinb2	-2.8618	0.00927306	-2.99346	0.00711169	-0.974576	0.665964	-1.02531	0.400468	abundance
Serpinb8	-1.50998	0.0111921	-1.62085	0.00234814	0.721474	0.433354	-0.683471	0.0978636	abundance
Dsel	1.06257	0.00519637	0.673003	0.0120234	0.900376	0.236932	0.319599	0.728133	translation
Tsn	-0.243748	0.194333	-0.281628	0.0253033	-0.0270002	0.972177	-0.220399	0.2092	abundance
Nifk	-0.528923	0.177404	-0.601026	0.0133747	0.534502	0.627935	-0.417423	0.128198	abundance
Clasp1	0.104013	0.651475	0.0136141	0.905315	0.0760205	0.895322	-0.0154264	0.925743	background
Tfcp2l1	-0.645662	0.0300092	-0.607901	0.0235105	-0.411569	0.483267	-0.257898	0.511095	abundance
Ralb	-0.471026	0.0646184	-0.423937	0.0101279	-0.0299387	0.972044	-0.316095	0.154655	abundance
Tmem185b	-1.17518	0.206093	-0.691012	0.0561256	-1.40578	0.645553	-0.738276	0.214935	abundance
Epb4.1l5	0.306862	0.330426	0.329049	0.0834855	0.648822	0.430239	0.432329	0.140899	background
Ptpn4	-0.0117749	0.974406	-0.131189	0.26082	0.262609	0.722512	-0.12893	0.426423	background
Tmem177	0.431992	0.0372362	0.497655	0.014287	0.361603	0.415334	-0.35163	0.549749	abundance
Dbi	-0.151265	0.648633	0.0114812	0.930789	-0.178888	0.80277	0.0436987	0.791245	background
3110009E18Rik	-0.0788587	0.743181	-0.316906	0.238064	0.0913434	0.876839	-0.206574	0.366846	background
Steap3	-0.545602	0.126742	-0.375927	0.307223	-0.328779	0.633609	0.121846	0.809072	background
Insig2	0.301381	0.165192	0.273241	0.0492287	0.303779	0.642674	0.274304	0.267057	abundance
Ccdc93	0.168027	0.462426	0.071259	0.640242	0.0927808	0.87116	-0.0419405	0.815046	background
Ddx18	-0.291048	0.215032	-0.490688	0.00697292	0.575585	0.410213	-0.385249	0.0941211	abundance
Dpp10	0.190676	0.621195	-0.355902	0.330125	-0.0337907	0.971068	-0.217746	0.577437	background
Actr3	-0.225996	0.358481	-0.339968	0.0506468	0.0441105	0.957994	-0.257972	0.261049	background
Slc35f5	0.308441	0.201225	0.108405	0.329984	0.0827237	0.888984	-0.00415521	0.980969	background
Mgat5	0.0147182	0.949823	-0.134802	0.308055	0.173211	0.735551	-0.145175	0.344912	background
Ccnt2	0.345439	0.186704	0.419493	0.00790706	-0.378297	0.586304	0.378264	0.0990885	abundance
Rab3gap1	0.155977	0.454211	0.0998587	0.338497	-0.0344915	0.952405	0.0375569	0.801475	background
Zranb3	1.47194	0.0101408	1.40625	0.00520502	0.062335	0.9575	0.275488	0.567321	abundance
R3hdm1	0.447772	0.0961404	0.465618	0.00623767	-0.581779	0.404899	0.368316	0.103769	abundance
Ubxn4	0.0195409	0.940545	-0.00518714	0.975989	0.0191881	0.977786	-0.00434203	0.986446	background
Mcm6	-0.639899	0.0313038	-0.767556	0.00282622	-0.431466	0.631152	-0.71128	0.0806514	abundance
Dars	-0.119574	0.621254	-0.311768	0.0385593	0.0668699	0.942548	-0.291592	0.178575	background
Cxcr4	3.1533	0.0197922	3.23329	0.0285686	1.01535	0.65699	0.0230721	0.990896	abundance
Pfkfb2	0.213133	0.309208	0.322317	0.0469644	-0.0550428	0.931843	0.195493	0.310731	background
Yod1	-0.24635	0.208794	0.0136902	0.916269	-0.233473	0.632031	-0.144426	0.389954	background
AA986860	-1.35884	0.0148914	-0.321962	0.676279	-1.2804	0.149148	1.28337	0.437452	translation
Il10	-2.29039	0.00167803	-2.12058	0.00282597	-1.39026	0.108883	0.362483	0.528434	abundance
Mapkapk2	0.0130454	0.945687	0.119398	0.470116	-0.00391585	0.993884	0.0999845	0.653391	background
Dyrk3	-0.712099	0.046947	-0.754637	0.0179038	0.024669	0.974039	-0.185771	0.503662	abundance
Eif2d	-0.0605596	0.747168	0.130061	0.189573	-0.195988	0.693421	0.1516	0.313272	background
Rassf5	-0.251794	0.220974	-0.181897	0.140231	-0.0707166	0.905659	-0.0653682	0.70321	abundance
Ikbke	0.0453965	0.868718	0.0616528	0.736879	-0.00227719	0.997376	0.0367016	0.873802	background
Srgap2	0.0445462	0.835197	-0.0342585	0.797564	0.0711296	0.89806	-0.0590337	0.732192	background
Fam72a	-1.17794	0.00237749	-1.01798	0.00191422	-0.688647	0.244528	0.422025	0.527113	abundance
Ctse	0.377356	0.30989	-0.052781	0.677195	0.452295	0.595647	-0.0938428	0.600837	background
Rab7b	1.13552	0.0132837	1.10318	0.0081952	0.0453702	0.941724	0.0274741	0.904296	abundance
Slc26a9	-1.51411	0.00501126	-1.73464	0.00166891	-0.922859	0.729665	-1.35482	0.156655	abundance
Slc41a1	0.095245	0.683247	0.222113	0.0754876	0.280901	0.741291	0.238639	0.205925	background
Rab29	-0.134809	0.565559	-0.106783	0.507445	-0.108426	0.874717	-0.0825647	0.729805	background
Nucks1	-0.00479999	0.990039	-0.0919268	0.414823	0.190909	0.781367	-0.0909474	0.559964	background
Slc45a3	-1.24005	0.0482393	-0.929573	0.00979915	-0.645028	0.741665	-0.761693	0.149551	abundance
Elk4	0.571353	0.0155612	0.59526	0.00347946	0.626848	0.193219	0.845522	0.0545356	abundance
Mfsd4	0.56737	0.0179193	0.525666	0.00590015	0.289834	0.556362	-0.124778	0.479573	abundance
Cdk18	0.781247	0.0171172	0.979221	0.00294242	0.164419	0.846808	0.615936	0.150381	abundance
Nuak2	0.245897	0.363195	0.268267	0.110933	0.166716	0.84754	0.240189	0.331788	background
Tmcc2	0.520157	0.237329	0.503197	0.0738566	-0.0136045	0.992127	0.3028	0.36259	abundance
Dstyk	0.776401	0.00858991	0.595281	0.00999119	0.468333	0.330681	-0.346341	0.248476	abundance
Rbbp5	-0.165731	0.40587	-0.08419	0.476712	-0.121298	0.836142	-0.0378054	0.841529	background
Tmem81	-0.177094	0.561026	-0.284851	0.0440013	-0.167446	0.887192	-0.284203	0.177919	background
Mdm4	0.115176	0.667043	0.0529474	0.576153	-0.0313916	0.966466	0.0435537	0.768123	background
Ppp1r15b	-0.329144	0.111764	-0.399938	0.0367515	-0.0691357	0.898492	-0.00406827	0.984502	abundance
Snrpe	-0.743912	0.0535251	-0.535384	0.0159848	-0.199954	0.862551	-0.348726	0.283969	abundance
Zc3h11a	0.214449	0.475225	0.236963	0.342757	0.0845353	0.920087	0.127591	0.70783	background
Gm38394	0.0772865	0.773005	0.339806	0.0914903	0.278482	0.705356	0.373915	0.183178	background
Atp2b4	-0.291491	0.2449	-0.243758	0.146962	-0.0548444	0.934156	-0.0864902	0.653737	abundance
Btg2	-0.212544	0.507477	-0.100818	0.704591	-0.109997	0.845047	0.0855671	0.631356	background
Ppfia4	-0.0846982	0.801857	-0.0646792	0.77161	-0.0380657	0.963862	-0.0306678	0.91948	background
Tmem183a	0.0451194	0.827702	-0.0274277	0.820759	0.0751043	0.888529	-0.0570692	0.706358	background
Cyb5r1	-0.0650231	0.800913	-0.125184	0.27342	0.222041	0.6413	-0.0989233	0.482247	background
Adipor1	0.451035	0.117182	0.513824	0.00871841	-0.445603	0.638514	0.355103	0.123311	abundance
Klhl12	0.0256952	0.942965	0.0323256	0.856786	-0.0275842	0.964336	0.0190793	0.915244	background
Rabif	0.0397617	0.85921	0.0988911	0.375738	-0.0853527	0.883304	0.0828519	0.587742	background
Kdm5b	0.899399	0.034858	0.85713	0.0104916	-0.0683888	0.957994	0.323919	0.315436	abundance
Ppp1r12b	1.18781	0.0106019	0.943279	0.0150749	0.471011	0.467288	-0.109705	0.789194	abundance
Ube2t	0.598736	0.0373348	0.614583	0.00488221	0.121767	0.886642	0.466051	0.159884	abundance
Ptpn7	-1.12653	0.00561597	-0.906273	0.00131328	-0.000861503	0.999784	-0.757113	0.0806514	abundance
Arl8a	1.02441	0.00528383	1.08303	0.00119493	0.989267	0.689754	1.07364	0.0759549	abundance
Rnpep	-0.607851	0.021934	-0.683078	0.00482236	0.0395261	0.943819	-0.0896014	0.636106	abundance
Timm17a	-0.444479	0.0619236	-0.410413	0.0320479	-0.192919	0.767025	-0.103028	0.730239	abundance
Ipo9	-0.292844	0.145246	-0.411997	0.0155464	-0.22753	0.742124	-0.372854	0.155617	abundance
Nav1	-0.0710911	0.850435	-0.0752398	0.720256	0.0373072	0.952977	-0.0351281	0.852616	background
Csrp1	-0.208372	0.310367	0.0186743	0.854547	-0.209741	0.711977	0.0203768	0.9024	background
Phlda3	-2.09832	0.029406	-0.463285	0.370473	-1.68568	0.220048	0.512598	0.473704	translation
Tmem9	-0.152177	0.583356	0.273677	0.186817	-0.317497	0.632117	0.340476	0.23899	buffering
Kif21b	0.487138	0.170831	0.532124	0.0250878	-0.348912	0.658446	0.291993	0.192038	abundance
Camsap2	0.234793	0.39695	0.120749	0.292226	0.284907	0.735551	0.131764	0.457393	background
Ddx59	0.274148	0.232065	-0.0320806	0.87468	0.290023	0.597547	-0.199391	0.515775	background
Kif14	0.331484	0.251586	0.220234	0.124223	-0.0587864	0.934644	0.101138	0.545822	background
Zfp281	0.153037	0.518305	0.0777781	0.569726	0.158234	0.819444	0.081896	0.697026	background
Ptprc	0.472553	0.164925	0.348999	0.0775617	0.0965139	0.92328	0.188316	0.435345	abundance
Nek7	0.986352	0.0231285	0.848362	0.00274414	-0.775116	0.539867	0.534291	0.107843	abundance
2310009B15Rik	-0.490118	0.496705	-0.017974	0.967438	-0.465713	0.708469	0.182398	0.637705	background
Dennd1b	-0.152195	0.450145	-0.144743	0.40117	-0.0878349	0.880999	-0.027099	0.917582	background
Zbtb41	0.145105	0.650332	-0.0498302	0.65057	0.229517	0.771338	-0.0650418	0.690026	background
Aspm	0.89358	0.0212161	0.658932	0.00752055	0.195532	0.837891	0.359325	0.187888	abundance
Cfh	-0.118886	0.740764	-0.554464	0.0062447	0.16535	0.908474	-0.549025	0.0792017	buffering
Cdc73	-0.210825	0.462658	-0.25863	0.0510704	0.605202	0.184039	-0.192236	0.215113	background
B3galt2	0.431109	0.360866	0.216284	0.447577	0.229009	0.83301	0.0535652	0.890421	background
Glrx2	-0.144694	0.431854	-0.119408	0.320899	-0.21564	0.672474	-0.208455	0.25563	background
Trove2	0.690956	0.0353844	0.531074	0.00382598	0.823046	0.396813	0.540446	0.0851751	abundance
Uchl5	-0.284012	0.305153	-0.348601	0.0144328	-0.0809388	0.972029	-0.338952	0.118104	background
Rgs2	0.180891	0.446906	0.203701	0.341068	0.15985	0.812045	0.177892	0.559964	background
Rgs1	1.14949	0.00693675	1.12512	0.00459406	0.622571	0.319281	0.50789	0.188834	abundance
Rgs18	-1.42705	0.137749	-0.0738147	0.918926	-1.43585	0.47739	-0.170102	0.873631	background
Pla2g4a	-0.142099	0.555437	-0.264714	0.176712	-0.0388613	0.96004	-0.20876	0.435345	background
Ptgs2	-0.777117	0.0272245	-0.873856	0.0490356	-0.323838	0.537851	0.391445	0.239199	abundance
BC003331	-0.0578482	0.863882	0.0106317	0.948664	-0.0698969	0.932027	0.0245406	0.911388	background
Tpr	0.41757	0.11462	0.198351	0.129637	0.59464	0.315572	0.288295	0.182466	abundance
Ivns1abp	-0.430203	0.127704	-0.471351	0.0131158	-0.169716	0.863019	-0.412881	0.137306	abundance
Swt1	0.0498998	0.884685	-0.0528112	0.743026	0.0387526	0.96719	-0.0502018	0.83649	background
Trmt1l	0.108193	0.650748	0.0376318	0.724545	0.083707	0.898492	0.0289976	0.864062	background
Rnf2	0.0680211	0.822187	-0.100358	0.448616	0.217082	0.745392	-0.12088	0.486923	background
Fam129a	0.15434	0.408579	-0.0650527	0.725491	0.172074	0.745392	-0.204458	0.412789	background
Edem3	0.106733	0.620444	0.0396517	0.77806	0.0978945	0.878433	0.0247452	0.912093	background
1700025G04Rik	-0.284344	0.212366	-0.0466491	0.676312	-0.252147	0.66816	-0.00632033	0.977278	background
Tsen15	-0.103888	0.641342	-0.232061	0.0827479	0.0431623	0.94756	-0.208454	0.269435	background
Rgl1	0.315225	0.160826	0.258683	0.159499	0.119331	0.827517	-0.0459715	0.812502	abundance
Arpc5	0.179233	0.346409	0.165981	0.176024	0.0606035	0.915687	0.0727781	0.67915	background
Ncf2	0.287966	0.152824	0.369354	0.0691799	0.0780422	0.886321	-0.061687	0.730402	abundance
Smg7	-0.929976	0.00544543	-0.975509	0.00183525	-0.238946	0.818457	-0.279926	0.509692	abundance
Lamc2	-0.362723	0.268649	-0.496135	0.314843	-0.459628	0.565174	-0.721551	0.309296	background
Lamc1	-0.486342	0.038237	-0.350729	0.0189052	-0.0631996	0.905638	-0.022756	0.887732	abundance
Shcbp1l	-0.138646	0.612803	0.228463	0.568728	-0.189884	0.790694	0.337376	0.528587	background
Dhx9	0.157187	0.580117	-0.00658976	0.953941	0.175357	0.79763	-0.0282452	0.858293	background
Npl	-0.764664	0.0112184	-0.77657	0.0027195	-0.224237	0.681891	-0.408967	0.110333	abundance
Rgs16	-3.37494	0.00224157	-3.0905	0.00176516	-0.333978	0.750463	-0.256609	0.604393	abundance
Rnasel	-0.989253	0.00535959	-0.852207	0.0191279	-1.02311	0.108883	-1.03292	0.106354	abundance
Glul	0.0147455	0.963891	-0.0605398	0.706646	0.119409	0.815328	-0.0689598	0.618431	background
Ier5	-0.752366	0.0912576	-0.693684	0.00609764	0.946924	0.189138	-0.465777	0.0875722	abundance
Mr1	-0.183658	0.805534	0.0642384	0.943335	-0.187466	0.923843	0.0800938	0.952222	background
Stx6	-0.454324	0.0844446	-0.279962	0.0276254	0.268038	0.779408	-0.174175	0.285511	abundance
Xpr1	0.176953	0.436596	0.0708389	0.426127	0.0694853	0.918491	0.0675184	0.626426	background
Acbd6	-0.490496	0.173933	-0.203122	0.426127	-0.390343	0.652096	-0.0452593	0.924358	background
Qsox1	-0.0301334	0.888613	0.10704	0.569562	-0.083376	0.880999	0.143737	0.476465	background
Cep350	0.245607	0.343003	0.0332111	0.772265	0.195462	0.766679	-0.0106287	0.955435	background
Tor1aip1	-0.479456	0.0578833	-0.556272	0.00910558	-0.0118915	0.989164	-0.301884	0.277724	abundance
Tor1aip2	-0.719108	0.032722	-0.786695	0.00787699	0.072701	0.931843	-0.29532	0.36018	abundance
Gm2000	-0.701015	0.0458078	-0.0697565	0.596188	-0.610474	0.322174	0.084847	0.701069	background
Soat1	0.310292	0.161491	0.195679	0.149646	0.0908163	0.880294	0.0106094	0.957282	abundance
Gm10031	-0.444845	0.378776	0.558102	0.375092	-0.441384	0.754485	0.553098	0.554505	background
Abl2	-0.0852176	0.71	-0.110686	0.352869	0.077328	0.892546	-0.0705777	0.638965	background
Tor3a	-0.730111	0.013299	-0.697142	0.00724933	-0.533663	0.356904	-0.399895	0.246806	abundance
Fam20b	-0.110075	0.525517	-0.212845	0.0972613	0.0204007	0.970773	-0.0508604	0.727179	background
Rasal2	0.18014	0.51522	0.0825342	0.429987	0.00860863	0.991385	0.055373	0.724724	background
Rfwd2	0.14183	0.602959	-0.0339488	0.834221	0.18165	0.769049	-0.0968947	0.605138	background
Tnn	0.782859	0.233744	0.279448	0.434722	1.21718	0.15526	0.679733	0.0966539	background
Mrps14	-0.383666	0.102057	-0.263312	0.148647	-0.260703	0.667111	-0.039753	0.919041	abundance
Cacybp	-0.748765	0.0275487	-0.798294	0.00261997	-0.413394	0.770209	-0.730121	0.106489	abundance
Rabgap1l	0.177741	0.753734	-0.043799	0.834645	0.173526	0.90156	-0.0415593	0.895978	background
Rc3h1	-0.0723245	0.761942	-0.131104	0.214879	0.20217	0.730351	-0.110897	0.453308	background
Serpinc1	-0.569049	0.0925926	0.104174	0.533153	-0.582815	0.41619	0.128173	0.662226	background
Zbtb37	0.769281	0.028718	0.795669	0.00159563	1.87415	0.163292	0.860804	0.055965	abundance
Dars2	0.194476	0.437551	0.207063	0.165712	0.0213249	0.979186	0.144326	0.482343	background
Cenpl	0.100196	0.704047	0.134268	0.201414	-0.263868	0.634682	0.112678	0.447019	background
Klhl20	0.0602838	0.843109	-0.0264966	0.830332	0.101	0.89019	-0.0378267	0.830384	background
Prdx6	-0.538639	0.0218934	-0.484011	0.00659721	-0.58687	0.237822	-0.553782	0.160064	abundance
Suco	-0.0234607	0.945687	-0.159016	0.272936	0.149481	0.861999	-0.153796	0.437452	background
Pigc	0.0211319	0.923905	0.0333685	0.838278	-0.00311627	0.995608	0.00930099	0.959934	background
Mettl13	0.0738665	0.728876	0.0675832	0.734702	0.0361201	0.949766	-0.0224298	0.9193	background
Vamp4	0.508258	0.107578	0.416475	0.015194	-0.189603	0.840537	0.296367	0.181514	abundance
Prrc2c	-0.330734	0.225262	-0.385248	0.0101751	0.190706	0.83046	-0.359252	0.105434	abundance
Gorab	-0.385688	0.171289	-0.325967	0.0509133	-0.0351635	0.965937	-0.206982	0.339223	abundance
Kifap3	0.763217	0.0197922	0.494905	0.0147596	0.714097	0.480036	0.458809	0.214477	abundance
Scyl3	-0.16592	0.339766	-0.0695819	0.51939	-0.167153	0.744119	-0.0735314	0.664089	background
BC055324	0.2115	0.370983	0.128661	0.342588	0.297508	0.633609	0.184424	0.36272	background
Mettl18	0.0205218	0.95954	-0.212498	0.310286	0.326156	0.584949	-0.223609	0.265718	background
Slc19a2	-0.0708188	0.73195	-0.138279	0.360999	0.00700929	0.991385	-0.0853223	0.654002	background
Ccdc181	0.864514	0.0405868	0.722596	0.00968607	-0.344809	0.6413	0.275952	0.214986	abundance
Blzf1	-0.104454	0.824477	-0.0343785	0.836568	-0.035936	0.972029	-0.0109312	0.962353	background
Nme7	0.00934678	0.980616	-0.0283297	0.876196	0.0381788	0.96336	-0.0312693	0.895729	background
Sft2d2	0.537357	0.033872	0.554041	0.00963325	0.0577152	0.925627	0.0980361	0.612225	abundance
Tiprl	0.0504606	0.810144	0.0862296	0.384	-0.0762178	0.895322	0.0720683	0.620948	background
Dcaf6	0.18636	0.497179	0.0550405	0.694287	0.0819997	0.883018	-0.0335608	0.830201	background
Mpc2	-0.288719	0.167574	-0.366497	0.0131895	-0.169122	0.857597	-0.34386	0.143398	abundance
Mpzl1	0.273061	0.450616	0.236069	0.458846	0.126983	0.884904	0.0709016	0.865854	background
Rcsd1	0.490358	0.0444302	0.468544	0.0249354	0.568728	0.25914	0.586173	0.0966539	abundance
Creg1	-0.0396834	0.836456	-0.0935516	0.382836	0.0119825	0.983729	-0.0758553	0.626214	background
Pou2f1	0.480866	0.0561502	0.287498	0.0285494	-0.143187	0.792989	0.104018	0.476821	abundance
Tada1	-0.6407	0.0150766	-0.358037	0.0177255	-0.401455	0.493422	-0.0520527	0.89475	abundance
Pogk	-0.0504772	0.773524	-0.0817442	0.446051	-0.052259	0.923512	-0.0893121	0.585375	background
Uck2	-0.757081	0.00763599	-0.716557	0.0023318	-0.908459	0.269654	-0.922447	0.106418	abundance
Tmco1	-0.538844	0.0197377	-0.489364	0.00623767	-0.788813	0.130819	-1.34303	0.0353761	abundance
Aldh9a1	-0.125806	0.498884	-0.20909	0.0531347	0.269836	0.576041	-0.177141	0.254511	background
Mgst3	-0.336831	0.124471	-0.0209735	0.882584	-0.343083	0.499699	-0.0868622	0.736055	background
Nuf2	-0.190289	0.529095	-0.326794	0.028491	0.432849	0.555774	-0.287696	0.153694	background
Hsd17b7	-1.03918	0.00484997	-0.941225	0.00319172	-0.395222	0.503902	-0.0660302	0.864175	abundance
Uap1	-0.215373	0.262374	-0.510651	0.0104097	0.151464	0.815539	-0.325894	0.168074	buffering
Uhmk1	0.214638	0.339668	0.164022	0.150658	-0.0421843	0.951284	0.0998183	0.52753	background
Atf6	-0.466395	0.0350332	-0.656258	0.00780816	-0.374857	0.480036	-0.378545	0.25075	abundance
Dusp12	-0.0851269	0.634902	0.00188685	0.993672	-0.085034	0.877687	-0.0325396	0.920256	background
Fcrlb	0.669169	0.215056	0.432978	0.168704	1.07586	0.307039	0.655812	0.173147	abundance
Fcgr2b	1.66866	0.00308099	1.66947	0.00133553	0.0641124	0.950629	0.596208	0.187121	abundance
Fcgr4	-2.70546	0.00352441	-2.5323	0.0034389	-0.454427	0.613842	0.155766	0.813808	abundance
Fcgr3	0.628305	0.0704122	0.822077	0.0385811	-0.00255085	0.996869	0.0390991	0.856524	abundance
Cfap126	-0.0768982	0.893206	0.407719	0.270453	-0.564024	0.413539	0.458396	0.160366	buffering
Sdhc	-0.265002	0.142069	-0.0367391	0.801898	-0.253197	0.582475	0.41606	0.25391	background
Mpz	-0.536247	0.0787672	-0.379557	0.403483	-0.553553	0.389728	-0.490587	0.511528	background
Tomm40l	-0.309112	0.364597	-0.0976931	0.583206	-0.317653	0.733983	-0.10525	0.699374	background
Fcer1g	0.0338021	0.883485	0.0392711	0.719611	-0.00849019	0.990319	0.0312694	0.850951	background
Ndufs2	-0.00199878	0.993402	-0.0742449	0.422338	0.124859	0.804162	-0.0731724	0.594785	background
Adamts4	-0.27211	0.804891	-0.721955	0.23701	0.783382	0.569448	-0.577255	0.220592	buffering
B4galt3	-0.388794	0.175701	-0.279064	0.120285	-0.158252	0.840537	-0.138382	0.553452	abundance
Ppox	0.336352	0.107278	0.58024	0.0166801	0.529364	0.319454	0.861306	0.0828361	abundance
Usp21	-0.482473	0.115837	-0.422761	0.020843	-0.312624	0.7906	-0.378588	0.165225	abundance
Ufc1	-0.472496	0.0800563	-0.27885	0.0491398	-0.0356805	0.957994	-0.104052	0.551882	abundance
Dedd	0.0268931	0.911456	0.0913596	0.568728	-0.00969902	0.989164	0.0815636	0.716161	background
Nit1	0.293232	0.108765	0.238378	0.0975674	0.232697	0.625312	-0.224263	0.481128	abundance
Pfdn2	-0.134769	0.52121	-0.163552	0.265452	-0.158427	0.797368	-0.180358	0.419026	background
Pvrl4	-1.14786	0.0879939	0.125346	0.863062	-1.19643	0.319281	0.764398	0.464344	background
Arhgap30	0.210752	0.342685	-0.00178076	0.993036	0.211891	0.705356	-0.118544	0.567996	background
Usf1	-0.336434	0.132827	-0.100683	0.334704	-0.404148	0.432738	-0.144721	0.385446	background
F11r	-1.5754	0.0195582	-1.77521	0.0029865	0.578385	0.701087	-0.992	0.112223	abundance
Alyref2	0.0220666	0.956602	0.406842	0.315612	-0.0808599	0.940773	0.398092	0.466774	background
Ly9	0.564168	0.101125	0.545145	0.0151515	-0.224038	0.824483	0.320788	0.199892	abundance
Cd48	1.49059	0.0132371	1.21721	0.0136901	0.648538	0.516445	0.331679	0.518878	abundance
Ncstn	-0.0184217	0.924028	0.0382132	0.724536	-0.0115031	0.984129	0.032837	0.846803	background
Copa	0.164571	0.378776	-0.0331448	0.852705	0.179369	0.727462	-0.236976	0.26744	background
Pex19	-0.0809492	0.662434	0.00420886	0.978519	-0.0827635	0.880294	0.0748559	0.682115	background
Dcaf8	0.388211	0.060417	0.45832	0.00441557	0.74989	0.193219	0.481126	0.0739149	abundance
Pea15a	0.757941	0.0116285	0.790766	0.00344877	0.311592	0.635109	0.36167	0.214986	abundance
Igsf8	-0.267149	0.676747	0.0344129	0.944389	-0.30016	0.805104	0.171999	0.713001	background
Kcnj10	0.0467909	0.931021	-0.43785	0.404078	0.0277973	0.984491	-0.434934	0.554064	background
Pigm	0.0368784	0.900215	0.0260515	0.844767	-0.0164838	0.977559	0.0110409	0.94892	background
Slamf9	-2.02877	0.00451755	-1.94739	0.00967989	-0.809644	0.25914	0.703282	0.367946	abundance
Tagln2	-0.417262	0.0582927	-0.22395	0.0508347	-0.517261	0.298109	-0.266185	0.189733	abundance
Slamf8	2.18331	0.0105548	2.41951	0.00145656	-1.57286	0.319281	1.38204	0.0636581	abundance
Dusp23	0.233624	0.763495	1.8171	0.0204335	-1.35714	0.467288	1.6703	0.0806514	buffering
Aim2	-0.51747	0.0723472	-0.51964	0.00956948	0.0905117	0.936349	-0.34855	0.19202	abundance
Pydc4	-1.54239	0.00206847	-1.25197	0.0013782	-0.636323	0.349819	-0.503048	0.164858	abundance
Pyhin1	-2.28377	0.0045685	-2.59074	0.00398462	-0.700566	0.537851	-0.538205	0.502412	abundance
AI607873	-0.563972	0.253763	-0.699993	0.0194978	0.636465	0.619459	-0.490231	0.132789	background
Ifi204	-0.935009	0.139189	-1.14515	0.0529533	0.178074	0.866745	-0.413424	0.349479	abundance
Mndal	-0.711066	0.146592	-0.767362	0.0507566	-0.0354546	0.978086	-0.398268	0.355545	abundance
Mnda	-1.14327	0.0450154	-1.04948	0.00627294	0.823766	0.190822	-0.50562	0.0857665	abundance
Ifi203	-0.673275	0.181822	-0.820558	0.0524514	0.162481	0.879096	-0.393679	0.307287	abundance
Ifi202b	-0.745808	0.201225	-0.890291	0.113429	0.058121	0.952477	-0.245749	0.549578	abundance
Ifi205	-1.7232	0.00682271	-1.68853	0.00996307	-0.458649	0.407289	0.401134	0.39889	abundance
Fh1	-0.170218	0.453578	-0.237145	0.132676	-0.109388	0.885582	-0.20933	0.355673	background
Kmo	-2.19052	0.0107693	-2.07146	0.00282597	0.693105	0.624838	-0.839593	0.14081	abundance
Opn3	-1.35401	0.00343183	-1.90677	0.0019774	-1.88638	0.0948796	-2.97264	0.0663974	abundance
Chml	0.336693	0.259548	0.170375	0.279521	0.243165	0.760659	0.115782	0.624323	background
Exo1	-0.193559	0.299655	-0.382267	0.0204335	0.080329	0.888529	-0.228698	0.22566	background
B020018G12Rik	-0.187962	0.667615	-0.520468	0.338926	-0.179518	0.885005	-0.514374	0.51359	background
Cep170	0.161252	0.532703	0.0154177	0.925006	0.158627	0.826435	0.00496196	0.985131	background
Sdccag8	-0.122919	0.67726	-0.215576	0.116619	0.25597	0.729665	-0.179213	0.302396	background
Akt3	0.534019	0.059405	0.382415	0.0619885	0.33269	0.618857	0.157084	0.656958	abundance
Zbtb18	1.45336	0.00224157	1.47616	0.00119126	0.468456	0.692556	0.654943	0.223677	abundance
Adss	0.116825	0.596618	-0.0724007	0.496193	0.0546518	0.934644	-0.0532213	0.746061	background
Desi2	-0.401952	0.105625	-0.43304	0.00847993	-0.137387	0.900052	-0.395706	0.112223	abundance
Cox20	-0.144707	0.794335	0.254427	0.635652	-0.247932	0.850335	0.325131	0.628328	background
Hnrnpu	0.133418	0.639316	0.046064	0.653217	0.18355	0.807198	0.0538954	0.732192	background
Efcab2	0.205999	0.498104	-0.209644	0.66251	0.164933	0.840537	-0.0655871	0.927897	background
Smyd3	-0.00765447	0.972324	-0.126877	0.193908	-0.278261	0.537851	-0.12972	0.364467	background
Tfb2m	0.204606	0.435606	0.359732	0.0138232	-1.02992	0.0948796	0.305969	0.112223	background
Cnst	0.0628178	0.803432	-0.0213904	0.87915	0.0862421	0.889312	-0.0449579	0.803883	background
Sccpdh	0.853102	0.00696388	0.642036	0.00552681	1.0023	0.134832	0.881352	0.131592	abundance
Ahctf1	0.136759	0.621602	-0.0161955	0.88737	0.177686	0.779408	-0.0422131	0.785551	background
Adck3	3.42548	0.00367608	3.68341	0.00166891	4.01404	0.293771	4.10626	0.160064	abundance
Psen2	0.505987	0.0582678	0.884106	0.0048784	0.0723885	0.952477	0.629141	0.189733	abundance
Itpkb	0.0567877	0.832325	0.164777	0.104741	-0.263108	0.693307	0.161066	0.29034	background
Parp1	-0.310281	0.18926	-0.237229	0.083899	0.0951851	0.863019	-0.0695039	0.62656	abundance
Lin9	0.112841	0.653737	-0.013394	0.939086	0.124248	0.844711	-0.0647815	0.75378	background
Acbd3	0.423586	0.135108	0.189846	0.163455	0.121705	0.859277	0.0383302	0.845842	abundance
H3f3a	0.30156	0.10509	0.521861	0.00421886	0.208578	0.732887	0.464616	0.0842744	abundance
Sde2	0.410909	0.0446369	0.374257	0.00988306	0.0227482	0.966557	-0.0176421	0.909217	abundance
Pycr2	-0.764719	0.0721871	-0.526393	0.0142291	-0.221413	0.907929	-0.410034	0.203465	abundance
Tmem63a	-0.472466	0.0358001	-0.374434	0.0104714	-0.571551	0.246223	-0.423355	0.148424	abundance
Ephx1	-0.142296	0.526959	-0.173666	0.0880617	-0.784958	0.147858	-0.194502	0.217053	background
Nvl	-0.000467662	0.998968	-0.0623466	0.58452	0.156328	0.788312	-0.0622152	0.67391	background
Cnih4	-0.365808	0.0835941	-0.442284	0.00896115	-0.499599	0.4546	-0.503219	0.126385	abundance
Wdr26	0.256373	0.291156	0.140427	0.199785	0.0559534	0.945095	0.0947884	0.55249	background
Lbr	-0.16366	0.485119	-0.258835	0.051749	0.329612	0.597559	-0.195388	0.233862	background
Srp9	-0.243231	0.297034	-0.226324	0.109885	0.0124341	0.985506	-0.122364	0.502538	background
Degs1	-0.0747166	0.694691	-0.0489999	0.635171	-0.0173403	0.975591	-0.0111631	0.947636	background
Fbxo28	-0.280586	0.17585	-0.24422	0.131179	-0.176076	0.765127	-0.093361	0.723685	abundance
Trp53bp2	0.252524	0.236464	0.346592	0.0197819	0.856398	0.12927	0.478029	0.0677554	abundance
Capn2	0.0521779	0.779812	-0.111364	0.219453	0.351006	0.425632	-0.118667	0.399996	background
Disp1	0.213139	0.457332	0.353742	0.122667	0.183402	0.840537	0.340322	0.325305	background
Brox	-0.128119	0.582921	-0.0965955	0.469889	-0.0804942	0.901218	-0.0699026	0.729224	background
Aida	-0.104902	0.75909	-0.179435	0.332516	0.0785691	0.924844	-0.140193	0.538066	background
Mia3	0.0738861	0.71286	0.0390963	0.703276	0.087387	0.881739	0.0454879	0.773524	background
Taf1a	-0.195623	0.471505	-0.277123	0.0349615	0.253949	0.729665	-0.24908	0.182972	background
Dusp10	-0.586962	0.294741	-0.0338562	0.84309	-0.5371	0.673192	0.0268608	0.9193	background
Hlx	-0.306843	0.622817	-0.212719	0.505381	-0.127673	0.935489	-0.138236	0.744616	background
Marc2	-0.137703	0.460606	-0.32087	0.0209896	0.115264	0.847178	-0.269088	0.166394	background
Rab3gap2	0.113667	0.507311	0.170947	0.117252	0.0746248	0.89019	0.135596	0.396818	background
Iars2	0.453916	0.0412798	0.304151	0.0297661	0.419034	0.361492	0.261988	0.19621	abundance
Bpnt1	-0.203071	0.27719	-0.336572	0.0150633	-0.428577	0.404899	-0.380171	0.101916	background
Eprs	-0.294211	0.177575	-0.458708	0.0321859	-0.0653539	0.929481	-0.261013	0.296907	abundance
Rrp15	-0.564999	0.100214	-0.580364	0.0108197	0.325048	0.73359	-0.370939	0.173009	abundance
Gpatch2	0.210707	0.236412	0.272126	0.0258144	-0.151519	0.775566	0.160099	0.29602	abundance
Kctd3	-0.198293	0.393626	-0.0605709	0.640154	-0.203285	0.756115	-0.0661454	0.745877	background
Cenpf	0.841529	0.0529376	0.589949	0.00495681	-0.069891	0.961308	0.500775	0.0906544	abundance
Smyd2	-0.255508	0.153818	-0.286402	0.0669942	-0.340437	0.438154	-0.683878	0.109012	abundance
Rps6kc1	0.211058	0.244561	0.231406	0.0798458	0.288	0.585932	0.323205	0.180485	abundance
Angel2	0.528416	0.0369683	0.432216	0.0142743	0.319659	0.675192	0.281227	0.386282	abundance
Vash2	2.22842	0.00639724	1.95122	0.00609764	1.26778	0.41955	0.966843	0.441273	abundance
Mfsd7b	0.973335	0.0144074	0.883887	0.00236979	0.0160616	0.993583	0.640751	0.100542	abundance
Tatdn3	0.56207	0.0812946	0.295668	0.177795	0.307521	0.634682	-0.0499147	0.893892	abundance
Nsl1	0.0844207	0.742011	0.148824	0.334624	-0.100752	0.859114	0.0934736	0.55247	background
Atf3	0.820899	0.0458078	0.896247	0.0270573	0.0443813	0.946798	0.0994361	0.682769	abundance
Nenf	0.0782442	0.789975	0.446755	0.00775621	-1.18582	0.131282	0.429253	0.0806514	buffering
Tmem206	1.08935	0.0100223	1.28252	0.00343723	-0.0607243	0.935466	0.296414	0.41546	abundance
Ppp2r5a	-0.190702	0.313873	-0.367374	0.0442139	0.0428481	0.937591	-0.130082	0.440267	background
Dtl	-0.0910254	0.761032	-0.229071	0.242596	0.0628315	0.940154	-0.192675	0.448978	background
Ints7	-0.325254	0.0840846	-0.27919	0.0272228	-0.144339	0.775668	0.0660496	0.708323	abundance
Lpgat1	0.273274	0.21199	0.218449	0.0621369	0.48289	0.4816	0.259756	0.175272	abundance
Nek2	0.675324	0.0197922	0.565613	0.00569531	0.072571	0.950454	0.260184	0.284932	abundance
Slc30a1	0.111776	0.619863	-0.158615	0.199566	0.356041	0.434366	-0.215252	0.203849	buffering
Traf5	0.185326	0.523249	0.256034	0.314507	0.234541	0.776291	0.294444	0.43867	background
Rcor3	1.06114	0.00501126	1.48802	0.000960586	0.479893	0.872542	1.28049	0.106418	abundance
Diexf	-0.137513	0.578469	-0.150256	0.368163	0.00885304	0.990042	-0.0623938	0.746377	background
Irf6	-0.420194	0.742354	-0.0245712	0.962952	-0.467336	0.832912	-0.143676	0.757008	background
A130010J15Rik	0.00330339	0.989541	0.0317273	0.785603	-0.00419826	0.993893	0.0312758	0.860689	background
Traf3ip3	0.125738	0.477102	0.344955	0.0213532	0.112898	0.851536	0.338585	0.131981	background
Plxna2	1.13491	0.0197877	1.33601	0.00227042	-1.06331	0.12689	0.674168	0.0572158	abundance
Cd46	0.239753	0.564079	0.462234	0.244487	0.0353186	0.976243	0.345942	0.50258	background
Cr1l	0.102063	0.702392	0.0261932	0.863591	0.101289	0.89034	0.0251463	0.916957	background
Mthfd1l	-0.446157	0.0446249	-0.761956	0.00282622	0.181375	0.723587	-0.30999	0.123654	abundance
Zbtb2	0.123472	0.62972	0.459255	0.00733874	0.168814	0.896331	0.460632	0.0842744	buffering
Rmnd1	0.986527	0.0172337	1.05178	0.00327158	-0.365514	0.6441	0.465561	0.169267	abundance
Armt1	0.376333	0.142069	0.272031	0.0431288	0.0226266	0.980447	0.190788	0.301537	abundance
Syne1	0.859346	0.0345002	0.778469	0.00975815	0.277433	0.801365	0.491856	0.181922	abundance
Fbxo5	0.157515	0.660428	0.0379551	0.812135	0.110346	0.898285	0.00411163	0.986446	background
Mtrf1l	0.0308207	0.882094	-0.0359802	0.776242	0.0115215	0.98455	-0.0225647	0.905812	background
Cnksr3	0.398391	0.237044	0.773418	0.00474276	-1.0814	0.252754	0.612229	0.0641833	abundance
Ulbp1	0.424536	0.0670856	0.500068	0.0648031	0.326377	0.557437	0.189364	0.624472	abundance
Lrp11	0.681409	0.0137198	0.535797	0.0122496	0.402403	0.481474	-0.0549276	0.894228	abundance
Pcmt1	-0.27961	0.131041	-0.26219	0.0557433	-0.328104	0.490922	-0.362706	0.177284	abundance
Nup43	-0.433947	0.152316	-0.563948	0.00593652	0.693808	0.51207	-0.441121	0.0895549	abundance
Lats1	-0.166116	0.473047	-0.276149	0.050402	0.240199	0.695668	-0.208935	0.23899	background
Katna1	-0.0468921	0.896897	-0.157344	0.366816	0.161423	0.833997	-0.138566	0.490645	background
Ginm1	0.332707	0.157819	0.189242	0.152328	0.337408	0.632031	0.192292	0.379651	abundance
Ppil4	-0.182616	0.572491	-0.127495	0.294936	-0.133089	0.885582	-0.120475	0.508387	background
Zc3h12d	1.28635	0.0356946	1.13423	0.0292518	0.329127	0.769817	0.240847	0.617778	abundance
Tab2	-0.178413	0.577368	-0.294309	0.107648	0.260657	0.701777	-0.212508	0.274088	background
Sash1	0.332176	0.144092	0.316063	0.0270095	-0.0948707	0.89162	0.193309	0.282043	abundance
Stxbp5	-0.0204102	0.936496	0.0433354	0.756836	-0.0766773	0.888529	0.0562784	0.713779	background
Adgb	-0.084109	0.884387	0.192011	0.163455	-0.288891	0.840537	0.1957	0.327513	background
Rab32	0.0776919	0.767038	0.061108	0.784888	0.0264563	0.963862	-0.0151578	0.942245	background
Shprh	0.446331	0.100954	0.190787	0.136485	0.239095	0.720016	0.0867099	0.636279	abundance
Fbxo30	0.463695	0.220237	0.390276	0.11845	0.0356353	0.970773	0.160012	0.567511	abundance
Epm2a	0.650262	0.0137198	0.567884	0.041835	0.714775	0.184309	1.18365	0.105338	abundance
Gm9797	-0.486722	0.310754	0.562335	0.0848413	-0.451964	0.733983	0.549711	0.268771	background
Utrn	0.218383	0.379833	0.361075	0.0207058	0.599393	0.327746	0.405826	0.106418	background
Stx11	-0.594995	0.137891	-0.479455	0.0160668	0.710423	0.190582	-0.281251	0.138348	abundance
Sf3b5	-0.551116	0.514274	-0.171261	0.758795	-0.39748	0.827517	0.0501337	0.946662	background
Ltv1	-0.299838	0.251099	-0.47303	0.0129794	-0.0889041	0.945383	-0.43707	0.129167	background
Fuca2	0.644866	0.0331673	0.394391	0.0203946	0.160122	0.87116	0.147853	0.559964	abundance
Pex3	0.13206	0.526189	-0.0699252	0.672913	0.167282	0.767025	-0.15415	0.476465	background
Adat2	-0.2182	0.358275	-0.299786	0.113054	-0.0643755	0.934504	-0.205177	0.41174	background
Aig1	0.938055	0.045119	0.991366	0.0213228	-0.0287818	0.976017	0.209532	0.573149	abundance
Hivep2	-0.578916	0.0176087	-0.3808	0.0265329	-0.403717	0.345593	0.452862	0.0990885	abundance
Vta1	-0.313508	0.156664	-0.239339	0.0747345	-0.106805	0.869789	-0.131467	0.500548	abundance
Cited2	-0.216848	0.768837	-0.164791	0.630716	0.0769149	0.940123	-0.0686501	0.793455	background
Heca	0.759791	0.0111619	0.866493	0.00166891	-0.213965	0.753625	0.419733	0.131597	abundance
Abracl	-0.293473	0.420656	-0.294156	0.0872666	0.331616	0.633609	-0.18966	0.289726	background
Reps1	-0.0146779	0.942095	0.00293336	0.977768	-0.0130445	0.981436	0.00134361	0.994643	background
Ccdc28a	1.12534	0.00585068	1.29383	0.00308865	0.467494	0.660942	0.487016	0.36973	abundance
Hebp2	1.00537	0.0220765	0.0536651	0.801993	0.938847	0.13419	-0.513849	0.106354	translation
Arfgef3	0.143716	0.463202	0.19911	0.081754	0.0659299	0.933042	0.183571	0.28759	background
Tnfaip3	-0.316192	0.457567	-0.256299	0.443435	-0.0200433	0.972177	0.00964288	0.959359	background
Ifngr1	0.153292	0.361949	0.152422	0.137144	0.0440034	0.934939	0.00114123	0.995591	background
Pex7	0.310388	0.0996423	0.151233	0.405108	0.306328	0.492779	0.0686441	0.928066	background
Map3k5	-0.243481	0.324702	-0.293029	0.109051	-0.0654277	0.93406	-0.194143	0.410017	background
4933406P04Rik	-0.30466	0.307607	0.16647	0.631935	-0.32824	0.663187	0.249175	0.607509	background
Bclaf1	0.0531572	0.881209	-0.146916	0.402449	0.156695	0.862551	-0.158714	0.508743	background
Mtfr2	-0.547798	0.035282	-0.59695	0.010089	-0.122761	0.850335	-0.175304	0.603353	abundance
Pde7b	0.725615	0.198607	0.60098	0.0423891	0.717452	0.59662	0.598938	0.168659	abundance
Ahi1	0.0846864	0.773903	0.00120255	0.995192	0.0838488	0.909828	-0.0248971	0.923172	background
Hbs1l	-0.336748	0.125443	-0.442791	0.0112925	0.172141	0.815328	-0.269141	0.208971	abundance
Sgk1	-0.191769	0.496102	-0.246761	0.483656	-0.0558658	0.929739	0.00895126	0.979686	background
E030030I06Rik	0.16125	0.698286	-0.265492	0.396142	-0.0128645	0.991334	-0.189267	0.61964	background
Raet1e	-0.495244	0.0831655	-0.502729	0.0141336	-0.924036	0.283714	-0.661606	0.080244	abundance
H60b	-0.173871	0.418827	-0.251558	0.0656096	-0.518749	0.272779	-0.340358	0.111197	background
Raet1d	-0.434055	0.145729	-0.43424	0.032975	-0.448885	0.631152	-0.440045	0.164958	abundance
Tbpl1	-0.37191	0.164957	-0.406366	0.0149282	0.291668	0.66816	-0.295038	0.168054	abundance
Eya4	-0.609938	0.209454	-0.791798	0.0804139	-0.238619	0.885582	-0.549205	0.401697	abundance
Rps12	-0.973083	0.0197922	0.0441001	0.867166	-0.989126	0.175852	0.347812	0.518542	translation
Stx7	0.0857347	0.740592	-0.0523913	0.753582	0.118928	0.862074	-0.0840795	0.70783	background
Med23	0.245333	0.210794	0.139611	0.244919	0.277337	0.599941	0.177912	0.356805	abundance
Akap7	1.23281	0.0118746	0.930834	0.00159563	1.69117	0.311247	0.982994	0.0665047	abundance
Epb4.1l2	0.507403	0.10548	0.373305	0.0111513	-0.395643	0.635109	0.317854	0.12345	abundance
L3mbtl3	0.631241	0.0488562	0.566292	0.133509	0.750485	0.287499	0.939662	0.282743	abundance
Arhgap18	0.222789	0.392135	-0.0259914	0.806521	0.294694	0.605679	-0.0667597	0.647976	background
Echdc1	-0.200637	0.40215	-0.183531	0.369787	-0.168521	0.813546	-0.141671	0.658205	background
Rnf146	0.416293	0.208815	0.239049	0.0785865	-0.0806286	0.929905	0.15426	0.403212	abundance
Cenpw	-0.453918	0.262943	-0.202788	0.393936	-0.31305	0.761861	-0.080268	0.821628	background
Trmt11	-0.506786	0.106808	-0.44994	0.0221331	-0.219536	0.815539	-0.359193	0.244538	abundance
Hint3	-0.00401086	0.992417	0.0775455	0.653651	-0.037573	0.965937	0.0781836	0.752812	background
Ncoa7	0.478535	0.0800563	0.229748	0.158767	0.518537	0.410213	0.275564	0.443673	abundance
Gm5422	0.0562071	0.837914	-0.219645	0.0729054	0.129941	0.886321	-0.221843	0.226635	buffering
Hddc2	-0.508538	0.0992831	-0.615391	0.00872835	0.272624	0.828226	-0.410114	0.156161	abundance
Rnf217	0.38427	0.106751	0.251489	0.119796	0.494303	0.370237	0.379862	0.210356	abundance
Zufsp	-0.726411	0.088902	-0.604809	0.021984	-0.011777	0.993145	-0.354494	0.269627	abundance
Rwdd1	-0.343692	0.296557	-0.315181	0.0354664	0.206684	0.859114	-0.256492	0.210612	background
Fam26f	0.174189	0.688012	-0.150916	0.818128	0.230428	0.805341	-0.329231	0.637417	background
Dse	0.54176	0.045962	0.43904	0.0212172	0.128229	0.840537	0.139635	0.506487	abundance
Tspyl1	0.502226	0.0325181	0.359612	0.0137712	0.12571	0.825644	0.137663	0.476189	abundance
Nt5dc1	0.314361	0.229761	-0.0495593	0.676279	0.396566	0.467288	-0.133616	0.443673	background
Tspyl4	0.701279	0.393099	-0.0492018	0.944389	0.740511	0.633609	-0.399788	0.578644	background
Frk	0.320362	0.103827	0.28898	0.141834	0.191546	0.686588	-0.426289	0.0776074	abundance
Amd2	-1.21984	0.0211412	-0.747438	0.0936936	-0.995193	0.355596	-0.255802	0.819023	abundance
Hdac2	-0.1548	0.561808	-0.231889	0.0968055	-0.218185	0.809795	-0.241054	0.248899	background
Fam229b	0.483137	0.440572	0.819047	0.0197819	0.356637	0.899697	0.805396	0.125829	buffering
Tube1	-0.301636	0.243793	-0.137322	0.536662	-0.352976	0.576013	-0.266442	0.421622	background
Fyn	-0.0339567	0.852715	-0.0649544	0.640708	-0.0311547	0.953101	-0.0509432	0.816504	background
Traf3ip2	-0.573086	0.0395044	-0.390144	0.0303874	-0.320234	0.685133	-0.176888	0.56062	abundance
Rev3l	0.328773	0.333535	0.176007	0.23495	0.162387	0.864676	0.124826	0.561851	background
AA474331	0.668123	0.0152154	0.754515	0.00392247	0.60023	0.432738	0.677189	0.278111	abundance
Slc16a10	0.127845	0.609745	0.0527707	0.754969	0.0625895	0.904215	-0.0433033	0.774332	background
Rpf2	-0.644726	0.0457483	-0.857364	0.00308588	-0.31594	0.832912	-0.777895	0.101916	abundance
Gtf3c6	-0.547415	0.136541	-0.519634	0.0187837	-0.342099	0.832521	-0.471235	0.185119	abundance
Amd1	-0.846978	0.038818	-0.869873	0.00248804	0.926305	0.555774	-0.635844	0.0809051	abundance
Cdk19	1.40601	0.00381629	1.31637	0.000960586	0.369598	0.923313	1.18118	0.0717609	abundance
Cdc40	0.365017	0.136418	0.228382	0.0559871	0.299293	0.65803	0.215927	0.25256	abundance
Fig4	0.285138	0.302668	0.0352874	0.733684	0.220527	0.761123	0.00657461	0.971885	background
Zbtb24	0.650825	0.022202	0.502016	0.00764818	1.05413	0.220048	0.702723	0.0944249	abundance
Smpd2	0.835727	0.021753	0.899232	0.0051316	1.05308	0.491036	1.02613	0.103508	abundance
Cd164	-0.658955	0.023961	-0.736937	0.014102	-0.632117	0.314524	-0.69106	0.2092	abundance
Cep57l1	0.324599	0.300074	0.394872	0.0248078	-0.0988616	0.944244	0.336557	0.167523	background
Sesn1	0.313297	0.118888	0.0527419	0.813071	0.302677	0.521858	-0.253303	0.446325	background
Armc2	0.868355	0.0103476	0.179175	0.316743	0.767726	0.163292	-0.419119	0.173009	translation
Foxo3	0.602049	0.0511373	0.59807	0.00621262	-0.206556	0.862371	0.387677	0.158971	abundance
Lace1	0.20926	0.274546	0.334464	0.0556766	0.360807	0.490242	0.497918	0.114776	background
Snx3	-0.28861	0.119579	-0.243075	0.046276	-0.115568	0.826697	-0.0340258	0.834552	abundance
Ostm1	0.603014	0.0179193	0.508589	0.00764818	0.324221	0.645622	0.138703	0.49925	abundance
Sec63	-0.279317	0.289445	-0.396119	0.00696429	0.41174	0.686402	-0.38911	0.0869869	background
Pdss2	-0.506609	0.0277149	-0.505081	0.013542	-0.759882	0.132865	-1.32224	0.0486861	abundance
Bend3	-0.268857	0.446054	-0.068225	0.720256	-0.193353	0.815422	0.0195019	0.945998	background
1700021F05Rik	0.0367081	0.872243	-0.0466206	0.737848	0.0269317	0.967286	-0.0413926	0.84557	background
Cd24a	-0.869081	0.0325181	-0.612272	0.229737	-0.577764	0.272779	0.794764	0.131981	abundance
Qrsl1	-0.130913	0.455824	-0.174968	0.12902	-0.0366189	0.94756	-0.0925929	0.56009	background
Rtn4ip1	0.214592	0.3815	0.25535	0.116408	0.0989518	0.899697	0.207179	0.382534	background
Aim1	-0.5396	0.0250441	-0.647339	0.00887174	-0.582272	0.269654	-0.758209	0.214522	abundance
Atg5	0.0199673	0.951541	-0.132294	0.39262	0.179529	0.80732	-0.139161	0.476465	background
Prep	-0.0897661	0.670247	-0.298883	0.0222807	0.449074	0.432738	-0.272201	0.13915	background
Hace1	0.453796	0.0691236	0.460585	0.00569289	-0.30857	0.677666	0.377431	0.111197	abundance
Ascc3	-0.361416	0.291669	-0.596686	0.0299719	0.284262	0.749914	-0.406971	0.186305	background
Gp49a	0.113666	0.832911	0.140469	0.670047	-0.0859136	0.887192	0.0653122	0.714176	background
Lilrb4	0.0945142	0.831515	0.0261623	0.925459	0.0580632	0.934939	-0.0281043	0.900178	background
Gopc	0.390186	0.107888	0.22947	0.0835307	0.679657	0.231043	0.378952	0.112495	abundance
Nus1	-0.0346751	0.875608	-0.200763	0.0649068	-0.128044	0.840995	-0.202515	0.220565	background
Gm5423	-0.794266	0.106098	-1.21053	0.168945	-0.644622	0.607298	-0.792811	0.550578	abundance
Mcm9	0.118082	0.631547	-0.225468	0.0766439	0.541691	0.319454	-0.265157	0.154261	buffering
Asf1a	0.494376	0.0766855	0.494641	0.00930489	0.00112892	0.99954	0.372004	0.175115	abundance
Man1a	-0.388735	0.0543932	-0.358768	0.0249864	-0.349788	0.450198	-0.227082	0.350013	abundance
Tbc1d32	0.636852	0.0716129	0.430657	0.0295817	-0.067112	0.943174	0.155271	0.434071	abundance
Gja1	-2.05806	0.00206847	-1.91673	0.00434563	-3.18567	0.0159758	-4.72907	0.0182213	abundance
Hsf2	0.119771	0.645385	-0.158385	0.181742	-0.191053	0.760155	-0.121473	0.433732	background
Serinc1	0.474152	0.0716552	0.397205	0.015805	0.341878	0.693307	0.355402	0.144096	abundance
Pkib	0.40174	0.179723	0.340999	0.114603	-0.00518646	0.992837	0.0474616	0.792249	abundance
Fabp7	-0.0461259	0.944241	-0.548034	0.0709702	0.47575	0.772679	-0.538323	0.184137	buffering
Smpdl3a	0.512806	0.0641712	0.341499	0.194767	0.397238	0.508644	-0.00655049	0.988776	abundance
Gcc2	0.430337	0.0951585	0.139755	0.208947	0.727538	0.165134	0.282702	0.13549	abundance
Lims1	0.203363	0.361949	0.131801	0.318974	0.130846	0.841019	0.0809324	0.69753	background
Ranbp2	-0.352274	0.147794	-0.566815	0.014965	-0.390824	0.710651	-0.586424	0.11771	abundance
Ccdc138	0.129225	0.647327	-0.0806649	0.784098	0.0681568	0.898492	0.0723415	0.698575	background
Sept10	1.07364	0.0222217	0.898466	0.00797443	-0.13972	0.896331	0.264738	0.399002	abundance
P4ha1	-1.18903	0.00265095	-1.27759	0.00127528	-1.06284	0.356904	-1.09076	0.109727	abundance
Oit3	0.804214	0.0442908	1.01413	0.040679	0.354145	0.680652	0.268097	0.602181	abundance
Mcu	-0.206713	0.265914	-0.210618	0.0676628	-0.0570379	0.925627	-0.151338	0.392734	background
Micu1	0.0123518	0.950037	0.0360101	0.7478	-0.0222151	0.967928	0.0247846	0.869643	background
Dnajb12	0.0120073	0.972634	0.174976	0.314843	-0.210289	0.751881	0.168973	0.377191	background
Ddit4	-4.60073	0.00237749	-4.55738	0.00143671	-1.19699	0.828581	-2.14836	0.250768	abundance
Anapc16	-0.441106	0.0897485	-0.222672	0.0658282	-0.0606906	0.934939	-0.117514	0.475835	abundance
Ascc1	-0.0121121	0.952789	0.0661342	0.646255	-0.0577635	0.912396	0.0819558	0.572095	background
Chst3	-0.601723	0.273776	-0.598756	0.119271	0.083045	0.940154	-0.26927	0.453689	background
Psap	0.596658	0.0345002	0.703952	0.00613686	-0.134471	0.858601	0.239647	0.279518	abundance
Cdh23	0.680467	0.252205	-0.145038	0.4244	0.942084	0.406412	-0.249662	0.337801	background
4632428N05Rik	0.806567	0.0347376	0.818274	0.00701094	-0.160129	0.87266	0.389374	0.226739	abundance
Slc29a3	0.169383	0.4696	0.00835427	0.970249	0.162656	0.761664	-0.146698	0.447478	background
Unc5b	0.667857	0.172547	0.839402	0.0138904	-0.84832	0.197082	0.506493	0.0869869	abundance
Sgpl1	1.01108	0.0064758	0.892915	0.00384998	0.312316	0.753295	0.136645	0.662012	abundance
Pald1	-0.718338	0.178961	-0.625216	0.0361759	-0.0194036	0.990319	-0.439289	0.246995	abundance
Eif4ebp2	0.549116	0.0303273	0.509138	0.0241363	0.62499	0.252754	0.673558	0.160244	abundance
Lrrc20	0.678945	0.0693805	0.847383	0.00393427	-0.123396	0.956971	0.695697	0.101858	abundance
Ppa1	-1.01843	0.00525121	-1.05437	0.00143671	-0.639893	0.649675	-0.851777	0.182466	abundance
Sar1a	-0.422919	0.0775526	-0.366787	0.0138068	-0.164823	0.840537	-0.307697	0.162973	abundance
Tysnd1	0.0390763	0.922982	0.0441384	0.786124	-0.0351687	0.966557	0.0326643	0.87112	background
Aifm2	-0.211464	0.359322	-0.234098	0.0971232	-0.13203	0.859694	-0.207791	0.334021	background
H2afy2	-0.380691	0.519582	1.12491	0.0257926	0.687356	0.636414	0.944606	0.118001	buffering
Gm5424	-2.20536	0.00426901	-1.63961	0.0135888	-2.26334	0.162269	-1.76184	0.400958	translation
Hk1	0.112663	0.71704	0.0171934	0.931879	0.0924459	0.890177	-0.0394279	0.85217	background
Supv3l1	-0.083235	0.698829	-0.19212	0.143345	0.131694	0.811568	-0.143	0.369855	background
4930507D05Rik	-0.74166	0.0338822	0.785939	0.00309834	-1.23022	0.153422	0.887416	0.0595174	translation
Vps26a	0.322506	0.323815	0.263397	0.134273	-0.0682072	0.934644	0.133519	0.507687	background
Srgn	-0.493453	0.0439064	-0.371513	0.116187	-0.325759	0.506219	0.318009	0.410088	abundance
Kif1bp	0.585789	0.0412662	0.333487	0.0467212	0.322944	0.686726	0.118379	0.630574	abundance
Ddx21	-0.171248	0.514274	-0.406731	0.0145453	0.56834	0.444566	-0.353893	0.109081	background
Ddx50	-0.00113402	0.998078	-0.175805	0.19033	0.20019	0.795758	-0.175573	0.347673	background
Ccar1	-0.0790598	0.787238	-0.129919	0.279061	0.2032	0.740618	-0.105826	0.490645	background
Slc25a16	0.424807	0.0482393	0.272382	0.0666303	0.461065	0.329037	0.373486	0.246114	abundance
Dna2	-0.0470363	0.835636	-0.0761892	0.647851	0.00865774	0.989164	-0.0354392	0.853978	background
Rufy2	1.15951	0.00965955	0.994502	0.00138427	0.32444	0.898492	0.874611	0.0741183	abundance
Hnrnph3	0.413442	0.0970275	-0.0585814	0.559748	0.44896	0.406412	-0.0830574	0.623297	background
Pbld2	0.413972	0.6134	0.800536	0.0355416	0.0619699	0.988453	0.772645	0.154261	buffering
Herc4	0.770358	0.0353844	0.660113	0.00555738	0.251862	0.852929	0.525991	0.138571	abundance
Sirt1	0.690484	0.0448706	0.524558	0.0142167	0.0292988	0.975279	0.262044	0.349723	abundance
Dnajc12	-0.155164	0.455725	0.00175642	0.99477	-0.156028	0.767025	0.206453	0.379346	background
Reep3	0.246145	0.192108	0.105213	0.417042	0.210058	0.680652	-0.0163625	0.942727	background
Jmjd1c	0.23072	0.420656	0.0967231	0.442793	0.219403	0.790794	0.0924123	0.629734	background
Nrbf2	0.149116	0.400352	0.29404	0.0623575	0.276626	0.573818	0.466981	0.0926143	background
Egr2	2.58587	0.00388195	2.57777	0.0020174	-0.367291	0.705356	0.436292	0.297892	abundance
Ado	0.89617	0.026122	0.919403	0.00267494	-0.303228	0.898492	0.657308	0.121704	abundance
Zfp365	-1.48302	0.146812	-1.01798	0.0255998	-0.564747	0.896331	-0.831519	0.192345	abundance
Arid5b	1.03782	0.00379795	1.01276	0.00119126	0.206609	0.83282	0.68119	0.122798	abundance
Tmem26	-0.915263	0.00929544	-1.00486	0.00357431	-0.0198218	0.972177	-0.042258	0.811339	abundance
Cdk1	-0.156575	0.477818	-0.156585	0.304034	-0.0526822	0.935489	-0.0773928	0.708732	background
Ccdc6	0.0726554	0.699535	-0.0116395	0.915012	0.0737689	0.892973	-0.014198	0.934057	background
Fam13c	0.837384	0.0216357	0.754432	0.00556603	0.0184347	0.979186	0.369018	0.153381	abundance
Tfam	-0.0375553	0.898395	-0.10966	0.405597	0.0696474	0.925844	-0.10092	0.582293	background
Ube2d1	0.440813	0.0445121	0.481412	0.00508198	0.40147	0.569044	0.467582	0.10124	abundance
Cisd1	-0.442694	0.0664495	-0.4183	0.0123379	-0.481873	0.596898	-0.433109	0.126385	abundance
Ipmk	-0.00266555	0.9952	0.00386447	0.988172	-0.00670577	0.992089	0.00589361	0.979799	background
Gm9923	-0.0620489	0.831398	0.208171	0.239062	-0.149764	0.859114	0.221828	0.374175	background
Zwint	-0.505691	0.071281	-0.516284	0.0137984	0.059936	0.951672	-0.267047	0.252252	abundance
Specc1l	0.0907662	0.677777	0.160672	0.245966	-0.00467268	0.993893	0.126076	0.508662	background
Gucd1	0.162794	0.411103	0.37252	0.0099667	-0.207618	0.745392	0.349932	0.101916	background
Snrpd3	-0.323591	0.226467	-0.176192	0.286219	-0.120281	0.842902	0.00476755	0.984073	background
Cabin1	-0.156587	0.424569	0.0555606	0.682398	-0.158956	0.779408	0.0618264	0.78111	background
Ddt	-0.555051	0.104573	0.0471567	0.752598	-0.63397	0.278181	0.231373	0.266371	background
Gstt3	0.0578881	0.79515	0.460273	0.0730934	-0.11905	0.84754	0.396626	0.195627	background
Gstt1	-0.38141	0.349674	0.0833811	0.836657	-0.440102	0.548066	0.371971	0.379651	background
Gstt2	0.563196	0.0307632	1.03002	0.0234277	0.648304	0.24902	1.41963	0.095021	abundance
Mif	-0.634647	0.248941	-0.27283	0.431117	-0.358519	0.753625	0.0148965	0.975782	background
Smarcb1	0.108401	0.621707	0.129615	0.306796	0.00543347	0.992837	0.0912034	0.609515	background
Chchd10	-0.26057	0.688396	0.386018	0.349657	-0.559358	0.69842	0.48121	0.354	background
Zfp280b	-0.0090722	0.96312	0.1833	0.209857	0.0467448	0.933512	0.171495	0.364633	background
Prmt2	0.419489	0.151686	0.533917	0.0123898	-0.316349	0.6731	0.360284	0.137691	abundance
Dip2a	1.33827	0.00696388	1.48456	0.00126599	-0.391458	0.769049	1.02414	0.080244	abundance
Pcnt	0.546034	0.137834	0.499126	0.0763506	-0.0229065	0.973139	0.107677	0.617538	abundance
Ybey	0.350033	0.106872	0.310974	0.0212403	0.0384952	0.965937	0.229291	0.25391	abundance
Mcm3ap	0.0667586	0.77491	-0.0441526	0.680504	0.0859386	0.893275	-0.0490398	0.765474	background
Lss	-0.67571	0.0113917	-0.637749	0.0148217	-0.479114	0.28158	0.804615	0.0717609	abundance
Slc19a1	-1.08348	0.0170038	-0.776711	0.0318461	-0.798268	0.438154	-0.351767	0.612225	abundance
Col18a1	-0.613746	0.17088	-0.26632	0.411397	-0.358693	0.639703	0.117711	0.732192	background
Gm10941	-1.36792	0.0374931	0.0384311	0.948127	-1.34435	0.184039	-0.885089	0.386379	translation
Pofut2	-0.295109	0.386906	0.0314253	0.900263	-0.325673	0.633609	0.184583	0.499268	background
Adarb1	0.0889495	0.789076	0.597194	0.0484008	0.0606285	0.960127	0.593512	0.174857	buffering
Fam207a	-0.310865	0.358275	-0.036458	0.825289	-0.26394	0.738361	0.046455	0.838012	background
Itgb2	0.196374	0.313769	0.421549	0.0154105	-0.164215	0.767025	0.285262	0.154462	background
Pttg1ip	0.500895	0.0447764	0.547409	0.00393427	-0.0273283	0.986962	0.452929	0.113138	abundance
Sumo3	-0.292434	0.113376	-0.267521	0.049153	-0.255848	0.618857	-0.168498	0.419353	abundance
Ube2g2	-0.274929	0.139548	-0.12024	0.381567	-0.261478	0.590174	-0.0323293	0.904119	background
Trpm2	0.514037	0.392581	0.531335	0.115737	0.44107	0.790601	0.510732	0.313272	background
1810043G02Rik	-0.0124214	0.984706	0.397979	0.197057	-0.362073	0.809814	0.401706	0.3021	background
Pfkl	-1.2117	0.0045685	-0.930311	0.00215676	-1.1429	0.46869	-0.892404	0.169149	abundance
Dnmt3l	-0.715877	0.0504429	-0.504484	0.11923	-0.590634	0.490922	-0.270718	0.669968	abundance
Icosl	0.16689	0.424034	0.124088	0.6777	0.112058	0.826045	-0.248123	0.161165	background
D10Jhu81e	-0.256062	0.416266	0.216337	0.16348	-0.251032	0.807923	0.21506	0.37007	background
Pwp2	-0.142186	0.474165	-0.0696992	0.628259	-0.0999568	0.862074	0.0242149	0.907268	background
Trappc10	0.0533157	0.769595	0.106568	0.296486	0.116564	0.824811	0.138724	0.367811	background
Agpat3	-0.227214	0.488169	-0.07738	0.664926	-0.134157	0.863821	0.00739054	0.977588	background
Gm10146	-0.772972	0.113324	-0.633247	0.100954	-0.484954	0.729235	-0.384263	0.53838	abundance
Rrp1	-0.189873	0.301856	-0.19243	0.0772668	-0.111532	0.883757	-0.169956	0.310731	background
Cstb	0.64272	0.0412662	0.817857	0.00361308	-0.20462	0.866745	0.558388	0.103911	abundance
Pdxk	-0.261148	0.325608	4.25983e-06	0.999973	-0.261151	0.683406	0.0925367	0.710772	background
Ilvbl	0.100132	0.72037	0.273831	0.162809	0.0103311	0.991385	0.252315	0.357598	background
2610008E11Rik	1.62296	0.016076	1.41716	0.000960586	-0.864788	0.880294	1.29134	0.0545356	abundance
Ppap2c	-0.222693	0.428351	-0.0951031	0.622975	-0.158404	0.828226	-0.00600646	0.984502	background
Mier2	-0.214802	0.510477	0.0405229	0.867312	-0.219806	0.803488	0.0564345	0.877686	background
Tpgs1	-0.484452	0.545072	0.195832	0.676513	-0.569198	0.775668	0.272647	0.679371	background
Cdc34	-0.387169	0.222572	-0.216058	0.169035	-0.198019	0.837487	-0.137649	0.542131	abundance
Gzmm	-0.0198096	0.977419	-0.175563	0.422336	0.0766275	0.96336	-0.173971	0.569922	background
Bsg	-0.414582	0.10511	-0.221273	0.16112	-0.217878	0.738361	-0.00991465	0.974866	abundance
Hcn2	-0.791398	0.122204	-1.14999	0.0166642	0.549826	0.413116	-0.585442	0.117939	abundance
Polrmt	0.121043	0.872099	0.543222	0.290666	-0.341211	0.824811	0.481071	0.391414	background
Rnf126	-0.55625	0.388099	-0.28729	0.583002	-0.327834	0.805666	0.0298312	0.96599	background
Palm	-1.08731	0.178458	0.554898	0.471606	-0.847814	0.632031	0.049344	0.970233	background
Ptbp1	-0.360061	0.167667	-0.143289	0.431635	-0.254375	0.673453	0.0575766	0.850397	background
Lppr3	-0.333659	0.520111	0.198063	0.645192	-0.518142	0.50804	0.43727	0.282043	background
Med16	-0.388781	0.485905	-0.191346	0.600697	-0.239303	0.859373	-0.0495537	0.925126	background
R3hdm4	-0.237386	0.511843	-0.0264481	0.926271	-0.213676	0.777999	0.10367	0.724824	background
Arid3a	0.516917	0.100577	0.532122	0.00429244	-1.22819	0.112911	0.438554	0.0806514	abundance
Wdr18	-0.373647	0.286137	-0.120131	0.506948	-0.284839	0.755909	-0.0420866	0.88741	background
Grin3b	-0.63329	0.344107	0.0784624	0.791719	-0.679684	0.667656	0.147686	0.736923	background
Tmem259	-0.252645	0.539734	0.0211809	0.931401	-0.269701	0.784474	0.0855106	0.784352	background
Cnn2	1.80719	0.00155539	1.74474	0.00733662	1.64232	0.0563534	-3.11696	0.141	abundance
Abca7	0.164869	0.696027	0.487634	0.0450801	-0.304443	0.805341	0.445627	0.169072	buffering
Hmha1	0.267369	0.64167	0.558761	0.170712	-0.296033	0.799978	0.411685	0.314509	background
Polr2e	-0.0531807	0.895383	0.301936	0.297386	-0.253256	0.787258	0.328285	0.354859	background
Gpx4	0.0758218	0.844509	0.133757	0.353357	-0.160173	0.857356	0.115333	0.530291	background
Sbno2	0.0470938	0.914493	0.253316	0.162809	-0.214104	0.864802	0.244142	0.314956	background
Stk11	0.0701766	0.857477	0.188637	0.26478	-0.185637	0.841054	0.168153	0.425501	background
Dos	0.359406	0.585117	0.679837	0.140963	0.0249935	0.991592	0.591505	0.343634	background
Atp5d	-0.537504	0.153451	-0.178827	0.369787	-0.347853	0.675546	0.0116994	0.97189	background
Midn	-0.463338	0.41772	-0.145604	0.668989	-0.289966	0.795136	0.059029	0.882867	background
Cirbp	0.420647	0.235333	0.68597	0.0183843	-0.340414	0.776702	0.480137	0.145129	abundance
1600002K03Rik	-0.303504	0.171886	0.133226	0.293344	-0.178971	0.756853	0.00307777	0.988028	background
Mum1	0.527284	0.151142	0.824521	0.0219746	-0.355183	0.585421	0.395676	0.146177	abundance
Ndufs7	-0.452866	0.471332	-0.0322174	0.938735	-0.417978	0.736373	0.156143	0.72191	background
Gamt	-0.624923	0.0373348	-0.30403	0.132176	-0.657246	0.288762	-0.368481	0.421713	abundance
Dazap1	-0.230996	0.532994	-0.114656	0.694553	-0.142248	0.86801	0.0167675	0.966615	background
Rps15	-0.969044	0.00937397	0.0330145	0.821604	-0.966556	0.137143	0.00185802	0.996919	translation
Apc2	-0.703702	0.331109	-0.544259	0.0372706	-0.177817	0.935489	-0.487301	0.202917	background
2310011J03Rik	-0.363557	0.263015	-0.105301	0.552681	-0.305799	0.719512	-0.0404859	0.888608	background
Pcsk4	-0.600224	0.28074	-0.239539	0.653044	-0.462245	0.697332	0.115289	0.871989	background
Reep6	-0.728016	0.0695129	-0.599532	0.149156	-0.34182	0.614913	0.174849	0.712768	abundance
Adamtsl5	1.30602	0.0244928	1.58154	0.00151229	-0.556208	0.847178	1.27306	0.0618705	abundance
Mex3d	0.490146	0.486066	0.540752	0.251016	-0.113281	0.940154	0.279203	0.539499	background
Mbd3	-0.39416	0.302668	-0.107405	0.764113	-0.334786	0.694677	0.112661	0.810112	background
Uqcr11	-0.691908	0.226546	-0.108328	0.773805	-0.630127	0.625312	0.0708125	0.903965	background
Tcf3	-0.250722	0.713913	0.199799	0.612694	-0.47723	0.702271	0.308014	0.458933	background
Rexo1	-0.300362	0.584141	0.119359	0.774345	-0.399387	0.720016	0.271285	0.550384	background
Klf16	0.187223	0.591225	0.196545	0.381567	0.0736437	0.938745	0.142476	0.642371	background
Abhd17a	-0.608746	0.362941	-0.186593	0.675915	-0.434275	0.753625	0.0809042	0.885538	background
Adat3	-0.335595	0.561767	0.012249	0.981706	-0.344231	0.777654	0.179618	0.749728	background
Scamp4	-0.318079	0.492227	0.331551	0.636265	-0.428228	0.667812	0.618953	0.47234	background
Csnk1g2	0.0986002	0.868234	0.289141	0.471996	-0.14693	0.901134	0.237609	0.584697	background
Btbd2	0.16023	0.773381	0.645621	0.211108	-0.292849	0.803296	0.527043	0.316771	background
Mknk2	0.684608	0.146861	0.825991	0.0114616	-0.76251	0.329037	0.513688	0.0985554	abundance
Mob3a	0.256196	0.479879	0.552734	0.106661	0.127026	0.917903	0.495741	0.295084	background
Izumo4	0.327325	0.759948	0.761645	0.0754038	0.489108	0.896331	0.771924	0.211922	buffering
Ap3d1	0.388082	0.0579893	0.507151	0.00366473	0.689747	0.294296	0.56967	0.0636581	abundance
Dot1l	-0.525316	0.172736	-0.281597	0.301573	-0.29457	0.729235	-0.00934482	0.983283	background
Plekhj1	-0.36388	0.162625	-0.268575	0.0870542	-0.335858	0.705356	-0.254308	0.318391	abundance
Sf3a2	-0.292027	0.230931	-0.018848	0.958622	-0.284916	0.605305	0.341316	0.432082	background
Oaz1	-0.262055	0.621254	-0.00238757	0.993703	-0.259142	0.821013	0.0768871	0.809272	background
Lsm7	-0.772209	0.112504	-0.284665	0.329274	-0.69609	0.549325	-0.18817	0.723685	background
Sppl2b	-0.20004	0.65224	0.172713	0.608401	-0.299217	0.772692	0.25185	0.560679	background
Timm13	-0.798886	0.185292	-0.19137	0.462477	-0.624186	0.652996	-0.0422766	0.921127	background
Lmnb2	0.040481	0.928171	0.343953	0.252344	-0.159665	0.886321	0.328384	0.392942	background
Gadd45b	-0.290215	0.336259	-0.0534984	0.792031	-0.273277	0.730481	-0.00741508	0.982047	background
Gng7	-0.228319	0.363393	0.2878	0.393876	-0.0833268	0.884904	-0.0729785	0.780327	background
Slc39a3	0.128721	0.806538	0.510731	0.0424237	-0.356638	0.840537	0.488528	0.157505	buffering
Sgta	-0.184718	0.639316	0.0513943	0.839575	-0.221928	0.814996	0.111214	0.730738	background
Thop1	-0.453844	0.18367	-0.366905	0.0834855	-0.0564462	0.950631	-0.184198	0.50258	abundance
Creb3l3	1.17971	0.00615717	1.3302	0.0648615	1.2485	0.133706	1.99677	0.21694	abundance
Map2k2	-0.508647	0.388122	-0.0481748	0.913756	-0.468185	0.698033	0.171999	0.738053	background
Zbtb7a	-0.155852	0.833022	0.066621	0.861798	-0.233498	0.876839	0.119597	0.774332	background
Pias4	0.204208	0.414975	0.476773	0.0182099	-0.242341	0.771779	0.392424	0.132478	buffering
Eef2	0.730872	0.124069	0.578599	0.0427571	0.21436	0.896331	0.378278	0.341161	abundance
Dapk3	0.701996	0.106665	1.07984	0.00930111	-0.097763	0.959106	0.801616	0.131981	abundance
Zfr2	0.540184	0.236464	1.22952	0.0954339	0.0376834	0.975525	0.630873	0.409279	abundance
Matk	-0.478932	0.228737	-0.451388	0.127605	-0.715137	0.446872	-0.600019	0.224148	abundance
Mrpl54	-0.470953	0.227865	-0.153125	0.414267	-0.256422	0.760659	0.00827978	0.976698	background
Apba3	-0.608982	0.358424	-0.107465	0.79101	-0.528694	0.731265	0.0604087	0.919247	background
Tjp3	0.618423	0.263412	0.970274	0.0596339	-0.335353	0.766285	0.51028	0.241402	buffering
Pip5k1c	1.14883	0.0243243	1.39625	0.00552993	-0.0425186	0.978204	0.694298	0.227686	abundance
Cactin	-0.250014	0.664548	-0.0227167	0.965738	-0.234307	0.850834	0.108299	0.850951	background
Hmg20b	0.388442	0.325608	0.699117	0.0300648	-0.45378	0.626093	0.469	0.134834	buffering
Mfsd12	0.947671	0.0578833	1.21155	0.00942	0.11138	0.960127	0.823864	0.186692	abundance
4930404N11Rik	1.12628	0.114328	1.14328	0.013378	-0.887722	0.472344	0.638697	0.118104	abundance
Fzr1	-0.22723	0.483579	0.213482	0.261512	-0.365262	0.670035	0.26948	0.333066	background
Dohh	-0.293775	0.673533	-0.0667464	0.874854	-0.224646	0.880294	0.0437261	0.931232	background
Nfic	0.0697671	0.928814	0.33225	0.488512	-0.282178	0.820114	0.292552	0.507737	background
Ncln	-0.633193	0.25277	-0.232178	0.50977	-0.423794	0.727851	0.0277688	0.960519	background
Gna15	-1.28038	0.0380211	-0.768145	0.0247055	-0.147026	0.892973	-0.196618	0.552207	abundance
Gna11	0.20445	0.630749	0.318715	0.15193	-0.178755	0.879096	0.251853	0.346403	background
Aes	-0.249217	0.561026	-0.128313	0.509057	-0.153973	0.890703	-0.0892574	0.749584	background
Tle6	1.36049	0.0129893	1.15218	0.00794538	0.161433	0.875001	0.217388	0.600199	abundance
BC025920	2.24494	0.0425522	1.11432	0.118055	1.57082	0.506547	0.327805	0.820602	abundance
Sirt6	0.197917	0.676493	0.549105	0.0975076	-0.307277	0.815684	0.460851	0.231911	buffering
Ankrd24	1.29962	0.00424858	1.74873	0.00138427	2.26499	0.162102	2.60181	0.0502028	abundance
Zfp433	-0.00170831	0.998968	1.0592	0.0754876	-0.372431	0.909917	1.0594	0.20561	buffering
Zfp873	-0.463014	0.346037	0.271883	0.171949	-1.01736	0.238012	0.408887	0.141359	buffering
Zfp938	-0.32156	0.601065	0.0909865	0.726384	-0.470029	0.681735	0.184197	0.523205	background
Gm4924	-0.316498	0.405511	0.390127	0.113106	-0.590423	0.539042	0.480045	0.190091	buffering
1190007I07Rik	-0.12126	0.838005	0.275579	0.266776	-0.445991	0.736275	0.304705	0.335649	background
Tdg	-0.324693	0.0906389	-0.336384	0.0557731	-0.216272	0.653856	0.214326	0.367579	abundance
Hcfc2	-0.236213	0.312303	-0.187234	0.243402	-0.0888501	0.89034	-0.0614956	0.782831	background
Nfyb	0.293905	0.344045	0.208133	0.116997	-0.0949263	0.915134	0.143106	0.414507	background
Txnrd1	0.00698298	0.980088	-0.0820732	0.670452	0.0775126	0.886642	-0.0891246	0.581085	background
Gm4799	-0.602858	0.1021	0.515112	0.229004	-0.848228	0.237822	1.10834	0.134761	translation
Chst11	0.7854	0.0729203	1.09633	0.00649756	0.401249	0.705356	0.968193	0.088045	abundance
Slc41a2	0.594366	0.0275324	0.394297	0.0655189	0.38524	0.45275	-0.19436	0.569282	abundance
D10Wsu102e	-0.0232618	0.938189	-0.0195146	0.891961	0.00277799	0.99688	-0.0116928	0.954411	background
Aldh1l2	-0.423784	0.229313	-0.657362	0.0955696	0.0312978	0.970183	-0.24748	0.501132	abundance
A230046K03Rik	-0.0374291	0.906411	-0.208682	0.231999	0.173583	0.812045	-0.193155	0.367983	background
Appl2	0.867984	0.0143458	0.743006	0.00429244	0.311679	0.740618	0.473177	0.196411	abundance
Ckap4	-0.496087	0.295844	-0.429598	0.149821	0.0709438	0.940773	-0.168278	0.551882	background
Tcp11l2	1.89366	0.00178142	1.68432	0.00127528	0.694288	0.68241	0.590854	0.530479	abundance
Polr3b	0.310691	0.243146	0.117667	0.327241	0.362182	0.635109	0.140665	0.459297	background
Ric8b	-0.0150092	0.960863	-0.0135225	0.921964	0.00690439	0.992127	-0.00919143	0.962353	background
Fhl4	1.46609	0.0386259	1.67409	0.00806305	3.06359	0.184973	2.43944	0.0530628	abundance
Tmem263	0.449738	0.0933475	0.328251	0.0972899	0.545217	0.410213	0.437314	0.27204	abundance
Mterf2	-0.0920392	0.693134	-0.24483	0.336178	-0.0536496	0.936741	-0.207765	0.563697	background
Cry1	-0.168066	0.421795	-0.132864	0.258175	-0.0175059	0.977152	-0.062987	0.701373	background
Gm8394	-0.50919	0.0442513	-0.562585	0.0263547	-0.428358	0.473279	-0.416717	0.297764	abundance
Pwp1	-0.0756682	0.719568	-0.223775	0.124516	0.125968	0.825037	-0.166602	0.319979	background
Prdm4	0.323215	0.141616	0.135809	0.230405	0.11633	0.836142	-0.0120655	0.949078	abundance
Rtcb	0.105817	0.635459	-0.000777473	0.996186	0.106443	0.859694	-0.0550398	0.771024	background
Fbxo7	-0.267706	0.157172	-0.288695	0.0557821	-0.161269	0.775348	-0.12121	0.678883	abundance
Hsp90b1	-0.286496	0.222745	-0.398481	0.0312244	-0.345583	0.634859	-0.42351	0.14009	abundance
Ttc41	-0.453701	0.414749	-0.342637	0.150594	-0.0484352	0.97659	-0.253431	0.429225	background
Nt5dc3	-0.217467	0.400248	-0.361937	0.0648615	0.19265	0.748301	-0.217068	0.26441	background
Igf1	-0.27138	0.304259	-0.123275	0.374239	-0.1247	0.85274	-0.0291607	0.884166	background
Parpbp	0.344268	0.220974	0.322267	0.0369139	0.0803295	0.934644	0.270531	0.221324	abundance
Nup37	-0.171747	0.64907	-0.0958943	0.620821	-0.0315127	0.969792	-0.0241948	0.917987	background
Ccdc53	0.0659765	0.801024	0.194392	0.228806	-0.129805	0.837257	0.157097	0.403129	background
Dram1	-0.231961	0.238223	-0.289295	0.0554445	0.0537626	0.920695	-0.0786404	0.586975	abundance
Gnptab	0.559058	0.0506607	0.410342	0.0261944	0.0197901	0.975972	0.0774747	0.658206	abundance
Chpt1	0.0855371	0.686085	0.0178121	0.91347	0.0749735	0.896331	-0.0335394	0.872012	background
Arl1	-0.086282	0.671838	-0.184356	0.0949885	-0.0464568	0.943819	-0.180374	0.277915	background
Utp20	-0.23452	0.399871	-0.369699	0.0264027	0.394403	0.528455	-0.290406	0.153008	background
Gas2l3	1.13121	0.0262033	1.06986	0.00999119	-0.101227	0.912396	0.288613	0.389901	abundance
Slc17a8	1.98131	0.00803569	1.77208	0.0416421	1.2261	0.292359	-0.704254	0.690294	abundance
Scyl2	0.0388886	0.88753	-0.107638	0.469889	0.118794	0.866078	-0.12006	0.552628	background
Actr6	0.316613	0.267526	0.172779	0.447008	0.37534	0.602718	0.268237	0.467802	background
Uhrf1bp1l	-0.457472	0.0695129	-0.541745	0.00790706	-0.770303	0.358337	-0.660724	0.102054	abundance
Apaf1	0.280819	0.187301	0.213752	0.191248	0.189136	0.756427	0.072223	0.773524	abundance
Ikbip	0.543027	0.0395044	0.325954	0.0456489	0.619085	0.340686	0.404844	0.162652	abundance
Slc25a3	-0.140353	0.414551	-0.218811	0.0559034	0.0952168	0.857564	-0.0958514	0.496733	background
Tmpo	0.114085	0.652552	0.0379561	0.702186	0.0457252	0.951284	0.0265653	0.86675	background
Nedd1	0.286995	0.344107	0.213104	0.100517	-0.261012	0.724986	0.13416	0.395129	background
Cfap54	-1.53621	0.0401788	-0.804761	0.096786	-1.59076	0.302337	-0.865371	0.374405	abundance
Cdk17	-0.197254	0.357878	-0.226385	0.104397	-0.0130815	0.986416	-0.146421	0.446475	background
Elk3	-0.343206	0.441139	-0.233671	0.327311	0.0462464	0.94756	-0.0583027	0.758887	background
Lta4h	0.114059	0.574546	-0.118072	0.397274	0.112612	0.859114	-0.116751	0.582703	background
Hal	2.39218	0.0107693	2.43469	0.0174555	0.720291	0.524033	-0.399973	0.683422	abundance
Ccdc38	-0.545008	0.40153	0.0703255	0.905951	-0.559344	0.733983	0.154909	0.850653	background
Snrpf	-0.386744	0.0879088	-0.418048	0.00986411	-0.760746	0.175852	-0.517568	0.0759549	abundance
Metap2	-0.14493	0.561465	-0.338559	0.0150633	-0.152189	0.893331	-0.338795	0.113223	background
Vezt	-0.0022769	0.992773	0.188164	0.176396	-0.0975679	0.862371	0.189835	0.307218	background
Fgd6	-0.0799513	0.713961	-0.152924	0.384129	0.000429145	0.999649	-0.0924374	0.670379	background
Nr2c1	0.580578	0.0399269	0.50204	0.0101279	0.209725	0.850787	0.337118	0.250158	abundance
Ndufa12	-0.406568	0.0978562	-0.466236	0.0106476	-0.170282	0.850787	-0.394022	0.154462	abundance
Cep83	-0.338813	0.196617	-0.367678	0.025905	-0.615135	0.460425	-0.431642	0.115879	abundance
Plxnc1	-0.435284	0.202726	-0.473961	0.0430672	0.0319856	0.972044	-0.30679	0.266308	abundance
Cradd	-0.0622123	0.834219	-0.0241098	0.905394	-0.0370463	0.953937	0.0126421	0.956477	background
Mrpl42	-0.359374	0.308951	-0.636216	0.00745955	-0.622086	0.653539	-0.660211	0.0814626	buffering
Ube2n	-0.505712	0.120948	-0.399843	0.0321859	0.0945092	0.923843	-0.214432	0.343006	abundance
Nudt4	0.217248	0.273585	0.190475	0.115916	0.0894483	0.890638	0.124105	0.504671	background
Anapc15-ps	-0.0711006	0.746374	-0.858412	0.0044081	-0.12425	0.880252	-0.864171	0.0646403	buffering
Eea1	0.405702	0.20304	0.350427	0.0842945	0.258963	0.81823	0.283156	0.323805	abundance
Btg1	0.362618	0.15476	0.247626	0.121037	0.0503244	0.934644	0.0245626	0.89185	abundance
Atp2b1	0.601434	0.132827	0.45317	0.0249453	-0.477329	0.346709	0.226062	0.197958	abundance
Poc1b	-0.180403	0.454555	-0.297461	0.0325774	0.48451	0.329037	-0.227544	0.178876	background
Galnt4	-0.148068	0.438786	-0.217631	0.139035	-0.0968103	0.874542	-0.171899	0.410017	background
Dusp6	-0.81003	0.0766327	-0.687841	0.0601763	-0.0545884	0.934644	-0.0373077	0.87112	abundance
Kitl	-0.404848	0.177426	-0.474158	0.0530634	-0.723826	0.269331	-0.659067	0.10124	abundance
Tmtc3	-0.0957447	0.639316	-0.223569	0.0743498	-0.132776	0.828581	-0.22982	0.223378	background
Cep290	0.416058	0.147364	0.153346	0.43451	0.482828	0.449436	0.279445	0.343634	background
4930430F08Rik	0.457983	0.0696256	0.520897	0.0054256	0.821729	0.499036	0.590482	0.0825878	abundance
Mettl25	0.0332583	0.905453	-0.0866741	0.454157	-0.0370158	0.961715	-0.0822282	0.627954	background
Ccdc59	-0.239346	0.289158	-0.133889	0.245173	-0.209766	0.744839	-0.121457	0.528434	background
Ppp1r12a	0.00958291	0.975344	-0.0716378	0.62793	-0.00333227	0.996879	-0.0709918	0.746377	background
E2f7	0.598931	0.0840846	1.024	0.00576529	-0.380132	0.664515	0.656603	0.0949669	abundance
Csrp2	-0.831329	0.0167645	-0.0431115	0.937877	-0.837531	0.170836	-0.916413	0.418864	translation
Zdhhc17	0.0489642	0.85921	-0.0365939	0.704591	0.104863	0.885582	-0.0392498	0.794388	background
Gm5428	-0.185201	0.419466	-0.054227	0.777023	-0.168103	0.78952	0.00864337	0.97915	background
Osbpl8	1.21891	0.0128924	1.1511	0.00378668	-0.145705	0.902531	0.442965	0.301221	abundance
Bbs10	0.750529	0.118661	1.04812	0.00735468	0.599386	0.730481	1.0134	0.105403	abundance
Nap1l1	-0.122212	0.662434	-0.175262	0.0790731	1.50077	0.0632795	-0.166723	0.264931	background
Phlda1	-1.45393	0.0415038	-1.18384	0.0113451	0.237232	0.903576	-0.519072	0.237525	abundance
Krr1	0.0368188	0.915222	0.0714347	0.611578	-0.0852046	0.901374	0.0601142	0.733499	background
Glipr1	0.00465155	0.991168	0.10224	0.374925	-0.271712	0.657042	0.101154	0.50512	background
Atxn7l3b	0.109353	0.607034	0.136299	0.325013	0.0412477	0.948838	0.0967552	0.619866	background
Tbc1d15	1.39301	0.00471504	1.24734	0.00189644	0.351385	0.858916	0.659357	0.194594	abundance
Rab21	-0.0873018	0.621503	-0.150861	0.212177	-0.0743625	0.89034	-0.135842	0.455763	background
Tmem19	0.244146	0.21183	0.398603	0.00783337	-0.135996	0.867149	0.36239	0.0993887	abundance
Thap2	0.301263	0.236842	0.0467484	0.851515	0.26804	0.606229	-0.255862	0.302494	background
Zfc3h1	0.516816	0.137749	0.279964	0.0311858	-0.418992	0.537851	0.206588	0.225671	abundance
Cnot2	-0.203016	0.496369	-0.28361	0.129358	0.0865323	0.9129	-0.198885	0.388344	background
Rab3ip	-0.149363	0.448404	-0.378651	0.0446781	-0.267412	0.65552	-0.452647	0.131697	background
Cct2	0.0403602	0.863882	-0.143053	0.31927	0.0934803	0.888529	-0.153404	0.457393	background
Frs2	0.0305142	0.90334	0.0591809	0.539087	-0.0912136	0.887042	0.0551783	0.708844	background
Yeats4	0.180327	0.349366	0.0942208	0.41081	0.159585	0.774827	0.0713658	0.690526	background
Lyz2	-0.475247	0.0699561	-0.418344	0.0247198	-0.0356349	0.961308	-0.145823	0.468405	abundance
Lyz1	-0.516658	0.0391829	-0.523587	0.00956948	-0.130705	0.840537	-0.23894	0.354859	abundance
Cpsf6	-0.0538495	0.77709	-0.052243	0.592606	-0.031504	0.956823	-0.044412	0.773269	background
Mdm2	-0.0887798	0.670563	-0.141361	0.191046	-0.0357161	0.958396	-0.133111	0.414078	background
Slc35e3	0.808677	0.0150372	0.750989	0.0146166	0.444975	0.484459	0.123566	0.851042	abundance
Nup107	-0.474072	0.0401921	-0.539053	0.00364218	0.092054	0.896331	-0.411711	0.0918642	abundance
Rap1b	-0.218465	0.495278	-0.272578	0.0910358	0.101818	0.924906	-0.221635	0.304647	background
Mdm1	-0.0962455	0.572386	-0.0720118	0.503192	-0.0988433	0.850787	-0.0822736	0.623522	background
Dyrk2	0.330749	0.196273	0.539187	0.0267355	-0.158111	0.805603	0.27482	0.222265	abundance
Cand1	-0.238276	0.393596	-0.298882	0.0558976	0.0691321	0.946132	-0.245029	0.241975	background
Helb	0.283035	0.150639	0.250616	0.124364	0.260079	0.633609	0.197745	0.497273	abundance
Irak3	0.221419	0.377073	0.135605	0.41963	0.0636649	0.908841	-0.0231274	0.898619	background
Tmbim4	-0.307908	0.116264	-0.228346	0.0439546	0.0445453	0.946405	-0.118642	0.455425	abundance
Llph	-0.529895	0.100214	-0.543591	0.00572592	0.510889	0.622901	-0.432872	0.101916	abundance
Hmga2	0.355104	0.196214	0.222569	0.124113	-0.059726	0.914828	0.0518314	0.729201	abundance
Lemd3	0.586798	0.0210086	0.455686	0.0149856	0.711164	0.216404	0.677575	0.0906544	abundance
Gns	0.739753	0.014768	0.726599	0.00302274	-0.130264	0.899697	0.334815	0.249126	abundance
Rassf3	1.83741	0.00167803	1.88151	0.00126599	0.905577	0.444566	0.554867	0.529788	abundance
Tbk1	0.245201	0.28444	0.2504	0.0452373	0.0718357	0.942963	0.225787	0.230582	background
Xpot	-0.205078	0.221372	-0.270305	0.0308372	-0.170795	0.72974	0.132653	0.409851	abundance
BC048403	0.68128	0.103981	0.412606	0.240108	0.344114	0.633609	-0.135027	0.731989	abundance
Tmem5	0.29987	0.166834	0.112466	0.281833	0.259976	0.647445	0.091534	0.606292	background
Ppm1h	0.214548	0.233669	0.142992	0.188178	0.274436	0.563176	0.214092	0.259609	abundance
Mon2	0.0769072	0.651594	0.0168235	0.883551	0.0725357	0.888993	-0.0931609	0.544433	background
Usp15	-0.000609906	0.998968	-0.141565	0.265213	0.144695	0.878831	-0.141478	0.438219	background
Fam19a2	-0.0955727	0.841546	-0.732337	0.0344891	-0.42662	0.698651	-0.75198	0.131592	buffering
Slc16a7	0.0258308	0.944815	-0.104806	0.646255	0.0515783	0.957597	-0.108365	0.738979	background
Lrig3	1.61446	0.00716482	2.46622	0.00107655	2.00779	0.490922	2.58197	0.0731967	abundance
Xrcc6bp1	-0.102276	0.761671	0.0632243	0.66438	-0.104459	0.908029	0.0638733	0.769285	background
Ctdsp2	1.58573	0.00233416	1.77238	0.000767106	1.07427	0.775845	1.68213	0.0506662	abundance
Tsfm	-0.0842979	0.811796	0.00231816	0.993048	-0.0865682	0.908412	0.043707	0.867268	background
Mettl21b	-0.901496	0.0461784	-0.462369	0.00794394	-2.50237	0.0948796	-0.597078	0.0603759	abundance
Mettl1	-0.441567	0.0389938	-0.309148	0.0623575	-0.42922	0.340932	-0.231665	0.636362	abundance
Cyp27b1	-0.947237	0.182675	0.0433697	0.913202	-0.97437	0.509971	0.214831	0.722246	background
March9	0.692242	0.101169	0.980105	0.0160639	-0.370214	0.529947	0.453126	0.125829	abundance
Cdk4	-0.124516	0.488373	0.0728141	0.524277	-0.0914958	0.868214	0.0103251	0.959934	background
Tspan31	-0.598082	0.0210245	-0.56414	0.00443127	0.00872024	0.990805	-0.237819	0.310975	abundance
Agap2	-0.626365	0.244231	-0.284578	0.480079	-0.596747	0.65803	-0.242186	0.723768	background
Os9	-0.283209	0.1329	-0.131385	0.26373	-0.192964	0.692568	0.132301	0.453308	background
B4galnt1	-0.389003	0.287464	-0.146976	0.458822	-0.23426	0.784576	-0.0146734	0.964339	background
Slc26a10	-0.405446	0.339472	-0.944328	0.0482052	-0.667797	0.616953	-1.06809	0.15617	buffering
Arhgef25	1.35564	0.0111619	1.32102	0.00176516	1.49278	0.54729	1.36102	0.0944249	abundance
Dtx3	0.685303	0.0504429	0.946587	0.00191422	0.532446	0.709743	0.925923	0.0572158	abundance
Pip4k2c	0.606299	0.0269388	0.580974	0.00253301	0.607829	0.722512	0.581035	0.0663974	abundance
Kif5a	0.811041	0.0333783	1.0181	0.00216314	0.279729	0.805919	0.911017	0.0636581	abundance
Dctn2	0.121375	0.470096	0.258737	0.0374129	0.149473	0.776291	0.291769	0.214269	background
Mbd6	0.212654	0.662218	0.472	0.173591	-0.181806	0.887018	0.37199	0.351568	background
Ddit3	-0.771409	0.0226929	-0.577833	0.0144734	-0.204252	0.739794	-0.123805	0.563628	abundance
Mars	-0.467422	0.0397826	-0.568463	0.00304025	0.474328	0.637416	-0.38957	0.088045	abundance
Arhgap9	-0.0957355	0.69274	0.00346371	0.978453	-0.0977174	0.885582	0.0134564	0.944899	background
Gli1	-0.226059	0.676985	1.53443	0.0718554	-1.06842	0.24902	1.8314	0.0754242	translation
R3hdm2	0.184103	0.435837	0.301534	0.0576427	0.0147349	0.98455	0.258419	0.253658	background
Shmt2	-1.10885	0.0358001	-0.888121	0.0147389	-0.273386	0.886321	-0.443693	0.361481	abundance
Lrp1	0.703731	0.0434961	1.00085	0.00889543	0.223904	0.825644	0.649252	0.227199	abundance
Stat6	0.352447	0.0961183	0.446962	0.0213915	0.0337232	0.957369	0.0719176	0.698284	abundance
Nab2	-0.0230552	0.952789	0.136145	0.545833	-0.163646	0.836142	0.147361	0.549101	background
Tmem194	0.550683	0.0237804	0.523977	0.00874732	0.379893	0.512678	0.251728	0.281754	abundance
Zbtb39	0.375145	0.111047	0.490392	0.0121264	0.217315	0.807779	0.424072	0.151781	abundance
Prim1	-0.549604	0.0422616	-0.54983	0.00872024	-0.95436	0.246223	-0.75656	0.0646403	abundance
Naca	-0.481219	0.109347	-0.156063	0.293518	-0.284514	0.659251	0.025558	0.921621	background
Ptges3	-0.547046	0.0956938	-0.601373	0.00429244	0.0249128	0.987223	-0.549307	0.0900183	abundance
Atp5b	0.102654	0.544635	-0.12829	0.202403	0.157404	0.75466	-0.205296	0.215956	background
Baz2a	0.0970982	0.583013	0.0839699	0.392799	0.172669	0.732887	0.135545	0.375866	background
Rbms2	-0.369978	0.0912589	-0.454321	0.0152297	-0.239378	0.751881	-0.356201	0.257033	abundance
Gls2	-0.930945	0.127257	-1.01395	0.0342303	-1.4405	0.47635	-1.25312	0.144785	abundance
Spryd4	-0.166602	0.383609	-0.0994693	0.441687	-0.14403	0.799216	-0.061102	0.77969	background
Timeless	-0.954834	0.0922796	-0.773948	0.0426376	0.179483	0.793475	-0.178674	0.427796	abundance
Stat2	-0.976554	0.0180845	-1.00158	0.0118619	-0.10637	0.862551	-0.000381415	0.999399	abundance
Pan2	-0.0961658	0.621503	-0.0709015	0.511294	0.00489346	0.992295	-0.0112452	0.945534	background
Cnpy2	0.358158	0.0867837	0.330894	0.0312244	0.174354	0.769604	0.138688	0.608124	abundance
Cs	0.107722	0.60359	-0.0976565	0.347775	0.204064	0.723145	-0.121518	0.439832	background
Coq10a	0.333323	0.22331	0.40021	0.0599196	-0.00373112	0.99688	0.223865	0.377915	abundance
Ankrd52	0.186044	0.405388	0.279965	0.136222	0.178298	0.784576	0.27427	0.367144	background
Slc39a5	-0.069187	0.926093	0.151516	0.735406	-0.181269	0.907654	0.176153	0.748963	background
Nabp2	-0.473009	0.0577736	-0.390045	0.0775617	-0.295498	0.611483	-0.00552195	0.986446	abundance
Rnf41	0.046145	0.865837	0.274403	0.0439064	0.432683	0.544288	0.284829	0.15203	background
Smarcc2	0.350681	0.120954	0.358823	0.0286584	-0.085252	0.878831	0.121008	0.435345	abundance
Myl6	-0.031881	0.917174	0.21072	0.21945	-0.317932	0.520549	0.230644	0.203011	background
Myl6b	0.269379	0.313381	0.129615	0.76196	0.216591	0.701339	-0.306347	0.413639	background
Esyt1	-0.0529518	0.867746	0.0470922	0.741992	-0.144418	0.800607	0.0692761	0.648366	background
Zc3h10	-0.244498	0.457852	0.0715135	0.670047	-0.306295	0.700164	0.125744	0.585938	background
Rpl41	-0.665465	0.0845727	-0.129726	0.234072	-0.245416	0.767025	-0.0359782	0.829783	abundance
Pa2g4	-0.649853	0.051248	-0.726035	0.00361503	0.419861	0.807198	-0.533522	0.095021	abundance
Erbb3	0.126498	0.545639	0.10023	0.340812	0.126428	0.840537	0.10021	0.541221	background
Rps26	-0.931952	0.0137667	-0.0275394	0.945145	-0.931726	0.164099	-0.00411401	0.996972	translation
Suox	1.09769	0.0114933	1.23895	0.00236638	0.175893	0.898957	0.804239	0.200109	abundance
Rab5b	0.43777	0.0460106	0.392695	0.0184902	0.21413	0.682119	0.0769729	0.710772	abundance
Cdk2	-0.0605752	0.809749	-0.0549706	0.725316	-0.0765703	0.910751	-0.0652552	0.774216	background
Pmel	-0.0472132	0.895227	0.0627856	0.940561	-0.0533422	0.952795	0.0972416	0.932083	background
Dgka	-0.165365	0.524828	-0.319547	0.205724	-0.228656	0.75226	-0.366102	0.316771	background
Wibg	-0.533405	0.0571197	-0.256968	0.0463622	0.0687223	0.924844	-0.0761889	0.61286	abundance
Mmp19	-1.17865	0.0075375	-1.47751	0.00616415	-0.950521	0.410213	-1.06066	0.368009	abundance
Tmem198b	-0.270416	0.376898	0.104067	0.504863	-0.327374	0.667833	0.143573	0.533396	background
Dnajc14	0.146182	0.399048	0.120354	0.498816	0.155907	0.761123	0.217751	0.513326	background
Ormdl2	-0.308857	0.173523	-0.36254	0.0285494	0.0074774	0.992295	-0.231541	0.276971	abundance
Sarnp	-0.369033	0.265792	-0.615931	0.00921386	0.214779	0.866355	-0.540076	0.110333	background
Cd63	0.197994	0.386645	0.298398	0.0357369	-0.359472	0.448768	0.20651	0.209092	background
Rdh5	0.668632	0.0779856	0.511754	0.0474011	1.05158	0.233154	0.758246	0.110333	abundance
Bloc1s1	-0.325597	0.223293	0.2582	0.189292	-0.331682	0.65803	0.263804	0.396299	background
Itga7	-0.349288	0.360866	-0.137923	0.51108	-0.333911	0.743935	-0.125201	0.695785	background
Sfi1	0.145938	0.506686	0.244129	0.0433335	-0.25731	0.641627	0.212419	0.214522	background
Drg1	-0.154753	0.493928	-0.157084	0.12358	-0.283809	0.679481	-0.165575	0.291667	background
Eif4enif1	-0.157313	0.393596	-0.267752	0.0488586	-0.195014	0.741665	-0.286513	0.177919	background
Patz1	-0.0338231	0.938393	0.17738	0.534706	-0.175481	0.841054	0.195221	0.542131	background
Pik3ip1	0.00444646	0.994108	0.155778	0.306442	0.18705	0.873079	0.156298	0.464123	background
Limk2	-0.486381	0.0597742	-0.29205	0.0565738	-0.322388	0.62987	-0.16466	0.582293	abundance
Rnf185	0.0693062	0.749422	0.0547265	0.779465	0.0325031	0.952477	-0.0338117	0.846109	background
Selm	-0.0338776	0.96737	0.0613428	0.90231	-0.112898	0.924844	0.0800105	0.836531	background
Smtn	1.04106	0.0711191	0.52266	0.0664423	1.10111	0.478077	0.553374	0.298615	abundance
Morc2a	-0.120391	0.624925	-0.213842	0.0992644	0.171687	0.788312	-0.177921	0.299575	background
Osbp2	0.998512	0.413091	0.215196	0.641254	0.61521	0.799274	-0.0446611	0.940751	background
4921536K21Rik	0.364848	0.446906	0.504292	0.125494	0.19648	0.896331	0.447604	0.34489	background
Dusp18	0.0653813	0.824454	0.255525	0.298886	-0.0359103	0.965937	0.225399	0.486041	background
Slc35e4	-0.460481	0.403087	-0.0175778	0.968748	-0.448983	0.721871	0.147336	0.787477	background
Tcn2	0.280949	0.213303	0.332849	0.468825	0.312036	0.584284	0.593954	0.399002	background
4930556J24Rik	-0.240499	0.707797	-0.516039	0.480431	-0.237585	0.89034	-0.513864	0.621105	background
Pes1	-0.230267	0.310123	-0.416078	0.0580768	0.10988	0.847783	-0.177768	0.318681	background
Mtfp1	-0.578344	0.150108	-0.555905	0.209839	-0.208548	0.784576	0.0615247	0.9024	abundance
Sec14l2	0.783297	0.205474	0.115592	0.793956	0.907626	0.307768	0.568759	0.223673	background
Rnf215	0.281431	0.392578	0.602786	0.0119264	-0.604861	0.599941	0.495979	0.0978636	buffering
Ccdc157	0.414499	0.346258	0.0854453	0.748262	0.351734	0.73967	-0.0301567	0.942808	background
Sf3a1	-0.366085	0.097016	-0.397184	0.0161958	-0.047706	0.944244	-0.236644	0.24662	abundance
Tbc1d10a	0.147748	0.698133	0.672565	0.00310237	-0.400286	0.827232	0.665886	0.0595174	buffering
Gatsl3	0.447058	0.146946	0.903204	0.017668	0.177133	0.89034	0.729953	0.204682	abundance
Osm	-0.890003	0.0184522	-0.797642	0.0113953	-0.231077	0.738361	-0.152682	0.572987	abundance
Lif	-2.57027	0.00371653	-2.31336	0.00107655	-3.94923	0.112911	-2.66514	0.0776074	abundance
Mtmr3	0.272099	0.149556	0.257259	0.0741228	0.253812	0.643246	0.2239	0.443669	abundance
Ascc2	0.138223	0.414448	0.126807	0.287175	0.108393	0.836142	0.00662939	0.976616	background
Uqcr10	-0.469219	0.239452	-0.260034	0.267132	-0.273695	0.790694	-0.124431	0.703381	background
Zmat5	-0.303817	0.161491	-0.0425728	0.669236	-0.294447	0.587568	-0.0342935	0.834531	background
Nf2	-0.208064	0.2632	-0.28492	0.0375881	-0.0174722	0.978086	-0.177448	0.362266	background
Nipsnap1	-0.0346555	0.88133	-0.0879907	0.516646	0.00960243	0.989164	-0.077023	0.690526	background
Thoc5	-0.0366797	0.877468	-0.192055	0.120625	0.195466	0.770209	-0.178786	0.287947	background
Ap1b1	-0.183453	0.366275	-0.238078	0.0460646	0.243734	0.642457	-0.177494	0.266371	background
Gas2l1	0.347071	0.58754	0.47919	0.222111	-0.230738	0.866252	0.310452	0.415172	background
Ewsr1	0.00643609	0.977884	0.178676	0.094502	-0.0831861	0.888529	0.177934	0.26843	background
Rhbdd3	0.354776	0.278202	0.789086	0.0355416	-0.100703	0.931082	0.548637	0.214269	buffering
Kremen1	-0.324429	0.237572	-0.243852	0.106554	0.0774851	0.899539	-0.0990212	0.554053	abundance
Znrf3	-0.479339	0.0696256	-0.264629	0.268874	-0.313775	0.509146	0.315867	0.213361	background
Xbp1	-0.306451	0.146745	-0.441801	0.0264501	0.0581224	0.914038	-0.102767	0.498058	abundance
Ccdc117	0.0905259	0.691996	0.0986225	0.40042	-0.0250335	0.969408	0.0671644	0.679553	background
Mrps24	-0.49576	0.0580906	-0.211286	0.0673895	-0.338282	0.610447	-0.166019	0.32559	abundance
Urgcp	-0.145045	0.701002	-0.0546832	0.826591	-0.0968524	0.909917	0.00814962	0.980628	background
Dbnl	-0.152326	0.579701	-0.0381348	0.795371	-0.110714	0.876839	0.00712115	0.975145	background
Pgam2	-0.988337	0.0570534	-0.849875	0.020509	-2.06961	0.0948796	-1.3946	0.0563396	abundance
Polm	-0.802156	0.0186776	-0.4143	0.0861468	-0.700603	0.2842	-0.165736	0.786844	abundance
Pold2	-1.10837	0.0243243	-0.766387	0.0114938	-0.760563	0.662898	-0.593453	0.261868	abundance
Ykt6	-0.132317	0.432103	-0.164341	0.161251	-0.169585	0.73967	-0.275591	0.234073	background
Nudcd3	-0.324588	0.111323	-0.254128	0.0539397	-0.285722	0.643547	-0.222975	0.28187	abundance
Ddx56	-0.523816	0.0241027	-0.42158	0.0229104	-0.430203	0.352217	0.0139832	0.964339	abundance
Tmed4	-0.541471	0.0528454	-0.297983	0.0629601	-0.224108	0.738361	-0.0461847	0.854725	abundance
Ogdh	-0.203794	0.342685	-0.269818	0.102699	0.0415528	0.942715	-0.108594	0.525128	background
Zmiz2	0.0312647	0.950874	0.279146	0.49367	-0.122375	0.915687	0.263085	0.593287	background
Ppia	-0.327461	0.148926	-0.164239	0.129457	-0.0833267	0.896519	-0.0913397	0.567186	abundance
H2afv	0.639452	0.013722	0.681541	0.00459406	0.885274	0.147858	1.21728	0.0502028	abundance
Purb	0.157942	0.476191	0.0493625	0.642406	0.117882	0.856617	0.0286014	0.866688	background
Myo1g	0.871048	0.00913952	1.01964	0.001436	1.21555	0.389728	1.15498	0.0563396	abundance
Ccm2	-0.209626	0.354096	-0.206165	0.0499684	0.948258	0.159393	-0.18844	0.22429	background
Nacad	-0.407538	0.673856	0.00396765	0.995192	-0.406369	0.87116	-0.0409779	0.964901	background
Tbrg4	-0.628459	0.0299259	-0.354555	0.0481345	-0.452133	0.500676	-0.136502	0.658521	abundance
Tns3	0.804237	0.0138541	0.910766	0.00456743	0.0859473	0.893505	0.202674	0.499724	abundance
Hus1	-0.392337	0.0990134	-0.467202	0.00901101	0.218233	0.818367	-0.302445	0.143415	abundance
Upp1	-1.54376	0.0636951	-1.62164	0.00553163	-0.163018	0.955983	-1.30276	0.110333	abundance
Abca13	-1.31446	0.0734675	-1.41584	0.0278536	-2.24841	0.147944	-2.01035	0.0792017	abundance
Zpbp	-0.178049	0.80563	0.184622	0.487772	-0.441106	0.770209	0.224468	0.49248	background
4930415F15Rik	-0.125924	0.879903	-0.522626	0.0372228	-0.0778456	0.976233	-0.521843	0.153159	buffering
Ikzf1	-0.892406	0.00675295	-0.763935	0.00159563	0.462739	0.617052	-0.502235	0.105403	abundance
Fignl1	-0.00221476	0.995121	-0.103695	0.410257	0.103787	0.881739	-0.103117	0.554827	background
Sec61g	-0.327621	0.330108	-0.337903	0.100119	0.0695681	0.937932	-0.203596	0.384538	background
Fbxo48	0.33688	0.178137	0.449694	0.0454473	0.567224	0.370237	0.613201	0.10573	abundance
Plek	0.234541	0.407772	0.0127149	0.952873	0.226682	0.75226	-0.0686486	0.810219	background
Cnrip1	0.159184	0.478042	-6.71646e-05	0.999973	0.159188	0.80277	-0.103153	0.88847	background
Ppp3r1	0.126756	0.716186	0.0953915	0.316743	0.0670078	0.961715	0.0940463	0.523778	background
Wdr92	0.0914795	0.721533	0.105548	0.468912	0.0452462	0.952477	0.0882699	0.679162	background
Pno1	-0.400797	0.0896972	-0.412797	0.0144281	-0.133432	0.866078	-0.310072	0.227921	abundance
C1d	-0.217509	0.504327	-0.170363	0.293344	-0.0142854	0.988453	-0.105478	0.621631	background
Etaa1	0.497501	0.0770493	0.448616	0.0192797	0.612132	0.502463	0.498536	0.143398	abundance
Spred2	0.415846	0.116114	0.453584	0.036305	0.0271339	0.972177	0.182893	0.428387	abundance
Actr2	-0.112565	0.663552	-0.225519	0.0668624	-0.280841	0.788312	-0.23557	0.207809	background
Rab1	-0.10696	0.751294	-0.0687089	0.569703	0.031348	0.970683	-0.0484669	0.775405	background
Cep68	0.303098	0.173812	0.314934	0.113429	0.0670022	0.899993	-0.0162895	0.940492	abundance
Slc1a4	-2.96469	0.00178142	-2.85908	0.00537095	-1.45407	0.163292	1.6888	0.138357	abundance
Sertad2	0.406035	0.103653	0.474296	0.0144328	-0.0115103	0.991334	0.302167	0.238216	abundance
Aftph	-0.513135	0.0835941	-0.489705	0.0315236	-0.0377119	0.961001	-0.171142	0.520328	abundance
Lgalsl	0.256892	0.31629	0.240828	0.151797	0.264115	0.731064	0.244723	0.367983	background
Peli1	-1.08787	0.0211543	-1.19946	0.00161933	0.723256	0.788433	-0.886593	0.0794341	abundance
Vps54	0.180881	0.507311	-0.0303403	0.816579	0.201747	0.779911	-0.0525339	0.789395	background
Ugp2	0.04063	0.897997	0.0481803	0.729953	-0.0223104	0.976413	0.0370098	0.847787	background
Mdh1	-0.0476358	0.858332	-0.114502	0.419942	-0.00742084	0.992127	-0.107765	0.601117	background
Wdpcp	0.409583	0.11962	0.127649	0.411251	0.459794	0.437484	0.212615	0.461578	background
Ehbp1	0.568817	0.118888	0.504309	0.0104841	0.565219	0.78698	0.50382	0.111296	abundance
Tmem17	0.0330093	0.898882	-0.0036798	0.992236	0.033647	0.962765	-0.0213207	0.964901	background
B3gnt2	0.14325	0.566118	0.0667013	0.634993	0.0844043	0.896519	0.020656	0.922866	background
Commd1	-0.450196	0.0689301	-0.244685	0.120357	-0.383208	0.516244	-0.151868	0.604213	abundance
Zrsr1	-0.175511	0.578232	0.010543	0.969054	-0.180249	0.825583	0.0673904	0.844057	background
Cct4	0.164962	0.471989	-0.0806674	0.568661	0.237162	0.67472	-0.154895	0.414599	background
Fam161a	0.316444	0.467617	-0.290882	0.458548	0.47115	0.633609	-0.454577	0.36876	background
Xpo1	-0.0254668	0.934125	-0.155187	0.187121	0.109978	0.907565	-0.152457	0.376568	background
Usp34	0.0349378	0.920207	-0.15921	0.195571	0.350035	0.633093	-0.166413	0.324607	background
Ahsa2	-0.313199	0.139548	-0.620238	0.00388918	-0.199922	0.849258	-0.593549	0.0839811	abundance
0610010F05Rik	0.44726	0.201183	0.293622	0.0528038	-0.0879769	0.942963	0.203991	0.311798	abundance
Pex13	-0.0392983	0.881767	-0.142471	0.426357	0.0133379	0.98664	-0.130376	0.600391	background
Pus10	-0.421321	0.213161	-0.508136	0.0134346	0.359495	0.813125	-0.397728	0.134834	abundance
Rel	-0.587812	0.0374749	-0.762768	0.00299428	0.039791	0.965041	-0.579514	0.0842744	abundance
Papolg	0.305953	0.342685	0.167931	0.388263	0.133752	0.86476	0.0363726	0.89185	background
Fancl	-0.380418	0.173242	-0.374281	0.0549115	0.0282787	0.973022	-0.175995	0.437337	abundance
Vrk2	-0.262757	0.226084	-0.295498	0.0366066	-0.00190951	0.998029	-0.218168	0.27716	abundance
Gm6685	-0.0628342	0.856643	-0.0207097	0.948949	-0.0535768	0.950629	0.00946908	0.982696	background
Pnpt1	-0.88007	0.00639724	-1.05257	0.0045951	-0.659836	0.386795	-0.352615	0.596946	abundance
Smek2	-0.215228	0.445506	-0.29428	0.0680145	0.188977	0.803296	-0.218246	0.274083	background
Cfap36	0.251368	0.275333	-0.169332	0.221362	0.327327	0.584949	-0.219884	0.322797	background
Ccdc88a	0.373408	0.167198	0.150927	0.29697	0.335225	0.632196	0.118797	0.595119	background
Prorsd1	-0.306424	0.283845	-0.220997	0.159836	-0.0748597	0.924844	-0.125876	0.567996	background
Mtif2	0.212521	0.476622	0.105059	0.309078	-0.0136373	0.988015	0.081994	0.594054	background
Rps27a	-0.471638	0.128458	-0.152346	0.329025	-0.263708	0.679481	0.0440073	0.849913	background
Clhc1	1.77117	0.0210245	1.53646	0.0426134	2.70921	0.0857699	3.08837	0.0978636	abundance
Rtn4	0.833397	0.0126939	0.656873	0.00352999	0.398127	0.805341	0.501625	0.106418	abundance
Eml6	0.270227	0.41605	0.767981	0.0541368	0.0874807	0.941724	0.677662	0.233862	buffering
Sptbn1	0.795659	0.0132813	0.841897	0.00127528	1.10925	0.152363	0.855347	0.042807	abundance
Psme4	-0.330202	0.265215	-0.470209	0.0149282	-0.0129852	0.992127	-0.42356	0.138571	background
Erlec1	0.37187	0.166834	0.395823	0.0145679	0.775528	0.269654	0.453933	0.0939363	abundance
Asb3	0.451087	0.13778	0.383511	0.0938132	0.167119	0.840537	0.153825	0.619866	abundance
Chac2	-0.533538	0.0314306	-0.693166	0.0304176	-0.536916	0.348605	-0.707813	0.480998	abundance
Stc2	-2.50369	0.00679994	-2.67257	0.00138427	-1.58219	0.67472	-2.37211	0.0989403	abundance
Bod1	-0.134818	0.455295	-0.171437	0.231999	-0.177198	0.739794	-0.249848	0.257081	background
Cpeb4	0.653011	0.0749826	0.553504	0.0270095	0.0810831	0.941724	0.264943	0.407045	abundance
Snrnp25	-0.252603	0.265655	-0.161251	0.158755	-0.322345	0.60845	-0.182446	0.297801	background
Rhbdf1	-0.171324	0.713913	-0.0295579	0.950005	-0.149176	0.868214	0.101113	0.814112	background
Nprl3	0.0371005	0.866762	0.312966	0.0654505	0.011166	0.989425	0.309575	0.21299	buffering
Mpg	-0.2178	0.45617	0.193377	0.496238	-0.299087	0.677666	0.316468	0.411111	background
Sh3pxd2b	0.509571	0.0416666	0.556046	0.00532869	0.468606	0.62677	0.540487	0.140899	abundance
Ubtd2	-0.191223	0.586636	-0.0190116	0.919987	-0.153227	0.757944	0.075525	0.587082	background
Efcab9	0.322829	0.478493	0.225017	0.715681	0.352496	0.765379	0.314995	0.732886	background
Stk10	-0.303055	0.240385	-0.126021	0.312861	-0.0723631	0.899697	-0.00425439	0.982015	background
Fbxw11	-0.393459	0.0559199	-0.406588	0.0135231	-0.0934076	0.862074	0.0348055	0.833212	abundance
Npm1	-0.451313	0.146728	-0.40784	0.0246867	-0.408833	0.688576	-0.397691	0.190971	abundance
Kcnmb1	0.538771	0.585117	0.275705	0.103294	-0.676749	0.767025	0.229879	0.286551	background
Lcp2	0.215561	0.394222	0.269635	0.138452	-0.0419562	0.949842	0.139109	0.502131	background
Dock2	0.168575	0.477102	-0.0180483	0.895172	0.181778	0.772692	-0.0545698	0.770114	background
Fam196b	0.0214873	0.958575	-0.0215237	0.943735	0.0133298	0.990805	-0.0163695	0.970389	background
Spdl1	0.598212	0.173242	0.426457	0.0868522	0.05954	0.961308	0.198562	0.48554	abundance
Pank3	0.369136	0.200672	0.165135	0.254023	0.172434	0.805341	0.0505204	0.815386	background
Rars	-0.609813	0.0651449	-0.793007	0.00635665	-0.180662	0.892183	-0.642163	0.125824	abundance
Wwc1	1.13488	0.061008	1.24739	0.0068808	1.56823	0.529947	1.37339	0.0898226	abundance
Mat2b	0.575542	0.0412662	0.539679	0.00927979	-0.20458	0.692556	0.173802	0.292079	abundance
Hmmr	0.238602	0.501955	0.027452	0.887835	0.218188	0.808262	-0.0197276	0.946019	background
Nudcd2	-0.281039	0.125748	-0.298857	0.0186256	-0.333449	0.46038	-0.323633	0.138902	abundance
Ccng1	-0.341367	0.151744	-0.510368	0.00895448	0.268271	0.775514	-0.357562	0.131697	abundance
Pttg1	0.0408659	0.883176	0.214396	0.203977	-0.215234	0.689387	0.187896	0.285862	background
Slu7	0.433328	0.203178	0.209826	0.187197	0.203804	0.833997	0.112475	0.630072	abundance
Pwwp2a	0.253691	0.194707	0.0755024	0.583489	0.275431	0.584284	0.166268	0.419277	background
Ttc1	-0.60193	0.126988	-0.429019	0.0382039	0.0697817	0.950074	-0.232478	0.358709	abundance
Ublcp1	0.431258	0.208994	0.27053	0.110933	0.185089	0.879024	0.186787	0.459464	abundance
Rnf145	0.0134611	0.949823	0.0040733	0.975562	0.0111473	0.985689	-0.000288464	0.999399	background
Clint1	-0.0671277	0.70016	-0.14969	0.123487	-0.178258	0.724986	-0.176874	0.25095	background
Lsm11	0.0176335	0.955377	0.334925	0.0471703	-0.0679124	0.958639	0.333781	0.175691	buffering
Thg1l	-0.351321	0.0927197	-0.354576	0.0253606	-0.022488	0.96989	-0.0560891	0.736923	abundance
Gm12166	0.270014	0.307388	0.229172	0.401186	0.278876	0.703632	0.246711	0.574535	background
Cyfip2	1.77527	0.00379795	1.70786	0.00813129	0.781247	0.199765	-0.65552	0.229307	abundance
Med7	-0.258535	0.172736	-0.235569	0.193559	-0.225852	0.65803	-0.100321	0.833676	abundance
Havcr2	-1.34156	0.00411596	-1.47473	0.000960586	0.230092	0.763254	-1.05631	0.0486861	abundance
Gnb2l1	-0.324606	0.158459	-0.00741347	0.943594	-0.289368	0.51268	0.0566698	0.683373	background
Trim41	0.183107	0.578469	0.20116	0.303942	-0.00571132	0.99486	0.130597	0.593369	background
Gm12184	-0.440418	0.0636365	-0.308391	0.0335915	-0.235414	0.753295	-0.181737	0.374453	abundance
Trim7	0.563979	0.0870726	1.16151	0.162451	0.37078	0.627935	0.128403	0.925444	abundance
Irgm1	-0.965228	0.0794497	-1.04083	0.0238012	0.185757	0.864688	-0.404252	0.322598	abundance
Gm5431	-0.714502	0.126988	-0.889346	0.0529347	-0.0624354	0.952477	-0.393619	0.386644	abundance
Psme2b	-0.0934859	0.749513	-0.193449	0.277533	0.0926218	0.892885	-0.148495	0.484947	background
9930111J21Rik1	-0.619213	0.0441103	-0.821961	0.0249354	-0.603594	0.375671	-0.797571	0.173147	abundance
9930111J21Rik2	-0.708334	0.120173	-0.928006	0.00677268	0.18016	0.896519	-0.754383	0.0939216	abundance
Ifi47	-0.846697	0.10868	-0.909267	0.0541882	0.0558868	0.947746	-0.240659	0.479573	abundance
Zfp62	0.304159	0.428251	0.240476	0.127594	-0.0685893	0.95229	0.180249	0.392253	background
Mgat1	0.246521	0.408647	0.613439	0.01256	-0.379066	0.751881	0.520341	0.106418	buffering
Cnot6	0.0587955	0.861843	-0.0689819	0.570301	0.177521	0.822231	-0.0795222	0.633599	background
Mapk9	-0.00897193	0.977975	0.0232578	0.84262	-0.0517595	0.940154	0.025196	0.88164	background
Rnf130	0.494901	0.0271644	0.347614	0.0113714	0.81573	0.160397	0.567174	0.0662742	abundance
Tbc1d9b	0.64499	0.0350919	0.791778	0.00205152	-1.13364	0.0948796	0.523001	0.0634409	abundance
3010026O09Rik	0.611926	0.0963328	1.03342	0.0427837	0.847131	0.37138	1.33836	0.173817	abundance
Sqstm1	1.01448	0.00709435	0.934854	0.00753156	0.336612	0.508644	-0.318339	0.301537	abundance
Mgat4b	1.25939	0.00426901	1.39754	0.00127528	0.43544	0.782019	0.940699	0.144096	abundance
Ltc4s	0.248317	0.621602	0.727569	0.0903292	-0.0595651	0.969792	0.652978	0.259742	background
Maml1	-0.0583826	0.834978	0.0420676	0.720256	-0.0966155	0.893275	0.0496132	0.774414	background
Canx	-0.0863169	0.729522	-0.256005	0.0528496	-0.185791	0.840537	-0.262139	0.186387	background
Hnrnph1	0.268223	0.332951	0.148664	0.140941	-0.29943	0.625312	0.114969	0.431282	background
Rufy1	0.154111	0.372834	0.0170838	0.876687	0.152779	0.765331	0.00496859	0.979817	background
Zfp2	1.0684	0.0592332	0.939146	0.203545	1.21169	0.315572	1.3611	0.407089	abundance
Zfp354a	0.789048	0.073425	0.239114	0.400963	0.622188	0.448017	-0.106853	0.836395	background
Clk4	-0.239837	0.464442	-0.0989496	0.535997	-0.127164	0.879436	-0.0347279	0.884389	background
Col23a1	1.74927	0.029999	2.10613	0.0101279	-0.121011	0.935662	0.773079	0.269397	abundance
Phykpl	-0.327202	0.0915394	-0.294242	0.0211607	-0.243559	0.643246	-0.249148	0.17327	abundance
Hnrnpab	-0.344217	0.122644	-0.462981	0.00453327	-1.05211	0.25547	-0.486486	0.0691781	abundance
Nhp2	-0.551349	0.0409541	-0.187301	0.076538	-1.11508	0.184039	-0.287441	0.132478	abundance
Rmnd5b	0.259461	0.325234	0.527895	0.0100492	0.944059	0.159878	0.623215	0.0681212	buffering
0610009B22Rik	0.584474	0.0672378	0.607866	0.00358329	0.00282354	0.99954	0.554939	0.088746	abundance
Sec24a	0.166295	0.421601	0.0571782	0.55751	0.0848864	0.887829	0.0305476	0.846096	background
Sar1b	-0.343408	0.136418	-0.308999	0.0148838	0.490363	0.416176	-0.278065	0.132024	abundance
Jade2	0.86317	0.0326997	1.02284	0.00846905	-0.136144	0.847814	0.357928	0.210356	abundance
Cdkn2aipnl	0.510203	0.0284758	0.602642	0.00250193	-0.00494981	0.993128	0.502437	0.0665834	abundance
Ube2b	0.69923	0.0370743	0.785107	0.00360177	-0.141942	0.915687	0.564443	0.131667	abundance
Cdkl3	0.177634	0.6134	0.300238	0.249429	0.0631078	0.952477	0.254888	0.480715	background
Ppp2ca	-0.125621	0.650332	-0.203011	0.127171	-0.0887308	0.916847	-0.198772	0.312404	background
Skp1a	-0.166043	0.561825	-0.223234	0.199643	-0.0148757	0.987112	-0.175656	0.46641	background
Vdac1	-0.080157	0.667117	-0.0937124	0.300061	-0.0273824	0.96336	-0.0903077	0.522085	background
9530068E07Rik	-0.00116186	0.997353	0.0501575	0.698346	-0.0860842	0.87266	0.0507874	0.727179	background
Hspa4	-0.343225	0.206153	-0.501462	0.0109514	-0.329761	0.783511	-0.499132	0.100542	abundance
Zcchc10	-0.572024	0.0626792	-0.423853	0.0242466	0.0031719	0.99688	-0.166282	0.452472	abundance
Aff4	0.372696	0.174041	0.26965	0.0747345	-0.0494588	0.943819	0.118682	0.506219	abundance
Uqcrq	-0.579322	0.408574	-0.435361	0.356407	-0.330615	0.863019	-0.272243	0.67315	background
Sept8	0.751583	0.0197377	0.853381	0.00160026	-1.20608	0.0948796	0.556943	0.0636581	abundance
Kif3a	1.03392	0.00492827	1.03771	0.00127528	1.91687	0.195198	1.34486	0.0563396	abundance
Rad50	0.591519	0.0392482	0.34392	0.0114616	1.51717	0.0881418	0.405924	0.0863806	abundance
Irf1	-0.256076	0.341282	-0.377483	0.180763	-0.0258741	0.970773	-0.130453	0.646084	background
Slc22a5	0.454749	0.171153	0.568611	0.00372327	1.24403	0.585932	0.598704	0.0637799	abundance
Slc22a21	0.194126	0.767038	0.887207	0.0394143	0.306247	0.898492	0.895989	0.153546	buffering
Slc22a4	1.68492	0.00313958	1.59992	0.0068808	0.991292	0.193219	-0.395489	0.759316	abundance
Fnip1	1.07023	0.0392302	0.928341	0.0144328	-0.0962725	0.924844	0.304834	0.39948	abundance
Rapgef6	-0.00605108	0.982742	-0.0942953	0.341068	0.193332	0.754984	-0.0932055	0.526162	background
Cdc42se2	0.385742	0.0517587	0.524016	0.00424921	0.263558	0.625312	0.32874	0.210356	abundance
Lyrm7	-0.88212	0.0985479	-0.318462	0.208551	-0.832356	0.547519	-0.281092	0.561303	abundance
Hint1	-0.398831	0.104042	-0.26365	0.0340884	0.165156	0.809814	-0.165442	0.299864	abundance
Gpx3	0.536372	0.303457	0.868706	0.0267093	-0.0283219	0.988453	0.733913	0.169316	buffering
Tnip1	0.017767	0.948085	0.187744	0.214879	-0.04798	0.952477	0.184827	0.395202	background
Anxa6	0.254567	0.200901	0.128526	0.535831	0.194374	0.692642	-0.286263	0.285421	background
Ccdc69	-0.886195	0.11309	-0.247322	0.655985	-0.707461	0.341861	0.576969	0.315197	background
Gm2a	-0.325636	0.222994	-0.320372	0.0722795	0.0391647	0.956019	-0.156503	0.45378	abundance
Slc36a1	0.527373	0.100179	0.590086	0.00364218	-0.396057	0.72614	0.529978	0.0827434	abundance
Atox1	-0.315989	0.328931	-0.00213392	0.988143	-0.31913	0.66816	-0.0535487	0.770132	background
G3bp1	-0.0865294	0.647709	-0.255692	0.0426306	0.0932118	0.885361	-0.224251	0.205978	background
Fam114a2	0.304913	0.23109	0.222996	0.163623	0.140949	0.857572	0.116952	0.615547	abundance
Mfap3	-0.252133	0.363393	-0.218303	0.0873812	0.187826	0.823885	-0.156234	0.343053	background
Galnt10	-0.0749368	0.80039	-0.0473302	0.78334	-0.0664335	0.935349	-0.0417411	0.87112	background
Sap30l	0.643768	0.0205868	0.634103	0.0179229	0.748997	0.272779	0.878953	0.137306	abundance
Larp1	-0.252886	0.236597	-0.283542	0.0427571	-0.152189	0.850335	-0.250599	0.263802	abundance
Cnot8	0.225758	0.279203	0.229487	0.0374479	-0.244461	0.883501	0.211866	0.196411	background
Gemin5	-0.444334	0.0560684	-0.577431	0.00480024	0.122983	0.880157	-0.357053	0.131249	abundance
Mrpl22	-0.359999	0.170506	-0.311568	0.0523743	0.0933415	0.892546	-0.142678	0.42556	abundance
Igtp	-1.62052	0.0164365	-1.55107	0.0103417	-0.0551334	0.952903	-0.186447	0.676524	abundance
Irgm2	-1.12437	0.0408084	-1.30469	0.0185871	0.0674775	0.94215	-0.279863	0.505384	abundance
Zfp692	-0.310735	0.275455	-0.45102	0.0245179	0.0606925	0.95229	-0.366165	0.175913	background
Zfp672	-0.154852	0.542624	-0.073761	0.556068	-0.0144982	0.980102	-0.00625835	0.971948	background
Sh3bp5l	-0.155491	0.674713	0.145233	0.390004	-0.401364	0.54278	0.202075	0.302036	background
Gm12258	0.607757	0.101183	0.707019	0.0267514	0.366673	0.738361	0.567577	0.2386	abundance
2810021J22Rik	0.73434	0.0247022	0.568647	0.0212823	0.177721	0.754574	-0.0547354	0.835259	abundance
Zfp39	0.133919	0.709543	0.155677	0.389918	-0.0242017	0.979141	0.116393	0.616823	background
Rnf187	-0.602256	0.0637614	-0.331604	0.0663436	-0.240076	0.756853	-0.0947947	0.716982	abundance
Hist3h2a	-0.471125	0.216195	-0.194012	0.527636	-0.453326	0.625312	-0.158723	0.769871	background
Trim11	0.219732	0.490686	0.197932	0.127838	-0.350745	0.47739	0.131129	0.375928	background
Iba57	0.0438918	0.908845	-0.0512045	0.836295	0.0757207	0.934939	-0.0659341	0.84011	background
Guk1	-0.179457	0.504095	0.15034	0.375738	-0.251558	0.729665	0.193933	0.434788	background
Mrpl55	-0.4117	0.226084	0.16734	0.485583	-0.498001	0.520596	0.301581	0.412304	background
2310033P09Rik	0.256609	0.424569	-0.0609061	0.787758	0.283315	0.732887	-0.122312	0.702677	background
Arf1	-0.419848	0.057831	-0.354405	0.0249715	-0.101952	0.866402	-0.0249299	0.89475	abundance
Snap47	0.605629	0.0163427	0.67439	0.00492152	0.253455	0.641627	-0.0939421	0.664054	abundance
Jmjd4	0.112124	0.582497	0.245761	0.0546508	-0.110898	0.883018	0.210355	0.234467	background
Zfp867	0.486149	0.252205	0.405282	0.132543	0.0364959	0.972044	0.185174	0.555183	background
Zkscan17	0.189314	0.501453	0.295686	0.173211	0.0665154	0.942343	0.236839	0.438884	background
Nlrp3	0.0827032	0.768697	0.0419216	0.800719	0.0202233	0.972029	-0.0105689	0.950822	background
Mprip	-0.153542	0.504327	-0.00243182	0.98321	-0.149421	0.807198	0.0211048	0.898789	background
Flcn	0.767995	0.0221122	0.949752	0.00361503	-0.0378492	0.972177	0.511876	0.1282	abundance
Cops3	-0.417746	0.13715	-0.521194	0.020509	0.11182	0.896519	-0.299619	0.248344	abundance
Nt5m	-0.398941	0.180253	-0.356816	0.0124134	-1.07416	0.573454	-0.387482	0.0939216	abundance
Med9	-0.17652	0.649856	0.0605068	0.747886	-0.287345	0.631152	0.136861	0.434699	background
Pemt	-0.560693	0.0492262	-0.212244	0.16066	-0.624937	0.307578	-0.291546	0.276871	abundance
Rai1	-0.367243	0.519676	-0.203122	0.604342	-0.151106	0.888993	-0.000213862	0.999976	background
Srebf1	0.11248	0.817291	0.44432	0.243517	-0.15946	0.896331	0.389921	0.399548	background
Tom1l2	0.489607	0.0528453	0.609797	0.0041679	-0.0338534	0.97857	0.470559	0.134365	abundance
Lrrc48	0.323899	0.348715	0.377324	0.432222	0.197687	0.821013	0.0961895	0.885881	background
Atpaf2	-0.480859	0.0367238	-0.288674	0.0320256	-0.413492	0.540422	-0.221029	0.323275	abundance
Gid4	0.430267	0.0448292	0.254969	0.043182	0.381765	0.458062	0.191824	0.476549	abundance
Drg2	-0.648595	0.0131188	-0.595321	0.0036386	-0.169943	0.827801	-0.111441	0.717845	abundance
Alkbh5	-0.240194	0.235528	-0.173525	0.135836	-0.381331	0.470562	-0.245144	0.202648	abundance
Llgl1	-0.298957	0.43133	-0.0112858	0.962605	-0.288792	0.746944	0.0752208	0.794598	background
Flii	0.399498	0.0995919	0.410876	0.0110689	-0.0442055	0.955983	0.318209	0.18117	abundance
Mief2	-0.141516	0.793245	0.14922	0.467356	-0.406457	0.688062	0.189899	0.416441	background
Top3a	-0.29535	0.206761	-0.255316	0.0403061	0.141963	0.867601	-0.190987	0.264122	abundance
Smcr8	-0.0306837	0.890492	-0.0230471	0.872309	-0.00985165	0.987356	-0.00238189	0.990057	background
Shmt1	-0.467928	0.0868542	-0.425254	0.0103947	-0.0627008	0.952795	-0.3565	0.134834	abundance
Dhrs7b	-0.327101	0.0925926	-0.113174	0.344215	-0.300038	0.513192	0.020799	0.94106	background
Tmem11	-0.5231	0.0247612	-0.23094	0.0508977	-0.334508	0.460425	0.0503917	0.765083	abundance
Natd1	1.66198	0.00271123	1.74709	0.0020174	1.90708	0.25914	2.0827	0.10124	abundance
Map2k3	-0.784041	0.00844374	-0.685861	0.0116523	-0.501417	0.312331	0.538305	0.393068	abundance
Usp22	0.624118	0.0203116	0.516976	0.00331778	-0.250605	0.87266	0.459727	0.0844365	abundance
Aldh3a2	0.496938	0.0523184	0.531806	0.0159166	0.17098	0.814996	0.239317	0.44872	abundance
Mapk7	0.420998	0.28422	0.704243	0.0595789	0.0974284	0.947714	0.543629	0.269435	background
B9d1	0.144601	0.616039	0.633147	0.0275832	0.755316	0.165134	0.755077	0.0563396	buffering
Epn2	0.950277	0.00858991	1.15851	0.00299428	1.21127	0.32698	1.4449	0.111296	abundance
Grap	-0.107995	0.676263	0.106254	0.339486	-0.276021	0.647367	0.129717	0.421444	background
Prpsap2	0.0802371	0.761247	0.188177	0.119796	-0.292051	0.632648	0.163545	0.302233	background
Ulk2	1.05056	0.00371653	0.840999	0.00257841	0.887158	0.233154	0.546086	0.471384	abundance
Akap10	0.583919	0.0432095	0.50125	0.00744427	0.409279	0.63918	0.456541	0.145434	abundance
Specc1	-0.450149	0.0831378	-0.567584	0.0100558	0.0846052	0.898492	-0.331107	0.1683	abundance
Adora2b	-1.61783	0.0052245	-1.61719	0.00295804	0.0623891	0.94756	-0.202466	0.562409	abundance
Zswim7	-0.324737	0.20453	-0.347948	0.0601763	-0.370379	0.640845	-0.371438	0.252219	abundance
Ttc19	-0.365134	0.13419	-0.529168	0.00438386	0.575922	0.58581	-0.450153	0.0806514	abundance
Ncor1	0.0506556	0.825991	-0.0563946	0.617161	0.134668	0.807198	-0.076713	0.609414	background
Pigl	-0.353538	0.109621	-0.145993	0.149798	-0.267368	0.636203	-0.121177	0.455763	abundance
Cenpv	-0.387205	0.0923746	-0.198348	0.154873	-0.279181	0.629715	-0.0604741	0.812502	abundance
Ubb	0.189958	0.441218	0.292122	0.0858229	-0.0419848	0.956899	0.21571	0.318981	background
Trpv2	-0.274117	0.15735	-0.0710304	0.556473	-0.21099	0.657042	0.161532	0.340288	background
Lrrc75a	1.23484	0.00379795	1.17131	0.00119126	0.612305	0.818077	0.998536	0.0840691	abundance
Mmgt2	0.244984	0.244663	0.286609	0.079725	0.0346378	0.957292	0.124029	0.535316	abundance
Zfp287	-0.0014392	0.996696	-0.147767	0.258023	0.0716191	0.908029	-0.147359	0.431112	background
Trim16	-0.424813	0.0922444	-0.495341	0.0248073	0.0299564	0.960127	-0.135683	0.444186	abundance
Tvp23b	-0.036219	0.87866	-0.0306898	0.83312	-0.0108524	0.986962	-0.0124989	0.953263	background
Pmp22	2.41578	0.00198528	2.51205	0.00129879	-0.236308	0.705356	0.311276	0.277533	abundance
Hs3st3b1	-0.984053	0.0464406	-0.942182	0.0132641	0.300267	0.709532	-0.306033	0.263095	abundance
Cox10	-0.696072	0.0321754	-0.455525	0.0376486	-0.697433	0.397157	-0.456961	0.324757	abundance
Elac2	-0.662373	0.0211763	-0.70868	0.00557026	-0.334934	0.679481	-0.434766	0.195536	abundance
Map2k4	-0.413016	0.216149	-0.410807	0.0396866	0.215915	0.788433	-0.244239	0.274083	abundance
Zkscan6	-0.327733	0.110498	-0.341049	0.120285	-0.202755	0.697332	0.140082	0.568839	abundance
Tmem220	2.64495	0.00233416	1.27166	0.0199096	2.96055	0.0802406	2.13578	0.318876	translation
Adprm	0.126421	0.742932	0.164746	0.484026	-0.0878274	0.892546	0.0862	0.657263	background
Sco1	-0.262528	0.197329	-0.39653	0.0106722	-0.792194	0.218061	-0.498727	0.0776074	abundance
Myh3	0.774376	0.0976451	0.222948	0.526055	0.571399	0.393035	-0.339342	0.39146	background
Gas7	0.28114	0.273051	0.302426	0.244581	0.0576161	0.917881	-0.0360199	0.853978	background
Glp2r	0.261099	0.297887	0.57986	0.216923	0.260358	0.730615	0.577814	0.391379	background
Stx8	-0.200338	0.462658	-0.190104	0.338413	0.00171735	0.997376	-0.0369065	0.849079	background
Pik3r5	0.0238077	0.904664	0.160088	0.439196	0.0206043	0.972044	0.156901	0.596732	background
Pik3r6	-0.372991	0.0783631	-0.228911	0.280203	-0.366543	0.447451	-0.181199	0.599577	background
Myh10	-0.153633	0.56547	-0.0520373	0.832947	-0.150409	0.840537	-0.040865	0.914425	background
Ndel1	0.0155755	0.941285	-0.0110936	0.940794	0.0231709	0.966658	-0.0279872	0.865872	background
Rpl26	-0.880945	0.0292955	-0.111413	0.694634	-0.785733	0.162102	0.680249	0.140899	translation
Slc25a35	0.561688	0.150428	0.723879	0.208279	0.620401	0.535161	0.858007	0.408066	abundance
Pfas	-0.470093	0.0656786	-0.391114	0.0724277	-0.308659	0.618857	-0.117066	0.742818	abundance
Ctc1	0.510124	0.0434961	0.464212	0.0245179	0.138669	0.805341	-0.00547457	0.986348	abundance
Aurkb	-0.303779	0.201466	-0.121394	0.235387	-0.384915	0.533916	-0.140865	0.396214	abundance
2310047M10Rik	-0.0219942	0.945185	-0.0966958	0.725054	-0.0661329	0.931843	-0.109559	0.749748	background
Tmem107	-0.690436	0.0473691	-0.643632	0.0277898	-0.431947	0.71109	-0.408608	0.324557	abundance
Vamp2	0.0733896	0.768691	0.187891	0.288951	0.244046	0.63401	0.245446	0.223673	background
Per1	-0.410491	0.153088	-0.0636668	0.796308	-0.416953	0.528455	-0.107511	0.787477	background
Cntrob	0.529244	0.0858691	0.532106	0.0259137	0.0534485	0.952477	0.253521	0.402149	abundance
Trappc1	-0.297835	0.222876	-0.127501	0.473279	-0.173192	0.745392	0.117956	0.53118	background
Chd3	0.213025	0.441807	0.186754	0.280428	0.0103998	0.989164	0.0782315	0.708822	background
Cyb5d1	-0.267029	0.262574	-0.410678	0.0266875	0.0653035	0.935489	-0.301454	0.216402	background
Naa38	-0.548829	0.112354	-0.231451	0.13476	-0.76285	0.38104	-0.329888	0.207809	abundance
Tmem88	-0.619082	0.123999	-0.890155	0.164389	-0.967129	0.208598	-1.71924	0.112901	abundance
Kdm6b	-0.938101	0.0308481	-0.738316	0.0615902	-0.461986	0.535385	0.0724924	0.904357	abundance
Wrap53	-0.68747	0.0115041	-0.42878	0.0127854	-0.479097	0.410213	-0.0114677	0.971391	abundance
Trp53	-0.425209	0.0696256	-0.289503	0.100614	-0.267415	0.632117	0.00983831	0.980969	abundance
Sat2	0.00142668	0.997165	0.320741	0.232608	-0.0909187	0.90088	0.320004	0.371675	background
Fxr2	0.106316	0.654909	0.2037	0.184597	-0.122853	0.836142	0.135537	0.423098	background
Mpdu1	0.0443514	0.854142	0.0581545	0.628573	-0.0169889	0.978399	0.0436279	0.799371	background
Cd68	0.165932	0.366285	0.390027	0.0131158	-0.233251	0.670124	0.270963	0.149551	background
Eif4a1	-0.170291	0.547603	-0.20164	0.210769	0.0472171	0.95229	-0.136703	0.501935	background
Senp3	-0.185734	0.370983	-0.0593323	0.561285	-0.232588	0.682102	-0.08421	0.596332	background
Tnfsfm13	2.28668	0.00167803	2.4514	0.00532869	2.83117	0.0752874	5.15269	0.0502028	abundance
Tnfsf13	1.4761	0.00494134	1.89509	0.0282902	1.05574	0.193219	-0.728885	0.748963	abundance
Tnfsf12	3.00365	0.00231381	3.04509	0.00545014	3.0638	0.189138	3.19752	0.129235	abundance
Polr2a	0.127334	0.597643	0.149787	0.184682	-0.221159	0.653539	0.104259	0.467825	background
Zbtb4	0.743143	0.121468	0.743422	0.00872835	-0.651778	0.700517	0.519792	0.11997	abundance
Chrnb1	0.877536	0.141616	-0.214676	0.705582	1.04509	0.215228	-0.968823	0.164185	translation
Fgf11	-0.224646	0.425381	-0.0526773	0.805318	-0.173135	0.771338	0.0985109	0.6387	background
Tmem102	0.169328	0.563685	0.457831	0.232963	0.0237126	0.978204	0.322269	0.502704	background
Nlgn2	-0.932292	0.059463	-0.69035	0.0972847	-0.305777	0.650096	0.114947	0.721585	abundance
Tmem256	-0.110452	0.668554	0.0635342	0.643226	-0.153862	0.823047	0.0873447	0.648779	background
Plscr3	-0.357215	0.354295	-0.133187	0.59141	-0.185477	0.775668	0.0806709	0.709553	background
Kctd11	0.00710253	0.977884	0.237355	0.218819	-0.138749	0.798373	0.22932	0.262278	background
Acap1	-1.38346	0.0113928	-0.958166	0.0654505	-0.871033	0.231043	0.575079	0.420708	translation
2810408A11Rik	0.330126	0.479571	1.04824	0.00609764	1.23614	0.492779	1.12138	0.0634409	buffering
Neurl4	0.0669443	0.819553	0.283195	0.21421	-0.0149792	0.987896	0.265227	0.402795	background
Gps2	-0.0791039	0.755195	0.0857486	0.411397	-0.107382	0.884904	0.0886946	0.577078	background
Eif5a	-0.43042	0.0440923	-0.37534	0.0115031	-0.118116	0.859114	-0.142415	0.435061	abundance
Elp5	-0.15891	0.407011	-0.0365687	0.856199	-0.146363	0.784551	0.132012	0.589799	background
Ctdnep1	-0.131724	0.484516	0.0480064	0.738159	-0.121115	0.828568	0.00394548	0.987895	background
Gabarap	0.429012	0.169199	0.321675	0.0659777	-0.139626	0.815182	0.117265	0.473636	abundance
Phf23	-0.0395459	0.825023	0.0520348	0.676058	-0.050196	0.925627	0.139995	0.401746	background
Dvl2	0.903812	0.0316864	1.16913	0.00618472	0.235927	0.891629	0.772685	0.188309	abundance
Acadvl	-0.140564	0.486874	-0.153484	0.197057	-0.0921329	0.884285	-0.133677	0.449715	background
Dlg4	-1.15377	0.0211412	-0.983286	0.0718778	-0.672536	0.411479	0.267874	0.739744	abundance
Clec10a	0.505058	0.0929327	0.772831	0.0113714	-0.206098	0.824704	0.396549	0.186112	abundance
Slc16a11	0.494305	0.596244	-0.268585	0.601729	0.86075	0.534808	-0.491024	0.316771	background
Slc16a13	0.178426	0.536498	0.125755	0.413728	-0.0364014	0.949842	0.030208	0.848725	background
Bcl6b	0.735271	0.309799	0.808439	0.163233	-0.242978	0.691493	0.225926	0.315803	background
0610010K14Rik	-0.0302445	0.922353	0.454742	0.193902	0.186616	0.772692	0.42048	0.258018	background
Rnasek	-0.138123	0.870907	-0.070044	0.931181	-0.0759539	0.94756	0.0484807	0.934027	background
Pelp1	-0.0399042	0.868718	0.0865061	0.651041	-0.0850128	0.888993	0.114692	0.619866	background
Arrb2	-0.122926	0.593812	0.0260321	0.832947	-0.163014	0.767025	0.0753915	0.624418	background
Med11	-0.0605524	0.818872	0.093372	0.40042	-0.14514	0.836142	0.101285	0.537364	background
Cxcl16	0.474919	0.0384981	0.563392	0.00362572	0.00349039	0.995711	0.401968	0.095021	abundance
Zmynd15	0.708976	0.0211412	0.968785	0.00470126	0.337733	0.681891	0.614112	0.146177	abundance
Tm4sf5	0.339489	0.283352	0.073508	0.937877	0.320152	0.565174	-0.853076	0.252922	background
Psmb6	0.339561	0.102569	0.570932	0.00470126	0.126148	0.858792	0.492779	0.0920348	abundance
Pld2	1.44579	0.00178142	1.47946	0.00126599	2.02463	0.12689	2.69851	0.0663974	abundance
Mink1	1.0908	0.00894656	1.13057	0.00143671	-0.219561	0.87328	0.766562	0.100057	abundance
Gp1ba	0.0895869	0.87308	0.185843	0.55008	-0.00398613	0.997376	0.168055	0.690526	background
Slc25a11	0.0897469	0.597466	0.198045	0.118669	0.167	0.734118	0.403424	0.0840691	background
Rnf167	0.732119	0.0164365	0.852123	0.00185631	1.22026	0.184039	1.00246	0.055965	abundance
Pfn1	-0.200851	0.358424	-0.172517	0.179661	-0.0373203	0.952674	-0.0965884	0.60215	background
Eno3	-0.163863	0.389279	-0.042829	0.816579	-0.153934	0.775955	0.0576367	0.844057	background
Spag7	-0.042359	0.850056	0.0948148	0.393114	-0.141922	0.813546	0.108908	0.493514	background
Camta2	0.653156	0.0544442	0.929762	0.0104134	0.418485	0.763254	0.767934	0.168706	abundance
Inca1	0.697458	0.0211412	0.895349	0.0457938	0.486789	0.424251	-0.140417	0.847159	abundance
Kif1c	0.494278	0.110529	0.518845	0.0523702	0.0966239	0.908841	0.191091	0.523553	abundance
Zfp3	0.503766	0.0353844	0.754637	0.00942	0.346397	0.536149	0.418949	0.364337	abundance
Scimp	-0.46487	0.105341	-0.607483	0.157284	-0.208923	0.71109	0.179053	0.605444	abundance
Rabep1	0.258122	0.435837	0.151401	0.250839	0.0985368	0.926483	0.119022	0.539418	background
Nup88	0.0100506	0.962372	-0.181982	0.141869	-0.0383036	0.952477	-0.179998	0.319376	background
Rpain	0.14494	0.54241	0.405748	0.0479444	0.0189884	0.98159	0.367538	0.207809	background
C1qbp	-0.22449	0.382087	-0.227524	0.133392	0.0650058	0.920507	-0.126633	0.473267	background
Dhx33	-0.373741	0.0852467	-0.379071	0.0201084	0.01348	0.981436	-0.102806	0.522251	abundance
Derl2	-0.145677	0.482777	-0.129947	0.333404	-0.0581678	0.925627	-0.061819	0.749584	background
Mis12	-0.258896	0.391436	-0.330972	0.0236757	0.701173	0.257099	-0.267823	0.149067	background
Nlrp1b	-0.354955	0.156819	-0.35685	0.0633556	-0.415267	0.613842	-0.400359	0.226267	abundance
Aipl1	1.06072	0.110498	0.280733	0.577002	0.757347	0.259853	-0.558694	0.196568	background
Fam64a	0.713836	0.0248398	0.94224	0.00129879	0.883028	0.760522	0.958533	0.0563396	abundance
4933427D14Rik	-0.00170406	0.995121	-0.0644656	0.543064	-0.0178582	0.97659	-0.0646285	0.688237	background
Txndc17	0.0599577	0.750819	-0.0177417	0.912453	0.0650367	0.901218	-0.0649228	0.751901	background
Med31	-0.323925	0.182604	0.0693787	0.671524	-0.317242	0.607995	0.0482141	0.88677	background
Xaf1	-0.59528	0.179917	-0.553938	0.126352	0.0258349	0.969367	-0.0641749	0.757631	abundance
Mybbp1a	-0.470462	0.0385355	-0.461437	0.0119586	-0.200128	0.732887	-0.112787	0.572095	abundance
Ube2g1	-0.111251	0.566848	-0.157628	0.137617	0.01268	0.983922	-0.134884	0.39032	background
Ankfy1	-0.048131	0.829704	-0.244351	0.140798	0.0762784	0.900022	-0.216279	0.315758	background
Cyb5d2	-0.146461	0.446695	-0.147057	0.337076	-0.0663416	0.902118	-0.0121816	0.957037	background
Zzef1	0.0267178	0.890213	-0.0972742	0.2921	0.132912	0.80409	-0.102442	0.472735	background
Atp2a3	0.135246	0.737714	0.282664	0.324398	-0.188399	0.753295	0.181371	0.374453	background
1200014J11Rik	0.131697	0.464442	0.0227774	0.869373	0.132376	0.805341	0.0298322	0.894274	background
Itgae	-0.131126	0.866928	0.107437	0.837416	-0.172928	0.928711	0.134195	0.851792	background
Gsg2	-0.21576	0.264085	-0.429726	0.0143997	-0.409762	0.569119	-0.515319	0.0875722	background
P2rx5	-2.00372	0.00887329	-1.34053	0.0581769	-1.1495	0.175852	1.10447	0.258018	translation
Emc6	-0.348347	0.138931	-0.330455	0.0152244	-0.114069	0.915687	-0.307377	0.131592	abundance
Tax1bp3	-0.150872	0.428941	0.277642	0.0808352	-0.0415359	0.950629	0.191836	0.362837	background
Ctns	0.554692	0.0866029	0.753762	0.0102934	-0.385984	0.51207	0.351299	0.131189	abundance
Shpk	0.644481	0.077553	0.382803	0.306698	0.52739	0.49554	0.0289885	0.971391	background
Cluh	-0.322316	0.121861	-0.198736	0.312706	-0.247347	0.628409	0.160963	0.61964	background
Pafah1b1	0.0940657	0.755609	-0.0178955	0.915731	0.107952	0.888529	-0.0403241	0.858126	background
Mettl16	-0.509559	0.107804	-0.555795	0.00415485	1.49284	0.0685978	-0.436038	0.0776074	abundance
Mnt	1.2987	0.0143827	1.66086	0.000960586	-0.849069	0.815328	1.44742	0.0502028	abundance
Sgsm2	-0.252747	0.480791	0.0917862	0.805353	-0.307727	0.679481	0.281696	0.498141	background
Tsr1	-0.382024	0.103728	-0.490475	0.0110689	0.241738	0.633609	-0.235321	0.182466	abundance
Srr	0.17257	0.36149	-0.218409	0.218712	0.0884834	0.877006	-0.0375982	0.880793	background
Smg6	0.210547	0.316928	0.30395	0.066078	-0.0735892	0.896331	0.135666	0.414218	background
Ovca2	0.223139	0.289363	-0.112757	0.598732	0.223998	0.698814	-0.116736	0.730404	background
Dph1	-0.205328	0.299514	-0.0264496	0.830535	-0.211214	0.69842	-0.0512043	0.786545	background
Rpa1	-0.190415	0.306854	-0.204184	0.129802	-0.0245987	0.964945	-0.0163506	0.924755	background
Smyd4	0.50143	0.0302339	0.630008	0.0122496	0.473427	0.37521	0.532635	0.508662	abundance
Serpinf1	-0.885855	0.0269388	-1.46274	0.000960586	-3.9141	0.0948796	-1.72724	0.0184281	abundance
Wdr81	1.35205	0.0112375	1.62593	0.00166891	0.761861	0.828226	1.41292	0.0985554	abundance
Tlcd2	-1.06751	0.0088338	-0.485065	0.0954228	-0.731942	0.164099	0.783363	0.095021	translation
Prpf8	-0.313365	0.160127	-0.408259	0.01098	-0.13158	0.882735	-0.374394	0.112992	abundance
Rilp	0.859264	0.0183492	1.04005	0.00442249	0.976887	0.331617	1.12305	0.131697	abundance
Scarf1	-0.352134	0.437251	-0.0334693	0.905327	-0.303106	0.666688	0.142459	0.541335	background
Slc43a2	0.727544	0.0413013	0.724873	0.0463622	0.211939	0.720016	-0.0934443	0.727179	abundance
Pitpna	-0.346643	0.111904	-0.391931	0.0122343	-0.353767	0.643246	-0.393891	0.112123	abundance
Inpp5k	1.14268	0.0045685	1.21765	0.000868453	3.49107	0.364828	1.31391	0.0353761	abundance
Myo1c	0.183554	0.366999	0.38008	0.00949684	-0.395117	0.536149	0.345139	0.10573	background
Crk	0.0674775	0.746242	0.00602967	0.965655	0.0605719	0.908744	-0.0420983	0.781533	background
Ywhae	-0.166231	0.386795	-0.233796	0.0679575	-0.375481	0.467288	-0.315418	0.143664	background
Vps53	-0.428499	0.0374257	-0.461624	0.0067376	-0.258339	0.569448	0.32918	0.121704	abundance
Glod4	0.327647	0.265614	0.193624	0.201224	0.0198619	0.978126	0.0590346	0.747881	background
Fam57a	0.700242	0.0251102	0.601359	0.0362056	0.560585	0.410213	0.31579	0.633041	abundance
Gemin4	-0.665325	0.202418	-0.391114	0.439239	-0.535169	0.672474	-0.137907	0.871562	background
Rnmtl1	-0.000761273	0.998076	-0.106434	0.583325	0.0306633	0.95784	-0.105551	0.657247	background
Nxn	-0.55962	0.113722	-1.17832	0.0743498	-0.841717	0.340686	-1.77617	0.126966	abundance
Timm22	-0.6306	0.0288942	-0.501145	0.00408171	-0.629643	0.812403	-0.501067	0.0806514	abundance
Abr	0.6549	0.028676	0.67345	0.0105636	0.064879	0.927121	0.115851	0.656248	abundance
Gosr1	-0.282642	0.147658	-0.16399	0.217646	-0.225027	0.66448	-0.034102	0.9024	abundance
Cpd	-0.29435	0.160353	-0.455243	0.0198916	-0.213348	0.787134	-0.39694	0.156746	abundance
Blmh	-0.550275	0.0511999	-0.543069	0.0109514	-0.188868	0.862371	-0.36774	0.215113	abundance
Ccdc55	0.0288564	0.940545	-0.0639471	0.586272	-0.0627365	0.946132	-0.0609029	0.725083	background
Efcab5	-0.495491	0.293568	-0.810727	0.0427571	-0.742821	0.59662	-0.897741	0.146177	buffering
Ssh2	0.213171	0.252205	0.131442	0.404196	0.18911	0.724986	0.0297962	0.911311	background
Ankrd13b	0.840796	0.065334	1.08119	0.0185101	0.152304	0.91544	0.599931	0.278985	abundance
Git1	0.149983	0.760086	0.470468	0.166351	-0.30638	0.772076	0.388811	0.279692	background
Trp53i13	0.21206	0.77709	0.589668	0.203892	-0.433944	0.772076	0.486321	0.302498	background
Abhd15	-0.476682	0.312109	-0.588461	0.204714	-0.180755	0.889073	-0.327846	0.575445	background
Taok1	0.281032	0.364774	0.152918	0.24452	0.129342	0.885582	0.113932	0.555109	background
Nufip2	0.0712706	0.814998	-0.112403	0.360592	0.0401977	0.963862	-0.109544	0.54953	background
Myo18a	-0.129086	0.695873	0.00241666	0.992639	-0.131433	0.860529	0.0648618	0.793974	background
Gm10277	0.414999	0.451828	1.01568	0.0380163	0.997731	0.612457	1.1592	0.121963	buffering
Phf12	-0.162713	0.559024	-0.0071661	0.968605	-0.153142	0.800607	0.0729858	0.686317	background
Dhrs13	-0.277042	0.392883	-0.303761	0.0492287	-0.334247	0.772692	-0.310571	0.195627	background
Flot2	0.293059	0.248595	0.578352	0.00516051	-0.0917239	0.935662	0.539361	0.0806514	abundance
Eral1	-0.0190883	0.926974	0.0181422	0.864302	0.00964451	0.986918	0.00748859	0.963668	background
Fam222b	-0.404998	0.215095	-0.0502608	0.815811	-0.353865	0.582674	0.150352	0.568401	background
Traf4	-0.164034	0.71904	-0.242965	0.614865	-0.0883519	0.940154	-0.170119	0.796108	background
Nek8	0.031468	0.924344	0.258281	0.0969158	-0.255634	0.743935	0.250338	0.236859	background
Tlcd1	-0.596959	0.102643	-0.276814	0.176396	-0.383222	0.632031	-0.0959066	0.764276	abundance
Rpl23a	-0.686423	0.0353556	-0.099763	0.528081	-0.672651	0.291013	-0.0573709	0.9024	background
Rab34	-0.290152	0.135083	-0.28965	0.0362034	-0.474118	0.327746	-0.442379	0.110333	abundance
Supt6	-0.123894	0.55798	-0.207301	0.0912836	0.129436	0.836142	-0.160709	0.31938	background
Sdf2	-0.154583	0.386645	0.0987785	0.413728	-0.207368	0.6731	0.224917	0.230144	background
2610507B11Rik	-0.175023	0.339256	-0.247954	0.0537678	0.0502012	0.929481	-0.128907	0.431112	background
BC030499	-0.217677	0.606366	-0.105847	0.667595	-0.196056	0.86476	-0.0892556	0.80641	background
Spag5	0.305726	0.19739	0.122878	0.469016	0.18263	0.723145	-0.14055	0.401746	background
Aldoc	-0.134219	0.497768	-0.0770506	0.616292	-0.0739181	0.888993	0.068831	0.656427	background
Pigs	-0.209696	0.590548	0.0125192	0.969924	-0.219575	0.797368	0.120512	0.728078	background
Unc119	-0.184004	0.51493	0.117939	0.364327	-0.118945	0.880999	0.0987324	0.604393	background
Slc46a1	-0.0311691	0.933677	0.0393008	0.867312	-0.0821797	0.885582	0.061221	0.708844	background
Sarm1	-0.77062	0.0830055	1.28379	0.197211	-1.02573	0.272779	2.44812	0.215815	background
Tmem199	-0.175157	0.322994	-0.103648	0.362068	-0.173451	0.73967	-0.0997701	0.643482	background
Poldip2	-0.10961	0.559062	-0.0786732	0.58156	-0.0949003	0.868456	-0.0425334	0.853978	background
Tnfaip1	-0.429386	0.0458874	-0.33291	0.012508	-1.052	0.0948796	-0.48371	0.0717609	abundance
Ift20	-0.435934	0.160826	-0.315947	0.064568	-0.103803	0.910751	-0.19868	0.364335	abundance
Tmem97	-1.11839	0.00420506	-0.907439	0.0013782	-0.0251463	0.989164	-0.588236	0.0926143	abundance
Nlk	-0.00288274	0.990356	-0.106731	0.2921	0.00710908	0.991385	-0.106584	0.490764	background
Fam58b	-0.160743	0.481274	0.0121912	0.935211	-0.167989	0.784594	0.0538287	0.797871	background
Lyrm9	0.0783431	0.757854	0.276606	0.0576789	0.100478	0.89547	0.278401	0.198249	background
Lgals9	-0.977833	0.0494732	-0.988252	0.0819086	-0.264081	0.607995	0.303431	0.238018	abundance
Wsb1	-0.0251568	0.922454	0.118288	0.413728	-0.143335	0.80409	0.132323	0.453621	background
Nf1	0.247693	0.410258	0.152539	0.160144	-0.248833	0.723626	0.110048	0.463964	background
Omg	0.0277333	0.977273	0.0330594	0.948664	0.070767	0.961716	0.0460394	0.921308	background
Gm21975	-1.11963	0.021171	-0.295833	0.165791	-0.687432	0.233154	0.294142	0.271375	translation
Evi2a	-0.481114	0.109236	-0.526929	0.0219746	0.0147462	0.986918	-0.303487	0.273982	abundance
Utp6	-0.117836	0.731649	-0.334968	0.0345301	0.60135	0.459423	-0.304755	0.141913	background
Suz12	0.0294102	0.927644	-0.0588678	0.614752	0.135885	0.857439	-0.0647733	0.690879	background
Crlf3	-0.0214073	0.92068	-0.0963197	0.464628	0.034509	0.952477	-0.0820372	0.636632	background
Atad5	-0.552194	0.0427078	-0.699769	0.00262987	-1.34417	0.0948796	-0.832414	0.0502028	abundance
Tefm	-0.135151	0.602313	-0.215033	0.116187	0.00719287	0.992837	-0.193505	0.325794	background
Adap2	-2.18621	0.0315796	-2.03278	0.0115714	0.496798	0.688435	-0.531818	0.262208	abundance
Rnf135	-0.851381	0.0756879	-0.764987	0.0371768	0.0225498	0.980447	-0.196903	0.531689	abundance
Rhot1	-0.0918987	0.764391	-0.108389	0.391783	0.0319511	0.970183	-0.092076	0.607509	background
5730455P16Rik	0.298836	0.226079	0.24441	0.0796905	0.127067	0.880294	0.188296	0.371895	abundance
Zfp207	-0.0523071	0.855999	-0.0757148	0.5913	0.0344061	0.962164	-0.0579398	0.75714	background
Psmd11	-0.322032	0.157084	-0.31498	0.0245849	-0.0517047	0.965628	-0.254921	0.218052	abundance
Cdk5r1	0.280414	0.342422	0.221074	0.230405	0.134227	0.87266	0.13832	0.60354	background
Myo1d	-0.111332	0.558503	-0.145287	0.294363	0.00875027	0.988453	-0.0129252	0.934533	background
Tmem98	-0.675744	0.0592332	-0.55207	0.0237729	0.0666872	0.915687	-0.154263	0.407089	abundance
Ccl2	0.0843118	0.807957	0.299139	0.419115	-0.137804	0.787134	0.188734	0.275329	background
Ccl7	-0.201637	0.512281	-0.168085	0.765971	-0.163304	0.836142	0.0452234	0.955661	background
Zfp830	-0.137137	0.545328	-0.0921693	0.418247	-0.105233	0.877687	-0.0805959	0.647987	background
Lig3	-0.194731	0.291141	-0.228087	0.0693903	0.00123676	0.998482	-0.106175	0.496112	background
Rffl	0.510463	0.0469648	0.659818	0.0104714	0.280838	0.724986	0.436848	0.182512	abundance
Rad51d	0.456973	0.0337281	0.539965	0.00879704	0.540962	0.272779	0.888317	0.0717609	abundance
Nle1	-0.845146	0.0592539	-0.527618	0.0775617	-0.542118	0.6462	-0.25559	0.598639	abundance
Slfn5	-0.57641	0.22342	-0.778557	0.0579492	0.261108	0.748301	-0.361669	0.273982	abundance
Slfn9	-0.919009	0.0134804	-1.01793	0.00505327	-0.597862	0.538914	-0.720367	0.22429	abundance
Slfn8	-1.25822	0.0303273	-1.32638	0.00783185	0.248977	0.857597	-0.530036	0.273982	abundance
Slfn2	-0.0569893	0.906679	-0.0685113	0.829646	0.0299212	0.965962	-0.0302018	0.89475	background
Slfn4	-1.18047	0.02418	-1.04722	0.0395358	-0.365674	0.55839	0.255663	0.46282	abundance
Slfn3	0.0304523	0.944441	-0.120479	0.543238	0.252827	0.629715	-0.135658	0.389847	background
Pex12	-0.593972	0.0539419	-0.699252	0.0097154	0.0721877	0.94456	-0.344722	0.279793	abundance
Ap2b1	0.147954	0.456727	-0.0393604	0.817533	0.174244	0.734405	-0.198334	0.284875	background
Taf15	-0.239337	0.295844	-0.404091	0.0316019	-0.274512	0.697332	-0.417745	0.162293	background
Ccl5	-0.539435	0.0416152	-0.391468	0.501052	-0.547038	0.307039	-0.573459	0.521327	background
Ccl9	0.609193	0.0920849	0.519596	0.0504027	0.162218	0.855084	0.214986	0.484198	abundance
Ccl6	1.6155	0.00519637	1.47433	0.016078	0.776566	0.270635	-0.8042	0.301356	abundance
Ccl3	-0.0953112	0.778252	-0.0134283	0.957112	-0.0812203	0.90156	0.0435627	0.852713	background
Ccl4	-0.405804	0.12964	-0.156888	0.475586	-0.283044	0.580736	0.224257	0.337628	background
Wfdc17	2.08566	0.00965955	1.98159	0.00330657	-0.232985	0.888529	0.742055	0.207334	abundance
Heatr6	0.274533	0.176464	0.382506	0.00895448	0.706737	0.475346	0.424379	0.0869869	abundance
Ddx52	-0.176231	0.582806	-0.313339	0.0660591	0.312954	0.716244	-0.253785	0.219713	background
Synrg	-0.00902786	0.964914	0.114421	0.392482	-0.0628827	0.907565	0.122528	0.484094	background
Dusp14	-0.0361095	0.940989	0.876207	0.135801	-0.450554	0.62987	0.912423	0.178575	background
Tada2a	0.167055	0.565559	0.23406	0.108574	-0.117533	0.887018	0.192944	0.318335	background
Acaca	-0.525337	0.042321	-0.693205	0.00423152	0.200906	0.763254	-0.373175	0.125824	abundance
Aatf	-0.316314	0.228647	-0.277168	0.0440567	0.235432	0.739794	-0.181126	0.285712	abundance
Mrm1	0.24613	0.379175	0.272494	0.0745367	0.782103	0.163292	0.381755	0.0930147	background
Dhrs11	-0.399849	0.0661407	-0.317674	0.0759861	-0.255445	0.626299	0.0687535	0.828579	abundance
Ggnbp2	0.169174	0.588231	0.136448	0.300225	4.03069e-05	0.999867	0.105173	0.569922	background
Pigw	-0.185158	0.367861	-0.158928	0.148346	0.0229667	0.970467	-0.103276	0.498141	background
Myo19	-1.02845	0.0127034	-1.12713	0.0030399	0.261893	0.788433	-0.413454	0.235145	abundance
Znhit3	-1.05582	0.0032951	-1.04132	0.00310688	-0.731678	0.189138	1.04678	0.237776	abundance
Usp32	0.383341	0.332609	0.225604	0.157311	-0.104617	0.909049	0.117823	0.530858	background
Appbp2	-0.130016	0.611674	-0.233826	0.0431585	-0.699528	0.346667	-0.249455	0.160258	background
Ppm1d	0.37725	0.0752271	0.107087	0.431569	0.323986	0.484459	-0.158056	0.458196	background
Bcas3	1.15336	0.00371855	1.07955	0.000991478	-0.672968	0.309767	0.822656	0.0792017	abundance
Brip1	-0.121185	0.60932	-0.231142	0.215753	-0.0379508	0.961243	-0.187587	0.467085	background
Ints2	-0.28717	0.202294	-0.34772	0.0144452	0.0667945	0.940038	-0.309304	0.131629	abundance
Med13	-0.20197	0.479536	-0.312296	0.0282466	0.339106	0.688035	-0.277333	0.163934	background
Rnft1	0.162852	0.49788	0.172978	0.174827	-0.0212442	0.977152	0.127337	0.473701	background
Rps6kb1	-0.0999235	0.795959	-0.154342	0.222111	0.177332	0.861706	-0.140321	0.427796	background
Tubd1	-0.0837121	0.765147	0.0729037	0.699458	-0.150698	0.807779	0.123497	0.550412	background
Vmp1	-0.221443	0.357431	-0.122826	0.413422	-0.107695	0.866777	-0.0165114	0.942407	background
Ptrh2	-0.179658	0.556161	-0.062556	0.613429	-0.0327134	0.96336	-0.0111903	0.951846	background
Cltc	0.134841	0.64395	-0.049946	0.788995	0.177804	0.800607	-0.105362	0.636322	background
Dhx40	0.492311	0.108695	0.163825	0.382515	0.349	0.582937	-0.071347	0.82038	background
Ypel2	2.1069	0.00448886	2.21709	0.00843066	0.675712	0.211197	-0.881209	0.0877138	abundance
Gdpd1	1.31326	0.0185546	1.26133	0.00499412	-0.439655	0.46869	0.401514	0.144055	abundance
Smg8	0.169683	0.380326	0.0721849	0.625171	0.119077	0.822912	-0.0943144	0.582217	background
Prr11	0.377197	0.238783	0.26233	0.117445	0.125891	0.896331	0.173448	0.450956	abundance
Ska2	-0.0139143	0.970379	-0.142281	0.169035	0.30527	0.762104	-0.141327	0.359477	background
Trim37	0.270017	0.34345	0.117525	0.297386	-0.00749983	0.992127	0.055901	0.726656	background
Ppm1e	0.221256	0.28697	-0.0839469	0.732085	0.226255	0.688576	-0.127754	0.732738	background
Rad51c	-0.658311	0.0226473	-0.660397	0.0228809	-0.335193	0.584001	0.0753195	0.872537	abundance
Tex14	-1.21072	0.0646586	-0.717236	0.0935822	-0.979547	0.491349	-0.514273	0.502704	abundance
Mtmr4	0.186997	0.276573	0.240011	0.085859	0.10837	0.840537	4.13994e-05	0.999976	background
Supt4a	0.165198	0.602847	0.231019	0.297427	-0.0901862	0.89019	0.118236	0.553241	background
Bzrap1	-0.972687	0.0462859	-0.827956	0.046644	-0.94354	0.407116	-0.797455	0.308114	abundance
Mks1	0.455766	0.116837	0.608601	0.0289372	-0.0150754	0.986835	0.270333	0.391383	abundance
Dynll2	0.0769022	0.83457	0.00192342	0.996328	0.0755268	0.904215	-0.0807684	0.777083	background
Srsf1	-0.321911	0.0992831	-0.496309	0.00752561	-0.400491	0.422422	-0.563828	0.0825878	abundance
Vezf1	0.289289	0.137848	0.0570256	0.684261	0.262273	0.584949	-0.175326	0.421444	background
Cuedc1	0.258392	0.592892	0.316781	0.300061	-0.0833357	0.935489	0.190238	0.54772	background
Mrps23	-0.419897	0.0522009	-0.186216	0.107447	-0.327114	0.540375	-0.0596468	0.782831	abundance
Msi2	-0.106786	0.59733	-0.299498	0.0491132	0.102445	0.878817	-0.24308	0.221872	background
Akap1	0.112834	0.659194	0.0308955	0.88823	0.0857487	0.880999	-0.0690685	0.713128	background
Scpep1	0.289292	0.175332	0.337913	0.037574	0.12277	0.850335	0.23855	0.34774	abundance
Coil	-0.0623951	0.817406	-0.202656	0.116955	0.15929	0.824811	-0.189055	0.294654	background
Trim25	-0.236576	0.276684	-0.286053	0.0358355	-0.050796	0.952795	-0.246357	0.228163	background
Dgke	0.185619	0.360674	0.0938155	0.401377	0.167698	0.785416	0.0810483	0.635794	background
Pctp	0.457251	0.0526198	0.503863	0.00656922	0.236946	0.784551	0.417793	0.126688	abundance
Mmd	-0.577257	0.029999	-0.481869	0.0140737	-0.531834	0.329635	-0.438954	0.22566	abundance
Stxbp4	-0.177292	0.45617	-0.270324	0.142482	-0.0123502	0.987313	-0.180087	0.457216	background
Cox11	-0.468252	0.271647	-0.375446	0.212804	-0.242375	0.827927	-0.219049	0.606924	background
Tom1l1	0.263759	0.379663	0.252167	0.0829842	-0.15649	0.859357	0.181276	0.325854	background
Utp18	-0.232198	0.346037	-0.376816	0.017226	-0.0361237	0.972029	-0.35436	0.130857	background
Mbtd1	0.206338	0.547603	0.126824	0.259338	-0.147632	0.856275	0.094285	0.546601	background
Nme2	-0.834009	0.252205	0.131069	0.792986	-0.930255	0.516445	0.422556	0.526621	background
Nme1	-0.846393	0.0275324	-0.684195	0.00813644	0.128508	0.907054	-0.259239	0.310731	abundance
Spag9	0.634684	0.0360881	0.439776	0.0101279	0.226119	0.862551	0.332402	0.160172	abundance
Tob1	-0.044946	0.812802	-0.0776494	0.525959	-0.0301104	0.957994	-0.0637304	0.732724	background
Luc7l3	-0.472243	0.080856	-0.453386	0.0112602	-0.561669	0.406412	-0.47646	0.10573	abundance
Ankrd40	-0.156025	0.363412	-0.124121	0.270409	-0.206769	0.666463	-0.25091	0.182466	background
Abcc3	-0.339199	0.162733	-0.278418	0.0980289	-0.288024	0.637639	-0.239449	0.317244	abundance
Rsad1	0.690148	0.0474909	0.73898	0.0137652	1.38347	0.103916	1.18223	0.0530628	abundance
Acsf2	0.385253	0.579975	0.46958	0.503593	0.42612	0.821065	0.50858	0.618641	background
Lrrc59	-0.552863	0.0482393	-0.61591	0.00434563	0.345091	0.714872	-0.414109	0.125829	abundance
Eme1	-0.160554	0.410823	-0.0804954	0.499832	-0.107477	0.850654	-0.0149429	0.942407	background
Mrpl27	-0.137433	0.514718	-0.18636	0.16459	-0.0357026	0.957714	-0.144126	0.456093	background
Xylt2	0.0266933	0.960273	0.26039	0.419922	-0.255538	0.771919	0.24532	0.427744	background
Cdc34-ps	-0.718242	0.109623	-0.416767	0.0902418	-1.01354	0.307578	-0.574887	0.177376	abundance
Ppp1r9b	-0.159644	0.624425	-0.0216026	0.919682	-0.146165	0.864009	0.0204936	0.947713	background
Pdk2	2.14091	0.00639724	1.49244	0.0240698	2.3142	0.159089	1.8428	0.291667	translation
Kat7	0.0435092	0.828302	-0.0156666	0.907091	0.0531871	0.925627	-0.0423823	0.808479	background
Fam117a	-0.490804	0.255875	-0.270803	0.610645	-0.395379	0.688576	0.0479895	0.95633	background
Slc35b1	-0.518494	0.0345002	-0.546467	0.00519492	-0.122205	0.890703	-0.355688	0.189733	abundance
Spop	0.0345407	0.855333	-0.0553277	0.653187	0.0517033	0.925627	-0.0805755	0.637734	background
Phb	-0.517383	0.0226406	-0.448415	0.00610153	-0.366549	0.47739	-0.238587	0.292079	abundance
Zfp652	0.389982	0.0567788	0.292689	0.0303866	0.194128	0.702271	-0.000372427	0.999099	abundance
B130006D01Rik	-0.255828	0.459457	-0.522718	0.380989	-0.159989	0.868214	-0.333814	0.68138	background
Phospho1	0.901375	0.0420776	0.714266	0.0265297	1.60752	0.137143	1.22154	0.0603759	abundance
Abi3	0.254365	0.451819	1.3784	0.0440567	-0.166416	0.885906	1.06932	0.184736	background
Gngt2	0.0712832	0.816562	0.131314	0.633589	-0.037824	0.947714	0.0556472	0.770093	background
Igf2bp1	-0.344758	0.556587	-0.173851	0.50016	-0.00880198	0.992171	-0.038351	0.871562	background
Snf8	-0.156362	0.363595	-0.194328	0.113429	-0.0942078	0.867149	-0.0891856	0.591496	background
Ube2z	-0.0249438	0.891137	-0.0350949	0.785715	-0.0151413	0.977559	0.0334922	0.833967	background
Atp5g1	-0.86505	0.015276	-0.336017	0.0181118	-0.952928	0.424251	-0.359319	0.191462	abundance
Hoxb8	0.785962	0.37682	-0.763841	0.237134	0.360956	0.887018	-0.521311	0.552207	background
Hoxb7	0.298618	0.196516	-0.0527184	0.804161	0.318831	0.55839	-0.224205	0.418848	background
Hoxb6	-0.517005	0.248617	-0.927955	0.0121839	0.568118	0.730481	-0.706673	0.10573	abundance
Hoxb5	0.0390658	0.943031	0.2363	0.551768	0.212024	0.840537	0.258724	0.550412	background
Hoxb4	-0.574822	0.161335	-0.465347	0.230384	-0.14125	0.776291	0.14805	0.32681	abundance
Hoxb3	-0.692109	0.235177	-0.69764	0.128181	-0.145586	0.928664	-0.356136	0.499724	abundance
Snx11	0.183326	0.383794	0.240615	0.116187	0.206104	0.75226	0.254256	0.290198	background
Cbx1	-0.352199	0.123919	-0.323978	0.0277385	-0.607118	0.358337	-0.415159	0.12345	abundance
Nfe2l1	-0.496426	0.0651449	-0.335254	0.050584	-0.182646	0.798921	-0.0898884	0.703381	abundance
Copz2	0.11195	0.645711	-0.606331	0.164963	0.167272	0.810161	-0.668899	0.278981	background
Cdk5rap3	0.30082	0.150606	0.291067	0.102899	0.129893	0.815416	0.00650331	0.979278	abundance
Pnpo	-0.34711	0.0684717	-0.307834	0.100204	-0.389283	0.356904	-1.67967	0.0272478	abundance
Sp2	-0.380339	0.33272	0.179383	0.620758	-0.504996	0.480036	0.449546	0.304647	background
Scrn2	-0.539843	0.343313	-0.0406462	0.91421	-0.487992	0.584284	0.229554	0.497446	background
Mrpl10	-0.0213942	0.922982	0.0306838	0.773879	-0.0153438	0.980097	0.0295748	0.85926	background
Osbpl7	0.479446	0.173385	0.785759	0.033685	-0.00596123	0.99615	0.490903	0.28648	abundance
Tbkbp1	-0.00200814	0.997058	0.212448	0.165966	-0.133943	0.898492	0.212664	0.330544	background
Kpnb1	-0.357027	0.162269	-0.470769	0.00779256	0.583699	0.429892	-0.356917	0.10473	abundance
Npepps	0.0680857	0.769059	-0.0341182	0.781196	0.117318	0.836142	-0.0644463	0.67315	background
Mrpl45	-0.117232	0.620444	-0.0336174	0.814802	-0.0825138	0.892254	0.0184461	0.926384	background
Gpr179	0.0326094	0.930026	0.15913	0.453926	-0.132339	0.857597	0.142005	0.536801	background
Socs7	-0.536078	0.0608868	-0.518849	0.00545014	0.564772	0.460615	-0.360528	0.111296	abundance
Arhgap23	0.158907	0.743989	0.14628	0.678671	0.0427631	0.96989	0.0646077	0.879484	background
E130012A19Rik	-0.461253	0.204626	-0.432233	0.133215	-0.338035	0.763254	-0.338127	0.413639	abundance
Mllt6	0.934886	0.0360846	1.08508	0.0036482	-0.0078524	0.997376	0.8102	0.125829	abundance
Cisd3	-0.151727	0.611585	0.140082	0.333811	-0.270517	0.729665	0.170815	0.416148	background
Pcgf2	0.316294	0.455725	0.0973786	0.71025	0.186759	0.800607	-0.0743756	0.760177	background
Psmb3	-0.543804	0.0363459	-0.249642	0.0346522	-0.453899	0.636641	-0.229013	0.250392	abundance
Pip4k2b	-0.438419	0.0952377	-0.404935	0.0157916	-0.116837	0.913077	-0.316091	0.189769	abundance
Cwc25	-0.0669742	0.739665	-0.157591	0.104357	-0.118782	0.840537	-0.158374	0.285862	background
1700001P01Rik	-1.23863	0.0401921	-0.387898	0.6073	-1.22776	0.2842	-0.293604	0.847787	background
Rpl23	-0.527758	0.0940385	0.0164642	0.898469	-0.547208	0.380118	0.0916785	0.655374	background
Lasp1	0.556268	0.0525497	0.651388	0.00480404	0.00895516	0.992127	0.500544	0.113545	abundance
B230217C12Rik	0.400779	0.340042	0.800345	0.0150568	-0.563999	0.59662	0.631342	0.10124	buffering
Fbxo47	0.670216	0.0448378	0.39682	0.0340413	0.0778635	0.9129	0.065049	0.746377	abundance
Plxdc1	1.99701	0.00135763	2.05415	0.0160612	1.95054	0.0304686	-3.91536	0.277075	abundance
Arl5c	2.03625	0.00167803	1.64868	0.00151229	0.682649	0.329037	-0.387716	0.259609	abundance
Cacnb1	1.34479	0.021753	1.23939	0.0373278	0.430151	0.525334	-0.282427	0.602989	abundance
Rpl19	-0.424421	0.096856	0.0784082	0.470116	-0.601152	0.199619	0.235874	0.177919	buffering
Stac2	2.26893	0.00352204	2.33717	0.00162992	1.48846	0.243455	1.77443	0.088045	abundance
Fbxl20	2.75944	0.00155539	2.78659	0.000767106	2.75852	0.433263	2.78636	0.0875722	abundance
Med1	-0.0979817	0.60154	-0.190238	0.0844181	0.118954	0.840537	-0.15326	0.317405	background
Cdk12	-0.124629	0.49253	-0.24042	0.0956108	-0.144343	0.79841	-0.258799	0.242851	background
Stard3	-0.409413	0.182437	-0.248871	0.0452803	0.453763	0.410213	-0.168201	0.283467	abundance
Pgap3	-0.478315	0.302694	-0.219582	0.0880087	-0.313187	0.836142	-0.207313	0.29034	background
Mien1	0.0207773	0.912435	0.0730253	0.582521	0.00570559	0.992127	0.0500649	0.791245	background
Ormdl3	-0.0902617	0.803627	-0.0574481	0.73739	-0.00852669	0.992127	-0.0262477	0.905386	background
Gm12355	-0.438309	0.23258	-0.506509	0.0115714	0.750097	0.504542	-0.387207	0.111197	abundance
Psmd3	-0.385055	0.167959	-0.200654	0.344577	-0.260246	0.701339	0.00970712	0.980423	background
Csf3	-0.709113	0.106872	-0.197269	0.730256	-0.736738	0.410213	-0.431097	0.61631	background
Med24	0.119869	0.667905	0.264273	0.0715841	-0.327553	0.607995	0.221591	0.223901	background
Thra	0.715526	0.0306552	0.915648	0.00271381	0.0102636	0.996287	0.706944	0.0906544	abundance
Nr1d1	-0.675009	0.0831378	-0.383476	0.283097	-0.379705	0.500545	0.31143	0.364758	background
Msl1	0.114706	0.531012	0.0701358	0.4634	0.187592	0.719785	0.10211	0.497273	background
Casc3	0.316565	0.207641	0.25605	0.0514176	0.545745	0.45859	0.300849	0.170449	abundance
Rapgefl1	0.38653	0.517416	0.364845	0.816642	0.485789	0.635196	1.13806	0.449593	background
Wipf2	-0.20372	0.336259	-0.174553	0.106563	0.197535	0.703355	-0.109395	0.449268	background
Cdc6	-0.67812	0.0124837	-0.899503	0.00470126	-0.526678	0.410213	-0.427574	0.610541	abundance
Rara	-0.920779	0.0852963	-0.412153	0.258554	-0.619154	0.573818	0.0208479	0.97566	background
Top2a	0.267019	0.35746	-0.0732074	0.691374	0.322513	0.633093	-0.168567	0.487884	background
Igfbp4	-0.949976	0.0267881	-0.72085	0.0131895	-0.280956	0.754574	-0.323207	0.397283	abundance
Smarce1	-0.0984856	0.731866	-0.178515	0.18143	0.183179	0.790719	-0.147708	0.390438	background
Eif1	-0.345707	0.168976	-0.279865	0.0685136	-0.0667676	0.925627	-0.155404	0.463285	abundance
Hap1	-1.59892	0.0240008	-1.27605	0.00326969	-0.48703	0.771779	-1.03115	0.0903077	abundance
Nt5c3b	-0.170544	0.341605	-0.0709494	0.613918	-0.2028	0.676357	-0.260781	0.21583	background
Klhl11	0.251523	0.223297	-0.0646956	0.657678	0.241892	0.65803	-0.028063	0.912203	background
Acly	-0.112665	0.532626	-0.241633	0.0364924	-0.0386712	0.948151	-0.232164	0.18212	background
Cnp	-0.331869	0.247737	-0.234686	0.125775	0.0997955	0.861706	-0.075312	0.613164	abundance
Dnajc7	0.0871193	0.771128	-0.046541	0.702503	0.121931	0.880294	-0.0551456	0.761406	background
Nkiras2	-0.169074	0.610183	0.113388	0.464916	-0.284047	0.724363	0.151462	0.477496	background
Dhx58	-0.602071	0.0714692	-0.586441	0.0912387	-0.163508	0.756266	0.160267	0.417101	abundance
Kat2a	-0.369257	0.165497	-0.191517	0.184104	-0.313212	0.65361	-0.156236	0.531963	abundance
Hspb9	-1.72368	0.0107514	-1.16192	0.0435999	-2.04839	0.175852	-1.85447	0.283661	translation
Rab5c	-0.58812	0.0721672	-0.339032	0.0901167	-0.177251	0.796146	0.00517068	0.986008	abundance
Ghdc	-0.286944	0.513767	-0.0154472	0.957575	-0.267713	0.746796	0.117543	0.664054	background
Stat5b	0.538786	0.0938528	0.710526	0.00520129	-0.224994	0.878047	0.55912	0.109012	abundance
Stat5a	-0.000800527	0.998225	0.0904418	0.735651	-0.0151869	0.982468	0.0908028	0.809565	background
Stat3	-0.649477	0.0124776	-0.68114	0.00537756	-0.461571	0.327746	0.0134673	0.976616	abundance
Atp6v0a1	0.861126	0.015276	0.938991	0.00223561	-0.589712	0.269654	0.453385	0.100542	abundance
Naglu	0.848079	0.0314306	1.24256	0.00331778	0.0828309	0.957292	0.917387	0.137826	abundance
Coasy	0.0777691	0.762875	0.406581	0.0163078	-0.103028	0.917627	0.397855	0.113339	buffering
Mlx	-0.323561	0.0812946	-0.371402	0.0192126	-0.247736	0.585932	0.595957	0.0663974	abundance
Psmc3ip	-0.570283	0.0282668	-0.442155	0.0900652	-0.692463	0.199619	-1.06228	0.0973766	abundance
Fam134c	0.934864	0.00525121	1.1061	0.00158648	0.777059	0.405089	0.939509	0.129158	abundance
Tubg1	-0.357608	0.147785	-0.204348	0.187438	-0.120905	0.833291	0.0284806	0.88414	abundance
Tubg2	0.618489	0.308937	-0.273384	0.667873	0.646717	0.66448	-0.350642	0.716131	background
Plekhh3	0.888706	0.238783	1.52276	0.031414	-0.400443	0.876839	1.03939	0.199525	abundance
Cntnap1	0.723393	0.0366119	0.872687	0.014721	0.41066	0.670499	0.552598	0.393148	abundance
Ccr10	0.420684	0.430491	0.900863	0.00760147	-1.27997	0.478937	0.776629	0.0717609	buffering
Ezh1	0.825785	0.00525355	0.827403	0.00320883	0.524775	0.252539	-1.05714	0.0663974	abundance
Vps25	-0.34543	0.278109	-0.18739	0.538278	-0.497178	0.319454	-0.529641	0.11771	background
Coa3	-0.33773	0.114852	-0.147825	0.178792	-0.447493	0.360641	-0.22414	0.218968	abundance
Cntd1	1.20896	0.105845	-0.199928	0.882058	1.22007	0.417966	-0.446453	0.858937	background
Becn1	-0.0287727	0.881159	-0.142371	0.3018	0.0216631	0.970326	-0.11092	0.538942	background
Psme3	-0.603426	0.0282118	-0.631401	0.00319172	0.539091	0.355596	-0.349746	0.106418	abundance
Aoc2	-0.579998	0.115837	-0.525909	0.0102293	-0.300625	0.784299	-0.485106	0.110333	abundance
Aarsd1	-0.205309	0.739069	0.14834	0.665632	-0.269975	0.864009	0.180329	0.706597	background
Ptges3l	-0.655613	0.0592332	0.00796033	0.973035	-0.65105	0.313872	-0.207209	0.633537	background
Rundc1	-0.399598	0.130528	-0.336755	0.0648859	-0.0236132	0.972029	-0.0908256	0.670309	abundance
Rpl27	-0.77808	0.0111921	-0.073175	0.621751	-0.805381	0.147684	-0.384686	0.3607	translation
Ifi35	-0.82072	0.0311162	-0.626379	0.0341144	-0.152498	0.761285	0.129905	0.396818	abundance
Vat1	1.20619	0.00702193	1.31899	0.00223561	0.617763	0.634859	0.935617	0.157505	abundance
Rnd2	0.533837	0.114287	0.619332	0.0482425	0.292058	0.77012	0.423206	0.305506	abundance
Brca1	0.219235	0.325817	-0.0687683	0.661809	0.242458	0.679579	-0.126088	0.574535	background
Nbr1	1.19376	0.00459532	1.20494	0.00297095	0.568061	0.632117	0.398889	0.526803	abundance
Tmem106a	-0.204555	0.25474	-0.157228	0.214743	-0.16159	0.760155	-0.0594399	0.758887	background
Rdm1	-0.117515	0.571658	-0.411374	0.0443624	0.0419358	0.946276	-0.340901	0.203292	buffering
Arl4d	0.120782	0.737307	-0.74513	0.407471	0.222591	0.805341	-0.900996	0.4463	background
Dhx8	-0.11613	0.564951	-0.198738	0.140437	0.0297682	0.96336	-0.137151	0.434397	background
Etv4	0.533438	0.198622	1.06726	0.0902418	0.224249	0.853248	0.680199	0.399636	abundance
Dusp3	0.665441	0.0277447	0.74191	0.00574878	0.0374424	0.970183	0.33841	0.25879	abundance
1700006E09Rik	0.502216	0.569988	-0.238912	0.795414	0.435886	0.846767	-0.0845116	0.954239	background
Tmem101	-0.108635	0.773011	0.0459224	0.813392	-0.143975	0.879436	0.0696921	0.789953	background
Lsm12	-0.636438	0.0117941	-0.615638	0.0034544	-0.591372	0.217547	-0.463014	0.184752	abundance
G6pc3	-0.00660404	0.978286	0.262679	0.149645	-0.117056	0.850335	0.267741	0.26359	background
Hdac5	0.126967	0.831606	0.542446	0.142058	-0.369705	0.800546	0.49123	0.263049	background
BC030867	0.0153262	0.942011	0.179328	0.235416	-0.0395566	0.944244	0.16822	0.413757	background
Tmub2	0.0743179	0.71134	0.398292	0.0126577	0.272468	0.699887	0.416331	0.0944249	buffering
Atxn7l3	-0.14227	0.590115	0.100669	0.337434	-0.407321	0.441906	0.133163	0.376786	background
Ubtf	-0.217767	0.370767	-0.148808	0.314625	-0.0240423	0.968667	-0.0161983	0.928816	background
Rundc3a	-0.32826	0.19389	-0.63479	0.0129502	0.14524	0.867601	-0.446197	0.136096	abundance
Slc25a39	-0.333313	0.418487	-0.135861	0.490536	-0.184458	0.862074	-0.0505278	0.854725	background
Grn	0.560507	0.0504265	0.688911	0.00572592	0.168339	0.87116	0.531358	0.139383	abundance
Itga2b	0.419053	0.620131	0.671044	0.124537	0.329966	0.898492	0.656614	0.296907	background
Gpatch8	0.295145	0.207284	0.278936	0.022294	0.237715	0.776291	0.276247	0.138186	abundance
Ccdc43	-0.0436346	0.872827	-0.209599	0.0766826	0.514462	0.302337	-0.197335	0.220565	background
Eftud2	-0.206954	0.296708	-0.273243	0.0317795	0.245334	0.626093	-0.185563	0.242373	background
Kif18b	0.207085	0.289882	0.436478	0.0222948	0.173073	0.805666	0.415053	0.168013	background
Dcakd	-0.942922	0.0561502	-0.482708	0.0973491	-0.476029	0.679073	-0.075283	0.878365	abundance
Nmt1	-0.0229144	0.914459	-0.118811	0.44299	0.0437713	0.937854	-0.0956947	0.597451	background
Plcd3	0.0594436	0.921107	-0.0389536	0.928155	0.0960256	0.929739	-0.0728522	0.860841	background
Acbd4	-0.325074	0.255875	0.00155504	0.993368	-0.326589	0.618857	0.0965331	0.642245	background
Hexim1	-0.268911	0.564798	0.037994	0.926972	-0.305823	0.67472	0.235758	0.460977	background
Hexim2	0.420407	0.391593	0.331717	0.14064	-0.210488	0.839929	0.180102	0.404052	background
Fmnl1	-0.0566413	0.835706	0.0560978	0.731691	-0.116241	0.850335	0.0865196	0.636362	background
Map3k14	-0.43162	0.188667	-0.0703598	0.684848	-0.342636	0.606068	0.0959365	0.670294	background
Arhgap27	0.553396	0.20533	0.794595	0.0205152	-0.465038	0.621627	0.502554	0.142484	abundance
Plekhm1	1.10728	0.00633207	1.41154	0.0014624	0.80698	0.675546	1.2309	0.0806514	abundance
Gosr2	-0.10231	0.549014	-0.0734765	0.592091	-0.0894024	0.866479	0.0512676	0.800602	background
Nsf	-0.334162	0.130059	-0.31806	0.0313	0.0253112	0.972177	-0.156735	0.360588	abundance
Arf2	-0.498893	0.054719	-0.373318	0.0185871	-0.161265	0.850834	-0.234944	0.268108	abundance
Kansl1	0.50954	0.0253346	0.544947	0.00352988	0.0014524	0.998029	0.203477	0.261049	abundance
Cdc27	0.140759	0.648633	0.0314517	0.812602	0.0905114	0.900331	0.000290042	0.999399	background
Mettl2	-0.324399	0.107125	-0.250099	0.055466	-0.121785	0.823914	-0.0645	0.701373	abundance
Tlk2	-0.594915	0.0445345	-0.664339	0.0054523	-0.314192	0.788357	-0.566319	0.150381	abundance
Tanc2	-1.38766	0.00237749	-1.33795	0.00159563	-0.422242	0.513192	-0.0431716	0.916957	abundance
Cyb561	-0.295536	0.361002	-0.0092193	0.967438	-0.294227	0.73106	0.00829724	0.980809	background
Dcaf7	-0.108124	0.532626	-0.0400693	0.682195	-0.104906	0.842333	-0.0344539	0.828864	background
Taco1	0.0726679	0.774479	0.0246405	0.852004	0.0914078	0.891168	0.0398913	0.835896	background
Map3k3	-0.0303418	0.885264	0.093305	0.374818	-0.0279352	0.965377	0.0930363	0.558623	background
Limd2	-0.424183	0.171032	-0.194094	0.210587	-0.12118	0.859114	-0.0215322	0.915181	abundance
Strada	0.155128	0.387919	0.251271	0.0474639	0.0886763	0.885631	0.21992	0.24305	background
Ccdc47	-0.538126	0.0845977	-0.461421	0.00769705	0.348138	0.680049	-0.367252	0.111246	abundance
Ddx42	0.05742	0.852734	-0.0521271	0.624609	0.192123	0.771338	-0.0621215	0.681165	background
Ftsj3	-0.612361	0.0831378	-0.716882	0.00735948	0.164288	0.892307	-0.518197	0.118104	abundance
Psmc5	-0.379763	0.120526	-0.390219	0.0146384	-0.355113	0.765331	-0.384728	0.137306	abundance
Smarcd2	0.0503487	0.787086	0.148051	0.164475	0.143141	0.793475	0.171504	0.285077	background
Tcam1	-0.93009	0.0244291	-0.571736	0.0505902	-0.72459	0.40159	-0.293727	0.583277	abundance
Icam2	-0.445445	0.0976451	0.036855	0.829694	-0.404928	0.388073	-0.257656	0.233862	background
Ern1	0.317529	0.124065	0.285006	0.0795682	0.319899	0.539867	0.288641	0.276971	abundance
Tex2	0.0405076	0.832612	-0.00261429	0.981706	0.0442088	0.934939	-0.0262364	0.860562	background
Milr1	-0.739887	0.0559199	-0.695453	0.0100144	0.152348	0.879586	-0.390192	0.205681	abundance
Polg2	0.134115	0.526384	-0.291251	0.109528	0.0756251	0.916744	-0.256648	0.321234	background
Ddx5	0.126051	0.609684	0.0170649	0.887181	0.12991	0.853651	0.0213225	0.910292	background
Cep95	0.412151	0.065834	0.26713	0.151239	0.35531	0.48109	0.0656661	0.870387	abundance
Smurf2	0.178758	0.526384	0.196848	0.147358	-0.0160468	0.986918	0.163636	0.392189	background
Kpna2	-0.130161	0.700461	-0.278445	0.153219	0.202725	0.790946	-0.221763	0.314509	background
Bptf	0.0910893	0.705484	-0.0346015	0.716732	0.0754591	0.912396	-0.0330399	0.830201	background
Nol11	-0.486013	0.100757	-0.565713	0.00832324	-0.24973	0.856938	-0.51265	0.110333	abundance
Pitpnc1	0.442468	0.360866	0.39609	0.0745962	-0.417418	0.59662	0.240356	0.248752	background
Psmd12	-0.404915	0.13505	-0.586293	0.00361503	-0.508425	0.802943	-0.593668	0.0717609	abundance
Helz	0.0212742	0.935484	0.0025753	0.98453	0.0204064	0.976599	0.00107423	0.996894	background
Prkca	-0.441113	0.147658	-0.593674	0.026827	-0.479325	0.584949	-0.61335	0.165937	abundance
Gna13	-0.0314678	0.883769	-0.10969	0.338413	0.0844029	0.880999	-0.0936119	0.544317	background
Amz2	0.205066	0.347081	0.221675	0.219519	0.0722547	0.908	0.0715254	0.760177	background
Slc16a6	-0.196659	0.356044	-0.163951	0.25121	-0.0156654	0.977559	-0.0101078	0.955049	background
Arsg	0.418783	0.117699	0.269369	0.360594	0.440453	0.467288	0.349736	0.496285	background
Wipi1	1.32577	0.00191839	1.66285	0.00166891	1.3482	0.159089	1.76022	0.0944249	abundance
Prkar1a	0.0633396	0.742812	-0.0248462	0.816642	0.0642306	0.908431	-0.0258238	0.87934	background
Abca8b	0.970589	0.455295	-0.685144	0.304649	0.624204	0.860529	-0.547427	0.570683	background
Abca5	1.40702	0.0855826	0.901648	0.0115009	0.731981	0.780383	0.786887	0.135057	abundance
Kcnj2	2.03784	0.00572465	2.12646	0.00225086	-0.203435	0.929481	0.777563	0.310731	abundance
Slc39a11	-0.582646	0.0373944	-0.349431	0.037884	-0.21474	0.729665	-0.0330238	0.912418	abundance
Cog1	0.103455	0.624518	0.193409	0.0743921	0.357022	0.5693	0.207951	0.214269	background
Fam104a	-0.451268	0.225575	-0.233131	0.196278	-0.212314	0.844933	-0.126444	0.616639	abundance
D11Wsu47e	-0.0819151	0.666715	-0.188191	0.173024	-0.050891	0.934644	-0.168219	0.422934	background
Cpsf4l	-0.142125	0.857723	1.24178	0.251951	0.192958	0.925627	1.14897	0.409121	background
Cdc42ep4	-0.370522	0.204843	-0.113212	0.367447	-0.369187	0.624731	-0.112524	0.565816	background
Sdk2	0.803623	0.334767	1.67066	0.171455	0.887354	0.706881	1.76028	0.338067	background
Rpl38	-0.637692	0.0979761	-0.115678	0.379232	-0.310083	0.563018	0.075604	0.620263	background
Ttyh2	0.246746	0.194155	0.418617	0.078271	0.184311	0.73967	0.215308	0.497152	abundance
Gprc5c	-0.391096	0.611469	-0.153037	0.816642	-0.288361	0.865207	0.0454346	0.958547	background
Cd300a	0.259921	0.228737	0.222668	0.259505	0.139201	0.805745	-0.0284791	0.913225	background
Cd300lb	0.182632	0.278284	0.217265	0.0900899	0.105497	0.840537	-0.134646	0.397474	background
Cd300c	-0.595649	0.150932	0.056203	0.940624	-0.585527	0.499085	-0.33645	0.739818	background
Cd300ld	-0.0352298	0.858165	-0.00900397	0.947362	-0.0316172	0.955575	0.00870671	0.966088	background
AF251705	1.02261	0.00426901	0.959212	0.00216314	1.15495	0.133526	1.15283	0.0820131	abundance
Cd300lh	0.457416	0.621254	0.247705	0.686553	0.607842	0.778657	0.379781	0.632785	background
Cd300e	-0.729124	0.0549328	-0.722615	0.043558	-0.0839911	0.88931	0.0122982	0.960519	abundance
Cd300lf	-0.105774	0.728997	0.0772569	0.752551	-0.15685	0.825498	0.139468	0.61663	background
Slc9a3r1	0.0871054	0.853127	0.126013	0.470928	-0.144367	0.877006	0.101368	0.614665	background
Nat9	-0.121847	0.660994	0.365422	0.100119	-0.473196	0.366576	0.456948	0.10473	buffering
[truncated: 9,245 more rows]

## Sheet: Lysosome Pathway
# Fold changes (log2) and FDRs for changes in total mRNA, polysome-associated mRNA and translation for the 6h LPS vs resting and 6h LPS+ torin1 vs 6h LPS comparisons for genes of the lysosome pathway
#	Total mRNA				Polysome-associated mRNA				Translation
GeneSymbol	6h_LPS_vs_Control_log2FC_total	6h_LPS_Torin1_vs_6h_LPS_log2FC_total	6h_LPS_vs_Control_FDR_total	6h_LPS_Torin1_vs_6h_LPS_FDR_total	6h_LPS_vs_Control_log2FC_poly	6h_LPS_Torin1_vs_6h_LPS_log2FC_poly	6h_LPS_vs_Control_FDR_poly	6h_LPS_Torin1_vs_6h_LPS_FDR_poly	6h_LPS_vs_Control_log2FC_trans	6h_LPS_Torin1_vs_6h_LPS_log2FC_trans	6h_LPS_vs_Control_FDR_trans	6h_LPS_Torin1_vs_6h_LPS_FDR_trans
Gga1	0.283874	0.454891	0.141223	0.0340381	0.0792764	0.0925827	0.832134	0.808456	-0.296388	-0.509398	0.869474	0.50774
Ap4e1	0.0367864	0.266182	0.728429	0.026016	0.172903	0.337677	0.422504	0.123033	0.202644	0.552883	0.869474	0.506958
Ap1s2	-0.508213	0.285016	0.00317729	0.0250263	-0.365482	0.311053	0.124937	0.164564	-0.527491	0.401911	0.883631	0.634715
Atp6v1h	0.587842	0.019683	0.00842318	0.890564	0.611651	0.177273	0.0268601	0.411684	0.0381575	0.158071	0.941624	0.69103
Gusb	-0.00127622	0.312299	0.989421	0.0275177	-0.117132	0.335914	0.529687	0.0783149	-0.116136	0.0923175	0.941624	0.83412
Manba	-0.755214	0.884207	0.00071233	0.000895234	-0.583311	0.877546	0.0208925	0.00691485	0.64999	-0.566407	0.144795	0.377452
Abca2	-0.658426	0.318664	0.0482702	0.256807	-0.707896	0.0551432	0.0523158	0.872473	-0.315472	-0.134781	0.869474	0.83412
Atp6v0b	0.373892	0.25977	0.0087541	0.0275465	0.495251	0.0462815	0.0268601	0.808456	0.741561	0.217411	0.468995	0.70444
Acp2	0.115632	0.286439	0.544614	0.122439	0.277358	0.228095	0.16648	0.228644	0.199363	0.0348877	0.783586	0.970364
Acp5	1.40224	2.00618	0.0176884	0.00476757	1.26932	1.82646	0.0610524	0.0168129	-0.40449	-0.568252	0.855112	0.544366
Aga	-0.152467	0.220843	0.121524	0.0385519	0.0139969	0.0887371	0.926361	0.572938	-0.0376826	0.163593	0.941624	0.679161
Gla	-0.00777889	1.20261	0.989421	0.00868579	0.0839427	1.1292	0.813934	0.0140671	0.0911978	0.00755317	0.941624	0.979329
Ap1b1	0.187977	-0.238078	0.0679986	0.0310123	0.105482	-0.183453	0.578998	0.311806	-0.231807	0.243734	0.767456	0.544366
Ap1g1	0.273771	-0.365732	0.0413863	0.0139112	0.363965	-0.202472	0.0991873	0.308537	0.0698148	0.190483	0.941624	0.715578
Ap1g2	0.0885901	0.169014	0.58926	0.261093	0.0103753	0.07393	0.95565	0.715741	-0.00936522	0.0362687	0.964117	0.970364
Ap1m1	0.319835	0.0333529	0.03295	0.788303	0.165091	0.0645409	0.339314	0.702211	0.0302386	0.0504783	0.941624	0.951506
Ap1m2	-0.406287	2.74091	0.402708	0.00178099	0.382807	1.31549	0.302976	0.0117168	0.30378	1.84863	0.883631	0.407833
Ap1s1	0.276258	-0.689368	0.0679986	0.00354084	0.215659	-0.784323	0.23697	0.00691485	0.0496141	-0.369977	0.941624	0.501884
Ap3b1	0.46647	0.0739374	0.0104383	0.546473	0.515273	0.271852	0.020935	0.127404	0.198327	0.221615	0.855112	0.544366
Ap3d1	0.0957208	0.507151	0.285572	0.00178099	0.0992409	0.388082	0.555285	0.0388923	0.156178	0.689747	0.879242	0.377452
Ap3s1	0.585586	0.512813	0.00312803	0.00546176	0.445323	0.668177	0.124937	0.0378443	-0.286338	0.0274424	0.883631	0.978393
Ap3s2	-0.11049	0.58481	0.24191	0.00135845	-0.100961	0.594739	0.578998	0.0129178	0.103632	-0.488144	0.941624	0.407833
Ap4m1	-0.574012	0.469953	0.00152281	0.00362231	-0.552652	0.457566	0.00899236	0.0188234	-0.173303	0.146987	0.855112	0.678236
Ap4s1	-0.0488654	-0.376014	0.675629	0.011801	0.099789	-0.42647	0.643	0.0626625	0.103047	-0.401403	0.941624	0.544366
Arsb	-0.465759	0.0219022	0.0248099	0.890564	-0.492064	-0.174998	0.0439227	0.38498	-0.205645	-0.188467	0.869474	0.665191
Arsa	-0.130885	0.824094	0.510876	0.00515173	-0.346025	0.590288	0.23697	0.0632204	-0.211007	-0.259829	0.883631	0.776592
Asah1	-0.224249	0.21889	0.0679986	0.0697459	-0.102675	0.430557	0.615383	0.0553498	0.0187136	0.31207	0.954707	0.544366
Atp6v0d1	0.460241	0.349621	0.00431079	0.011801	0.519995	0.262363	0.0244604	0.160739	-0.138819	-0.238104	0.941624	0.544366
Atp6v0a1	1.39125	0.938991	0.000176812	0.00123534	1.21222	0.861126	0.00170206	0.0107232	-0.937395	-0.589712	0.144795	0.377452
Atp6v0c	0.748301	0.920729	0.0534946	0.0246881	0.228673	0.552223	0.734258	0.366445	-0.775798	-0.683705	0.759381	0.579754
Glb1	-0.0791263	0.00738266	0.476138	0.93109	0.0262394	0.0103555	0.888575	0.986967	0.0462373	0.00848966	0.941624	0.979329
Scarb2	-0.34477	0.0956212	0.0247997	0.416671	-0.227706	0.131653	0.204545	0.421607	-0.258331	0.140147	0.779485	0.715578
Cd63	0.549322	0.298398	0.00288859	0.0246881	0.56127	0.197994	0.0272008	0.328394	-0.464971	-0.359472	0.44514	0.407833
Cd68	0.045927	0.390027	0.675629	0.00810763	0.0949026	0.165932	0.578998	0.311806	0.0478975	-0.233251	0.941624	0.544366
Tpp1	-0.137238	0.664846	0.27634	0.00234933	-0.0446059	0.550347	0.813934	0.0140671	0.040842	0.136396	0.941624	0.76308
Cln3	1.24635	-0.515105	0.000496313	0.0131017	1.26821	-0.632495	0.00038662	0.011232	1.04954	-0.542121	0.242891	0.377452
Clta	0.193332	-0.162148	0.0669428	0.102363	0.0823392	-0.185254	0.615383	0.243279	0.0737326	-0.178035	0.941624	0.634715
Ctsb	0.551676	0.629921	0.00944981	0.00594248	0.66849	0.614742	0.0132313	0.0174834	0.152653	0.0257416	0.883631	0.978393
Ctsc	2.42264	-1.6934	0.000166852	0.000892079	2.5654	-1.59352	3.05512e-05	0.000759261	1.33467	-0.733256	0.0968502	0.377452
Ctsd	0.347825	1.01148	0.0555349	0.00135845	0.434509	0.952952	0.0372877	0.00290362	0.226616	0.348398	0.759381	0.432193
Ctse	-0.319714	-0.052781	0.0268604	0.632591	-0.513244	0.377356	0.150052	0.256981	-0.0593093	0.452295	0.941624	0.506958
Ctsh	1.32672	-1.05609	0.00312803	0.00729016	1.80041	-0.860611	0.00211993	0.0410473	1.78098	-0.845146	0.144795	0.407833
Ctsk	0.885037	1.9598	0.0818159	0.00596045	0.552545	2.12822	0.150052	0.00263306	0.0249583	0.959949	0.943304	0.377452
Ctsl	0.797847	0.0943194	0.00288859	0.532722	0.891575	-7.20493e-05	0.00747723	0.999678	0.342593	-0.0649712	0.883631	0.951506
Ctss	0.566461	0.586054	0.00693032	0.00600117	0.611796	0.675497	0.0439227	0.0327331	0.0595711	0.104171	0.941624	0.951506
Dnase2a	-1.04223	1.45781	0.000628372	0.000701445	-1.11889	1.25097	0.000826294	0.0014039	-0.901286	0.946604	0.44514	0.432193
Gaa	0.0370878	0.770485	0.935087	0.0353113	-0.111518	0.348225	0.733402	0.247066	-0.126477	0.0374496	0.941624	0.978393
Galc	-0.682735	0.571315	0.00524508	0.0100808	-0.704183	0.65302	0.0292456	0.038162	0.170971	-0.0793116	0.941624	0.968142
Gba	0.250294	0.306451	0.04275	0.019118	0.255484	0.284324	0.134009	0.0914196	0.256435	0.285488	0.759381	0.501884
Gm2a	-0.301517	-0.320372	0.0669428	0.0504163	-0.282909	-0.325636	0.23697	0.174817	0.0604218	0.0391647	0.941624	0.970364
Hexa	0.0531342	0.722692	0.632579	0.00125867	-0.0259683	0.751553	0.882969	0.00691485	-0.031997	0.669554	0.941624	0.407833
Hexb	-0.509025	0.2027	0.0134304	0.184365	-0.413952	0.275724	0.0523158	0.144536	-0.110831	0.155017	0.941624	0.679161
Hyal1	-1.06208	0.629064	0.0236621	0.102363	-1.22219	0.736259	0.0017403	0.0161306	-0.72761	0.443324	0.144795	0.377452
Ids	-0.268336	0.293533	0.0242228	0.0161372	-0.189183	0.269157	0.23697	0.098668	-0.0230933	0.0874716	0.941624	0.825041
Idua	-0.416289	1.16724	0.0109379	0.000701445	-0.343617	1.07912	0.106942	0.00278124	-0.782247	2.30901	0.228998	0.319893
Igf2r	0.214505	0.08437	0.150126	0.535077	0.24536	0.0952844	0.23697	0.62355	0.0633164	0.0236824	0.941624	0.978393
Napsa	0.230323	-0.0270848	0.284462	0.890564	0.227017	-0.135244	0.313896	0.527931	0.0583623	-0.115411	0.941624	0.776592
Lamp1	0.182712	0.416735	0.065223	0.0037323	0.198995	0.331692	0.23697	0.0626625	0.0787853	0.0575156	0.941624	0.970364
Lamp2	0.603524	0.133001	0.0045457	0.309317	0.797087	0.170402	0.00899236	0.421607	0.543451	0.114507	0.759381	0.825041
Laptm5	-0.382639	-0.278526	0.0835137	0.177087	-0.474299	-0.273233	0.117076	0.313438	-0.0878361	0.00807644	0.941624	0.979329
Lipa	-0.341356	0.102349	0.0386937	0.433864	-0.175135	0.141329	0.443744	0.515435	0.0401156	0.0767908	0.941624	0.919764
M6pr	0.736394	-0.455053	0.000549902	0.00397496	0.803589	-0.406716	0.00243804	0.0399558	0.735051	-0.364363	0.356252	0.501884
Man2b1	-0.384155	0.0821915	0.0111507	0.433864	-0.36491	0.00766302	0.111563	0.987575	0.222797	-0.118079	0.814572	0.776592
Laptm4a	0.309739	-0.0243361	0.0482702	0.862859	0.248497	0.00174925	0.23697	0.999678	-0.151911	0.0332092	0.869586	0.970364
Naga	-0.00188582	0.24795	0.989421	0.067793	-0.117794	-0.0928641	0.576888	0.62355	-0.115711	-0.366775	0.941624	0.407833
Neu1	-0.151423	0.279668	0.336073	0.0829812	-0.227817	0.0141616	0.489555	0.987129	-0.0469032	-0.319973	0.941624	0.669973
Npc1	0.00804228	0.362921	0.989421	0.0434955	-0.0364648	0.449909	0.858007	0.0440246	-0.0413102	0.231251	0.941624	0.603498
Slc11a1	1.35989	-0.223938	0.000183619	0.11033	1.11821	-0.426069	0.00283309	0.098668	2.32309	-0.624481	0.259058	0.377452
Slc11a2	1.94599	0.308008	0.000156959	0.0452052	1.74486	0.226871	0.000197454	0.210153	0.396698	0.0134867	0.883631	0.978393
Ctsa	0.0228803	0.519317	0.857634	0.00354084	0.0472267	0.396904	0.808595	0.0436919	0.02419	-0.125961	0.941624	0.825041
Ppt1	0.10301	0.160082	0.395591	0.171927	0.182802	0.153859	0.277902	0.340176	0.254993	0.266047	0.759381	0.501884
Lgmn	-0.214897	0.408366	0.125097	0.0170071	-0.195618	0.301986	0.313896	0.127404	0.0212184	-0.110066	0.941624	0.808915
Psap	-0.213181	0.703952	0.155699	0.00359888	-0.1869	0.596658	0.366307	0.019028	0.0345119	-0.134471	0.941624	0.808915
Pla2g15	-0.0889746	0.408232	0.58926	0.0275177	-0.312487	0.430538	0.196727	0.0825698	-0.279662	0.279931	0.783586	0.669973
Smpd1	-0.113416	0.391397	0.402708	0.0183023	-0.0403175	0.248372	0.874509	0.308854	-0.0410293	0.250829	0.941624	0.76308
Sort1	-0.887367	0.370262	0.00317729	0.0643761	-0.9407	0.404654	0.00215596	0.0575958	-0.391935	0.175677	0.676347	0.665191
Cln5	0.892856	0.668181	0.00254769	0.00699119	1.00405	0.707149	0.00899236	0.0353862	-0.323481	-0.286328	0.783586	0.544366
Gnptg	0.342154	0.107256	0.0111507	0.261093	0.367189	0.0382378	0.0749341	0.850175	0.961525	0.224546	0.0968502	0.544366
Atp6v0a2	0.224539	-0.320876	0.0386937	0.0100808	0.245463	-0.376806	0.182931	0.0553498	-0.0226358	0.00631969	0.943304	0.979329
Ctso	0.00359577	0.369011	0.989421	0.0238678	0.144359	0.577417	0.385624	0.0121605	0.143281	0.466809	0.883631	0.377452
Slc17a5	-0.969014	0.924108	0.000661304	0.00135845	-1.04619	0.986474	0.00243804	0.00691485	0.283902	-0.281981	0.864881	0.634715
Lamp3	-0.0435896	-0.769467	0.935087	0.0504163	0.221088	-0.385447	0.709929	0.475284	0.220849	-0.389654	0.941624	0.776592
Atp6v0d2	-0.124961	2.00242	0.605417	0.000892079	-0.246615	2.21539	0.512542	0.00232813	-0.0749731	-0.535059	0.941624	0.407833
Ap1s3	1.21706	-0.759858	0.000496313	0.00318372	1.29324	-0.783439	0.00142487	0.0130552	-0.0624446	0.0629663	0.941624	0.968142
Gga3	-0.280327	-0.0811717	0.0480167	0.481341	-0.188204	-0.194607	0.23697	0.211135	-0.224729	-0.205183	0.759381	0.544366
Sgsh	-2.18702	1.33642	0.000176812	0.00135845	-2.37423	1.1984	0.000914505	0.0161306	0.999308	-0.863065	0.704752	0.407833
Tcirg1	1.13629	0.48142	0.000549902	0.0159178	0.940547	0.421364	0.0230242	0.197705	0.234459	0.12221	0.941624	0.968142
Naglu	-0.422358	1.24256	0.0657476	0.00158657	-0.336784	0.848079	0.23697	0.0174834	-0.0766684	0.0828309	0.941624	0.970364
Nagpa	0.0587808	-0.314409	0.796435	0.123113	-0.0758601	-0.574555	0.813934	0.0838856	-0.13016	-0.284115	0.941624	0.669973
Gnptab	-0.709193	0.410342	0.00258477	0.0174865	-0.629326	0.559058	0.0232362	0.0350058	0.302689	0.0197901	0.759381	0.978393
Galns	-0.0995249	0.12804	0.344376	0.204087	-0.0975635	0.0419453	0.667532	0.861691	-0.0288515	-0.0464536	0.941624	0.970364
Hgsnat	0.357576	0.474513	0.0236621	0.0079833	0.301476	0.582514	0.107916	0.0129178	0.0609029	0.263268	0.941624	0.506958
Cd164	1.59151	-0.736937	0.000496313	0.00868579	1.68351	-0.658955	0.000217261	0.0140671	1.62555	-0.632117	0.143861	0.377452
Ppt2	0.541867	0.364971	0.0176884	0.0563656	0.437939	0.143358	0.0958207	0.527931	0.0750044	-0.101094	0.941624	0.897655
Atp6ap1	0.158133	0.312739	0.105829	0.011801	0.232366	0.0999239	0.168951	0.524407	0.0412515	-0.278044	0.941624	0.501884
Ap3m1	0.072823	-0.108874	0.524978	0.298367	0.168051	0.0320377	0.555132	0.923196	0.0385652	0.225625	0.941624	0.678236
Abcb9	-0.104381	-0.0967107	0.935087	0.893471	-0.202997	-0.325952	0.750557	0.572938	-0.19409	-0.3177	0.941624	0.808915
Ctsf	-0.537924	0.200091	0.00380893	0.102363	-0.453072	0.20381	0.0665932	0.335106	-0.479509	0.213644	0.759381	0.669973
Litaf	1.69139	1.01964	0.000166852	0.00123534	1.76051	0.791131	0.000217261	0.0107232	0.579071	0.078913	0.744068	0.951506
Sumf1	-0.0316094	0.127001	0.832864	0.298367	-0.081058	0.225996	0.615383	0.160739	-0.0864218	0.247546	0.941624	0.50774
Ctsz	0.674507	0.157733	0.00071233	0.122439	0.619088	0.0810828	0.00641657	0.58831	0.320343	0.0112212	0.759381	0.978393
Ap3m2	0.427568	0.256612	0.0551371	0.184981	0.258466	0.356266	0.145107	0.0553498	0.0939342	0.257519	0.941624	0.501884
Cltc	0.483879	-0.049946	0.0235392	0.767694	0.66913	0.134841	0.0314298	0.58546	0.252895	0.177804	0.914012	0.71458
Ap4b1	1.13867	-0.322637	0.000528864	0.0489891	1.07667	-0.285683	0.00114225	0.127404	0.147028	-0.022275	0.941624	0.978393
Npc2	1.37453	-0.15155	0.000176812	0.246165	1.44476	-0.277008	0.000217261	0.125134	0.947359	-0.222166	0.228998	0.544366
Fuca1	-0.406959	-0.0502685	0.0087541	0.62909	-0.511098	0.00728277	0.0823983	0.988164	0.353641	0.114097	0.759381	0.825041
Mfsd8	-0.00328056	-0.0388213	0.989421	0.842459	-0.0321463	0.234949	0.894496	0.350455	-0.030233	0.257591	0.941624	0.628919
Arsg	-0.554722	0.269369	0.0679986	0.305938	-0.381931	0.418783	0.120876	0.0838856	-0.426556	0.440453	0.704752	0.413851
Gga2	-1.30933	0.856594	0.000549902	0.00354084	-1.23901	0.969183	0.0017403	0.00858678	0.0168552	0.147565	0.964117	0.825041
Cltb	0.0871974	-0.65471	0.70674	0.017822	-0.00933367	-0.759926	0.970746	0.0475063	-0.107084	-0.0259843	0.941624	0.978393
Gns	0.055753	0.726599	0.647795	0.00135845	-0.047441	0.739753	0.813934	0.0107232	-0.114199	-0.130264	0.941624	0.899857
Ctns	-0.881713	0.753762	0.00321072	0.00621856	-0.679455	0.554692	0.0316583	0.0575958	0.420901	-0.385984	0.704752	0.458482
Mcoln1	-0.0814291	0.886268	0.492969	0.000895234	0.132724	0.702002	0.518654	0.0117168	0.246968	-0.541421	0.759381	0.407833
