# Supplementary material for: Enhanced translation expands the endo-lysosome size and promotes antigen presentation during phagocyte activation
Source: PLoS Biol. 2019 Dec 4;17(12):e3000535. doi: 10.1371/journal.pbio.3000535 (PMC6913987; doi:10.1371/journal.pbio.3000535)
Supplement: S1 Data — (XLSX) [file pbio.3000535.s013.xlsx]

## Sheet: Fig1B
		Normalized voxel count
		Resting			LPS
		Rep 1	Rep 2	Rep 3	Rep 1	Rep 2	Rep 3
Cell-type	BMDMs	1	0.91	1	2.1	1.76	1.72
	BMDCs	1	1	0.99	1.6	1.5	1.86
	RAW macs	1	0.97	0.97	1.24801	2.19913	1.50111

## Sheet: Fig1C
	Normalized voxel count in GF-fixed RAW cells
	Resting	2 hr LPS
Rep 1	1	1.44
Rep 2	0.957	1.9
Rep 3	0.987	1.4

## Sheet: Fig1D
		Relative lysosomal pixel count after SIM-microscopy
		Resting			LPS
		Rep 1	Rep 2	Rep 3	Rep 1	Rep 2	Rep 3
Cell-type	BMDMs	0.967	1	0.99	1.53907	1.62219	1.80085
	BMDCs	1	1	0.95	1.48	2.09	1.55
	RAW macs	1	1	0.9898	1.31	1.66	2.1

## Sheet: Fig1E
		Average total lysosome volume in BMDMs
		Resting			LPS
		Rep 1	Rep 2	Rep 3	Rep 1	Rep 2	Rep 3
	Live-cell	17161.5	17854.7	16372.9	36845.4	33865.1	39469.6
	Fixed (4% PFA)	20038.4	19042.7	9899.5	38377.5	29106.2	29113.1

## Sheet: Fig1G
		Average Lucifer Yellow (LY) fluorescence (normalized to control t=0.5, rep1)
		Control			Continuous LPS			2 hr LPS
	LY uptake (h)	Rep 1	Rep 2	Rep 3	Rep 1	Rep 2	Rep 3	Rep 1	Rep 2	Rep 3
	0.5	1	1.5	1.4243	1.48851	2.05049	2.56052	1.11845	1.96682	2.89307
	1	1.30653	1.5389	1.9695	1.66544	2.23717	2.79283	2.15394	2.20804	3.16511
	2	1.43408	2.11259	1.69727	4.08905	3.09372	3.61836	3.70994	3.33886	3.95863
	3	2.0478	2.69776	2.81878	4.76597	4.09814	4.70184	5.68446	4.20588	4.30186
	4	2.97619	3.32792	3.70199	5.34438	4.37793	5.40723	5.43222	4.77766	5.33179
	5	3.29938	3.71074	3.67512	5.94112	4.61437	5.7456	5.78191	4.26526	5.03535
	6	3.54769	3.83493	3.24224	6.96149	4.76842	5.89431	6.93462	5.76243	4.86791
	7	4.00935	4.22396	4.19082	7.48542	7.58433	6.10119	6.91412	5.81986	5.59119
	8	4.42913	4.34633	4.79609	7.83571	6.03606	6.43134	7.03723	6.00224	6.17469
	9	4.48448	4.33658	3.82474	7.2297	5.26103	6.6681	6.80624	6.61545	5.24642

## Sheet: Fig1H
		Average Lucifer yellow fluorescence after activation
		Control				LPS				Pre-LPS
	LY uptake (min)	Rep 1	Rep 2	Rep 3	Rep 4	Rep 1	Rep 2	Rep 3	Rep 4	Rep 1	Rep 2	Rep 3	Rep 4
	2	0.467754	0.381997	0.686266	0.425836	0.494503	0.440663	0.614658	0.463303	0.855463	0.830753	1.14297	0.760568
	5	0.568308	0.503938	0.738594	0.462393	0.635157	0.605952	0.809068	0.490451	0.999191	1.02794	1.20958	0.760048
	7	0.575983	0.565698	0.786171	0.544224	0.733057	0.728279	0.871225	0.504242	1.09533	1.1694	1.2713	0.879757
	10	0.672442	0.624808	0.933081	0.658124	0.883962	0.79079	0.999161	0.666358	1.12712	1.27433	1.41285	1.24177
	15	0.783128	0.637667	0.905455	0.71344	1.06096	1.12301	1.24752	0.7945	1.32836	1.49993	1.48818	1.54881
	20	1	0.7785	0.953023	0.847271	1.28391	1.21869	1.68657	1.10623	1.58854	1.63026	1.76517	1.69423
	30		1	1	1		1.35802	1.92365	1.27964		1.8095	1.89599	1.72806

## Sheet: Fig1I
		Average Lucifer Yellow fluoresence per cell (normalized to replicate t=0)
		Control			LPS
	Chase time (h)	Rep 1	Rep 2	Rep 3	Rep 1	Rep 2	Rep 3
	0	1	1	1	1	1	1
	0.5	0.830999	0.900255	0.916663	0.834018	0.872066	0.969927
	1	0.814625	0.912373	0.928836	0.773284	0.831636	0.976376
	2	0.652388	0.713314	0.659578	0.639789	0.814787	0.934029
