# Supplementary material for: Enhanced translation expands the endo-lysosome size and promotes antigen presentation during phagocyte activation
Source: PLoS Biol. 2019 Dec 4;17(12):e3000535. doi: 10.1371/journal.pbio.3000535 (PMC6913987; doi:10.1371/journal.pbio.3000535)
Supplement: S3 Data — (XLSX) [file pbio.3000535.s015.xlsx]

## Sheet: Fig3B
		Nuclear to cytosolic ratio of fluorescence intensity
		TFEB			TFE3
	Treatment	Rep 1	Rep 2	Rep 3	Rep 1	Rep 2	Rep 3
	Control	0.503772	0.392766	0.311392	0.555835	0.49202	0.47948
	2 hr LPS	0.582384	0.380098	0.296553	0.496187	0.422306	0.519255
	6 hr LPS	0.758289	0.750878	0.79576	1.02389	1.76436	1.47525
	Torin1	0.944036	0.818679	1.06962	1.50063	1.26442	1.5196

## Sheet: Fig3D
		Average Tubulation index (normalized to replicate WT)
		Resting			LPS (2h)
	Strain	Rep 1	Rep 2	Rep 3	Rep 1	Rep 2	Rep 3
	WT	1	1	1	2.18666	3.77679	3.18367
	TFEB-/-	1.13942	1.03162	1.24255	2.71331	3.49702	3.76889
	TFE3-/-	0.853999	0.979167	1.13333	2.31147	2.71856	3.13469
	TFEB-/-;TFE3-/-	0.845049	1.11297	1.02857	2.01286	3.78654	2.93878

## Sheet: Fig3E
		Normalized Voxel count
		Resting			LPS (2h)
	Strain	Rep 1	Rep 2	Rep 3	Rep 1	Rep 2	Rep 3
	WT	1	1	1	1.84276	2.00644	1.5252
	TFEB-/-	0.993234	1.14191	0.993639	2.27132	2.24366	1.58546
	TFE3-/-	1.05794	0.955213	1.16238	2.13109	1.66641	1.64225
	TFEB-/-;TFE3-/-	1.0085	0.779812	0.658592	1.91363	1.45053	1.64522

## Sheet: Fig3F
		Transcript levels in BMDMs (relative to Resting)
		Resting				2 hr LPS				6 hr LPS
	mRNA targets	Rep 1	Rep 2	Rep 3	Rep 4	Rep 1	Rep 2	Rep 3	Rep 4	Rep 1	Rep 2	Rep 3	Rep 4
	LAMP1	1	1	1	1	0.784	0.594	1.006	0.693	0.659	0.72	0.83	0.76
	ATP6V1H	1	1	1	1	1.1	1.13	1.33	1	1.2	1.29	0.35	1.64
	ATP6V1D	1	1	1	1	0.506	0.55	0.85	0.52	0.7474	0.7	1.15	0.89
	TRPML1	1	1	1	1	0.41	0.64	0.41	0.52	0.33	0.336	0.59	0.32
	LAMP2	1	1	1	1	0.730782	0.854263	0.664155	0.901097	1.23491	1.45177	0.671408	1.03262
	LAMP1	1	1	1	1	0.744339	0.865876	0.672907	0.825788	0.739858	0.915405	0.650278	0.882756

## Sheet: Fig3G
	IL-6 transcript levels
	Resting	2 hr LPS	6 hr LPS
Rep 1	1	533	1087
Rep 2	1	3125	6875
Rep 3	1	1937	11746
Rep 4	1	2091	11585
