# Supplementary material for: Enhanced translation expands the endo-lysosome size and promotes antigen presentation during phagocyte activation
Source: PLoS Biol. 2019 Dec 4;17(12):e3000535. doi: 10.1371/journal.pbio.3000535 (PMC6913987; doi:10.1371/journal.pbio.3000535)
Supplement: S4 Data — (XLSX) [file pbio.3000535.s016.xlsx]

## Sheet: Fig4B
	Normalized Voxel count in BMDMs
	Control	LPS	Torin1	Torin1+LPS	AKTi	AKTi+LPS
Rep 1	1	1.65	0.98	1.01
Rep 2	1	2.37	1.02	1.18	1.11	0.963
Rep 3	1	1.74	1.13	0.94	1.07	0.97288
Rep 4	1	1.95	1.13	1.1	1.14	1.111

## Sheet: Fig4D
		Resting			LPS (2 h)			LPS (6 h)			LPS (2/4 h)			AKTi			AKTi + LPS (2h)			Torin1			Torin1 + LPS (2h)
	Targets	Rep 1	Rep 2	Rep 3	Rep 1	Rep 2	Rep 3	Rep 1	Rep 2	Rep 3	Rep 1	Rep 2	Rep 3	Rep 1	Rep 2	Rep 3	Rep 1	Rep 2	Rep 3	Rep 1	Rep 2	Rep 3	Rep 1	Rep 2	Rep 3
	LAMP1	1	1	1	1.71937	2.06329	2.39997	1.81975	2.99932	1.89177	1.66258	3.16098	2.10659	0.869575	1.07299	1.11841	0.253336	1.0974	0.159576	1.12264	1.1923	0.800464	1.14283	0.595781	1.00457
	ATP6V1H	1	1	1	1.68655	1.74569	2.5293	1.54055	1.62691	1.86985	1.5642	1.88609	1.90747	1.1775	1.09416	1.00256	0.886907	1.16021	0.908504	0.83511	1.04204	1.22007	1.11441	0.99901	0.93622
	ATP6V1D	1	1	1	1.84494	2.13691	2.44388	1.96686	2.56905	1.81484	2.05706	2.8114	1.94321	1.15388	1.01786	1.2104	1.14134	1.16838	1.34042	0.882419	1.15842	0.806313	1.20962	0.900768	0.974579

## Sheet: Fig4E
		Relative Lucifer Yellow fluorescence intensity per cell
		Control			Continuous			2 hr			Torin1			Torin1+LPS
	LY Uptake (h)	Rep 1	Rep 2	Rep 3	Rep 1	Rep 2	Rep 3	Rep 1	Rep 2	Rep 3	Rep 1	Rep 2	Rep 3	Rep 1	Rep 2	Rep 3
	0.5	1	1.5	1.4243	1.48851	2.05049	2.56052	1.11845	1.96682	2.89307	1.14181	1.77342	1.73325	1.06985	1.60328	1.4212
	1	1.30653	1.5389	1.9695	1.66544	2.23717	2.79283	2.15394	2.20804	3.16511	1.11121	1.49532	2.44426	1.17502	1.54143	2.40326
	2	1.43408	2.11259	1.69727	4.08905	3.09372	3.61836	3.70994	3.33886	3.95863	1.22147	2.43497	2.20487	1.16464	2.8108	2.66454
	3	2.0478	2.69776	2.81878	4.76597	4.09814	4.70184	5.68446	4.20588	4.30186	2.74054	3.20376	3.29534	2.24741	3.4041	3.61724
	4	2.97619	3.32792	3.70199	5.34438	4.37793	5.40723	5.43222	4.77766	5.33179	2.7463	3.19321	3.6643	2.47071	3.66491	4.26209
	5	3.29938	3.71074	3.67512	5.94112	4.61437	5.7456	5.78191	4.26526	5.03535	3.5978	3.83914	3.34807	2.94576	3.99336	4.90132
	6	3.54769	3.83493	3.24224	6.96149	4.76842	5.89431	6.93462	5.76243	4.86791	3.74422	3.75052	4.49398	3.47693	4.37142	4.27213
	7	4.00935	4.22396	4.19082	7.48542	7.58433	6.10119	6.91412	5.81986	5.59119	4.01027	3.78301	4.80381	3.97649	3.80213	4.77376
	8	4.42913	4.34633	4.79609	7.83571	6.03606	6.43134	7.03723	6.00224	6.17469	4.48649	4.11198	5.51256	4.426	4.9316	5.37467
	9	4.48448	4.33658	3.82474	7.2297	5.26103	6.6681	6.80624	6.61545	6.71085	4.47508	3.8592	3.09592	4.46702	5.32963	4.35065
