# Supplementary material for: Enhanced translation expands the endo-lysosome size and promotes antigen presentation during phagocyte activation
Source: PLoS Biol. 2019 Dec 4;17(12):e3000535. doi: 10.1371/journal.pbio.3000535 (PMC6913987; doi:10.1371/journal.pbio.3000535)
Supplement: S5 Data — (XLSX) [file pbio.3000535.s017.xlsx]

## Sheet: Fig5B
		Levels of Puromycylated proteins (normalized to actin)
		Resting	LPS (2h)	LPS (6h)	LY2 (2h)	LY2 + LPS (2h)	CHX (2h)	CHX+LPS (2h)	LY2 (6h)	LY2 + LPS (6h)
	Rep 1	1	1.91987	2.22713	0.895958	1.16479	0.655833	0.320088	1.07333	1.19562
	Rep 2	1	2.08398	2.51414	0.98515	1.13859	0.110717	0.147048	0.993536	1.20442
	Rep 3	1	1.52122	2.03327	0.969985	1.24149	0.10075	0.152825	1.10128	1.18369

## Sheet: Fig5D
		Lysosome tubulation index
		Resting	LPS (2h)	LY2 (2h)	LY2 + LPS (2h)
	Rep 1	1	7.50733	1.23232	7.36364
	Rep 2	1	5.55294	1.70622	6
	Rep 3	1	5.40713	0.314285	3.34285

## Sheet: Fig5E
	Total lysosome volume (μm3)
	Resting	LPS	LY2584702	LY2584702 + LPS
	Replicate 1
	560.86	306.87	525.57	354.04
	36.45	684.04	775.15	530.95
	628.86	239.87	524.69	568.66
	182.46	514.3	764.83	760.62
	304.73	169.46	626.4	421.32
	455.7	368.22	498.3	600.99
	141.68	390.07	433.9	358.74
	265.84	461.01	698.04	551.1
	602.31	1129.35	580.28	910
	735.14	480.18	514.51	407.44
	281.37	493.69	161.64	447.5
	477.03	258.5	628.1	634.11
	308.25	432.97	363.33	600.78
	466.16	421.49	138.65	495.06
	785.98	424.14	874.63	558.41
	453.16	422.53	838.39	385.71
	333.29	985.7	427.91	447.97
	829.67	290.97	804.68	335.2
		785.63	595.93	366.64
		1311.2	128.61	576.02
		1099.35	331.31	432.88
		776.85	318.47	261.62
		1389.6	254.05	576.02
		1323.92	261.62	600.78
		760.48	261.62	634.11
		1054.4	211.97
		944.22	614.63
		537.94	490.26
	Replicate 2
	625.93	865.29	864.59	587.9
	485.75	498.62	429.01	185.81
	236.72	559.41	473.75	558.41
	479.97	604.9	468.42	522.36
	173.86	724.57	622.13	289.13
	128.33	879.28	624	366.92
	217.93	866.12	648.61	1463.08
	132.59	877.07	459.24	499.6
	554.03	395.24	403.41	1041.22
	531.37	1032.53	397.1	558.41
	451.28	671.67	540.41	744.01
	715.83	701.65	413.61	449.46
	565.38	1141.09	416.64	303.15
	583.36	651.97	834.26	529.97
	497.44	403.39	388.74	1312.56
	252.56	647.92	418.95	423.68
	470.4	641.81	469.09	599.26
	396.78	651.97	418.95	603.2
	735.65	783.07	225.71	423.68
	525.55	559.72	417.76	278.04
	429.03	356.93	597.03
	513.62	874.44	241.52
	677.68	1081.58	213.67
	175.03	545.69	728.29
		276.71	613.42
	Replicate 3
	539.36	695.8	298.98	217.88
	311.58	544.25	207.35	549.84
	87.67	1155.34	422.46	435.2
	377.7	943.4	412.19	515.16
	465.32	740.38	647.08	954.46
	611.14	433.81	591.34	480.67
	535	801.66	444.54	405.21
	419.27	620.99	467.93	378.45
	197.01	811.21	786.91	877.42
	570.29	265.42	467.97	522.75
	515.21	1369.9	382.1	379.98
	521.54	830.09	435.6	652.64
	255.43	812.91	519.61	283.63
	103.83	619.76	236.14	352.13
	353.32	710.22	123.11	598.82
	369.43	763.37	252.28	283.63
	384.18	578.95	499.32	579.58
	255.75	612.72	318.87	562.51
	427.78	844.46	318.87	519.47
	374.58	677.66	522.47	783.54
	182.39	391.3	410.42	733.25
	655.95	939.93	286.38	553.87
	285.8	1506.42	340.23	758.87
	286.45	680.8	325.48
	347.1	260.39	76.23
	481.46	1003.77	485.79
	254.56	582
	352.01	801.59
	94.16	1083.75
	409.86	1235.65

## Sheet: Fig5G
		Levels of lysosomal proteins (normalized to actin)
		Resting					LPS (2h)					LY (2h)					LY2 + LPS (2h)
	Targets	Rep 1	Rep 2	Rep 3	Rep 4	Rep 5	Rep 1	Rep 2	Rep 3	Rep 4	Rep 5	Rep 1	Rep 2	Rep 3	Rep 4	Rep 5	Rep 1	Rep 2	Rep 3	Rep 4	Rep 5
	LAMP1	1	1	1	1	1	2.5842	3.08454	2.79964	2.28595	2.02542	1.19865	1.32917	1.23523	0.674638	1.19005	1.19997	1.10366	1.33991	1.67218	0.92529
	ATP6V1H	1	1	1	1	1	1.94352	4.27003	1.59952	1.87618	1.91177	0.337349	1.35836	0.621158	0.373964	1.91678	1.04397	0.644817	0.313693	0.909321	1.18022
	ATP6V1D	0.99	0.98	0.9	0.99	1	2.04897	1.50609	1.54847	2.31453	2.98662	1.44959	0.68058	1.08714	0.569869	1.46388	1.32981	0.508493	1.04586	0.846848	1.08195
