# Supplementary material for: Enhanced translation expands the endo-lysosome size and promotes antigen presentation during phagocyte activation
Source: PLoS Biol. 2019 Dec 4;17(12):e3000535. doi: 10.1371/journal.pbio.3000535 (PMC6913987; doi:10.1371/journal.pbio.3000535)
Supplement: S6 Data — (XLSX) [file pbio.3000535.s018.xlsx]

## Sheet: Fig6B
		Lysosome tubulation index
		Resting			LPS
	Strain	Rep 1	Rep 2	Rep 3	Rep 1	Rep 2	Rep 3
	Empty Vector	1	1	1	3.42222	2.7907	2.59765
	4EBP (4Ala)	1.15556	1.29724	0.731429	2.71111	3.10508	2.35886

## Sheet: Fig6C
	Total lysosome volume (um3)
	pBabe (resting)	pBabe (LPS 2h)	4EBP (4Ala) (resting)	4EBP (4Ala) (LPS 2h)
	Replicate 1
	285.4	217.44	150.55	84.08
	175.05	243.8	233.67	210.76
	535.26	217.37	233.35	198.5
	285.07	255.45	99.75	208.24
	101.94	763.88	150.55	53.03
	350.12	355.02	262.25	75.58
	351.48	349.1	214.95	52.45
	93.37	527.78	244.5	208.24
	153.39	781.79	208.36	106.79
	195.45	430.99	92.6	19.1
	198.32	871.39	65.96	122
	187	299.89	97.1	148.73
	194.66	332.24	109.88	216.83
	106.3	288.03	59.11	201.42
	181.83	479.2	129.96	107.16
	122.62	331.66	293.86	241.71
	131.43	624.91	70.69	180.66
	154.49	890.7	218.77	256.59
	121.67	879.75	97.17	357.58
	86.01	510.62	63.98	347.4
	192.7	750.91	164.85	116.52
	348.19	546.72	273.17	230.69
	63.86	525.11	211.64	94.21
	192.7	244.76	240.38	88.25
	421.49	199.74	156.51	140.02
	110.93	441.59	108.72	219.82
	170.3	1036.12	273.17	48.7
	111.51		85.22	253.98
			135.6	284.87
	Replicate 2
	279.65	390.3	194.8	267.82
	343.23	355.09	156.98	297.16
	350.43	456.45	269.56	241.59
	343.37	286.19	108.51	425.68
	76.53	759.85	290.83	169.95
	347.26	140.81	460.99	458.77
	162.05	245.85	316.33	132.76
	84.94	275.71	271.33	191.28
	290.64	280.91	149.27	119.11
	163.22	81.87	258.2	306.99
	376.05	641.35	111.24	253.8
	262.48	388.18	106.95	83.31
	45.02	240.22	243.76	260.43
	144.94	355.51	223.03	120.3
	278.23	315.24	155.14	259.29
	123.53	803.31	104.25	180.73
	284.82	518.19	346.21	384.13
	205.35	147.34	182.62	154.18
	144.31	224.66	112.52	374.46
	216.37	784.37	249.58	186.84
	167.02	335.06	237.8	325.53
	165.15	742.8	323.85	442.75
	214.18	821.62	175.59	295.39
	204.82	418.69	51.63	427.12
	260.46	204.07	106.44	280.77
	106.67	316.77	416.5	227.2
	509.36	522.24	153.55	344.77
			323.46	129.33
			117.2	185.16
			294.86	245.6
			398.34
			179.1
	Replicate 3
	244.01	1204.18	325.62	102.45
	130.5	624.91	72.97	69.59
	770.89	624.91	88.27	290.01
	128.24	554.17	72.97	318.22
	187.98	618.2	50.52	212.34
	501.75	297.49	272.66	425.66
	737.58	912.08	248.3	72.29
	212.5	762.74	129.15	51.77
		541.04	263.95	160.82
	573.99	139.7	264.81	676.4
	597.8	312.18	310.69	428.12
	473.21	543.09	208.29	416.5
	121.46	625.95	403.74	200.48
	203.63	722.05	285.61	372.65
	7.52	839.43	694.26	95.28
	17.12	601.64	209.73	860.74
	223.75	628.14	219.37	944.78
	242.99	402.81	216.53	317.8
	299.58	769.8	451.28	204.19
	30.02	331.21	249.35	170.49
	26.16	835.66	528.79	147.01
	101.71	320.66	268.56	318.52
	254.1		220.77	293.2
	88.71		61.79	294.72
	386.39		218.6	257.62
	338.9		119.18
	338.9		158.31
	209.68		55.66
	223.08		531.67
	197.18
	226.24
	193.43
	Replicate 4
	185.62	574.64	313.63	617.17
	62.02	449.18	132.48	206.77
	98.84	290.55	331.75	331.94
	61.28	426.63	130.08	291.57
	232.51	332.24	434.83	185.35
	97.28	893.33	353.22	329.58
	132.22	441.4	348.52	165.18
	166.08	602.69	143.4	94.65
	188.21	434.79	353.22	289.78
	291.5	710.96	133.43	312.91
	81.87	564.21	411.38	101.92
	320.97	332.87	190.33	63.65
	185.18	555.83	239.33	135.53
	273.15	366.57	356.44	206.42
	117.76	362.31	317.94	341.44
	62.12	212.59	341.39	146.08
	92.04	388	349.75	351.01
	274.06	403.95	100.27	147.38
	336.8	161.29	316.03	207.77
	273.66	362.31	184.13	385.22
	110.77	301.8	191.75	176.73
	373.83	394.38	351.96	281.77
	261.43	560.3	225.68	862.26
	113.47	239.19		598.05
	214.09	359.18		529.39
		206.56
		733.32
		220.56
	Replicate 5
	278.23	282.09	282.49	255.59
	313	291.92	73.41	440.68
	246.65	237.89	408.12	191.66
	426.61	297.67	135.36	362.4
	413.22	137.79	205.49	161.66
	201.58	347.84	203.28	205.19
	294.39	346.07	393.35	137.09
	295.46	413.75	312.11	183.16
	92.39	582.75	123.91	247.9
	288.5	371.74	276.5	269.45
	226.48	236.51	179.1	108.74
	116.15	474.1	299.47	169.48
	528.44	460.17	163.64	296.39
	229.81	198.78	178.78	148.71
	224.66	572.01	135.88	330.7
	93.77	442.05	407.49	139.84
	224.05	250.98	280.23	226.94
	176.66	389.72	263.58	166.32
	354.13	518.4	285.31	168.44
	375.88	531.28	392.65	117.66
	77.28	391.65	279.02	74.16
	372.53	466.13	321.45	149.62
	249.46		135.88	83.57
	143.86		163.08	98.7
	119.32		440.63	152.97
	253.56		158.42	404.02
	289.85		388.2	136.58
	142.42		345.54	226.87
	506.1		127.65	134.2
	441.8		216.51	246.97
	218.25		300.38	99.64
	269.87

## Sheet: Fig6E
		Levels of Lysosomal proteins in stable cells overexpressing pBabe vector
		Resting			LPS (2h)
	Targets	Rep 1	Rep 2	Rep 3	Rep 1	Rep 2	Rep 3
	LAMP1	1	1	1	1.23442	1.99966	1.43748
	ATP6V1H	1	0.99	1	1.4495	1.25872	1.43172
	ATP6V1D	1	0.99	1	1.34937	1.54795	1.44866
		Levels of Lysosomal proteins in stable cells overexpressing 4EBP (4Ala) vector
		Resting			LPS (2h)
	Targets	Rep 1	Rep 2	Rep 3	Rep 1	Rep 2	Rep 3
	LAMP1	1	1	1	1.0248	1.21337	0.890368
	ATP6V1H	1	0.99	1	0.90772	0.937773	0.922088
	ATP6V1D	1	0.99	1	1.00697	1.18992	1.09845
