# Supplementary material for: Enhanced translation expands the endo-lysosome size and promotes antigen presentation during phagocyte activation
Source: PLoS Biol. 2019 Dec 4;17(12):e3000535. doi: 10.1371/journal.pbio.3000535 (PMC6913987; doi:10.1371/journal.pbio.3000535)
Supplement: S7 Data — (XLSX) [file pbio.3000535.s019.xlsx]

## Sheet: Fig 7A
		% LAMP1 mRNA within Sub, Light and Heavy Polysome Fractions
		Vehicle				LPS (2 hr)				Tor LPS (2 hr)				LPS (6 hr)				Tor LPS (6 hr)
		Rep 1	Rep 2	Rep 3	Rep 4	Rep 1	Rep 2	Rep 3	Rep 4	Rep 1	Rep 2	Rep 3	Rep 4	Rep 1	Rep 2	Rep 3	Rep 4	Rep 1	Rep 2	Rep 3	Rep 4
	Sub (7-10)	22.131	28.7676	22.8729	26.9054	10.6396	13.9096	16.0966	17.0516	29.1226	32.8592	23.498	29.9356	20.8973	10.6577	22.8779	21.3558	21.2058	29.4045	24.1096	18.945
	Light (11-12)	35.8952	29.1231	29.8645	40.7579	23.6281	26.204	27.0987	20.3405	37.3939	32.6629	25.135	42.847	28.0949	30.6	18.6908	22.6431	28.4345	22.5175	31.7068	41.222
	Heavy (13-16)	44.9738	42.1092	47.2626	32.3367	65.7323	59.8863	56.8046	62.6079	33.4835	34.4779	51.367	27.2174	61.585	58.7424	58.4313	56.0011	50.3597	48.0779	44.1837	39.833
		% LAMP1 mRNA per fraction
	Fraction #	Vehicle	LPS (2 hr)	Tor LPS (2 hr)	LPS (6 hr)	Tor LPS (6 hr)
	7	1.75132	2.13312	4.907	7.0265	5.67897
	8	4.82481	4.91856	3.1967	4.09547	3.37898
	9	7.06162	5.05091	7.11832	5.60707	6.25103
	10	13.2677	4.94901	14.7136	4.62675	6.88235
	11	13.6774	9.83677	14.8375	8.74743	13.9811
	12	27.0805	10.5037	28.0095	13.8957	26.113
	13	9.77664	20.2238	9.69482	15.5338	15.1979
	14	9.96552	26.2594	10.2024	26.5737	9.66291
	15	7.19811	11.056	5.37445	8.49279	7.74762
	16	5.39641	5.06875	1.94574	5.40073	5.10607

## Sheet: Fig 7B
		% ATP6V1H mRNA within Sub, Light and Heavy Polysome Fractions
		Vehicle				LPS (2 hr)				Tor LPS (2 hr)				LPS (6 hr)				Tor LPS (6 hr)
		Rep 1	Rep 2	Rep 3	Rep 4	Rep 1	Rep 2	Rep 3	Rep 4	Rep 1	Rep 2	Rep 3	Rep 4	Rep 1	Rep 2	Rep 3	Rep 4	Rep 1	Rep 2	Rep 3	Rep 4
	Sub (7-10)	37.1667	30.6486	48.4879	21.9941	14.0039	15.1923	20.0729	18.8957	32.1161	27.7749	46.0517	20.6679	16.7774	14.3996	20.3935	22.2273	30.618	27.3304	53.8091	18.9961
	Light (11-12)	23.2731	30.2833	22.7732	33.1537	33.1462	27.5448	22.2486	18.0937	23.2655	27.6254	25.297	32.2043	21.8994	24.927	18.4085	14.2373	24.4205	32.9936	16.4118	32.785
	Heavy (13-16)	39.5602	39.0681	28.7389	44.8522	52.8498	57.2628	57.6786	63.0106	44.6184	44.5997	28.6513	47.1278	66.0357	60.6734	61.1979	63.5354	44.9615	39.6761	29.7791	48.2189
		% ATP6V1H mRNA per fraction
	Fraction #	Vehicle	LPS (2 hr)	Tor LPS (2 hr)	LPS (6 hr)	Tor LPS (6 hr)
	7	3.505	3.2696	3.89826	4.93375	4.73664
	8	5.55755	4.0469	3.12671	4.11177	4.08224
	9	5.5745	3.82539	4.0633	6.42881	5.02295
	10	7.35706	7.75383	9.5796	6.75301	5.1543
	11	8.85049	6.95036	10.0944	4.26973	8.52441
	12	24.3032	11.1433	22.1099	9.96757	24.2606
	13	19.5236	10.1478	21.5629	9.94939	19.6919
	14	8.20131	23.4426	12.2185	22.8852	11.303
	15	9.32842	20.867	8.38427	18.6761	8.75903
	16	7.79883	8.55326	4.96218	12.0247	8.46499

## Sheet: Fig 7C
		% ATP6V1D mRNA within Sub, Light and Heavy Polysome Fractions
		Vehicle			LPS (2 hr)			Tor LPS (2 hr)			LPS (6 hr)			Tor LPS (6 hr)
		Rep 1	Rep 2	Rep 3	Rep 1	Rep 2	Rep 3	Rep 1	Rep 2	Rep 3	Rep 1	Rep 2	Rep 3	Rep 1	Rep 2	Rep 3
	Sub (7-10)	14.9544	15.4774	15.5743	16.2568	19.3454	17.5095	8.9126	21.0894	16.5282	14.7088	17.7973	12.6694	24.6519	16.3029	12.8462
	Light (11-12)	45.5989	35.8764	39.893	19.3472	24.6029	19.9157	48.8429	44.0794	36.606	20.3573	21.6988	20.9668	38.5086	31.1861	42.7822
	Heavy (13-16)	39.4467	48.6462	44.5327	64.396	56.0516	62.5748	42.2445	34.8312	46.8657	64.9339	60.5039	66.3638	36.8395	52.5111	44.3716
		% ATP6V1D mRNA per fraction
	Fraction #	Vehicle	LPS (2 hr)	Tor LPS (2 hr)	LPS (6 hr)	Tor LPS (6 hr)
	7	2.04131	1.7475	2.00246	4.18449	3.07113
	8	5.01578	3.46118	2.25685	2.86979	2.69163
	9	2.89207	6.70202	4.30326	4.34349	6.28013
	10	5.52826	7.43474	12.5268	6.3995	4.25998
	11	5.46064	9.87992	9.22349	9.93598	7.51627
	12	30.4158	14.723	34.8559	11.7628	23.6698
	13	25.1211	12.6367	13.0031	7.08449	18.1352
	14	10.2017	17.054	13.7303	21.7169	10.8487
	15	7.3866	19.385	5.60695	23.4286	11.2833
	16	5.93675	6.9759	2.49085	8.27397	12.2439

## Sheet: Fig 7D
		% CtsD mRNA within Sub, Light and Heavy Polysome Fractions
		Vehicle			LPS (2 hr)			Tor LPS (2 hr)			LPS (6 hr)			Tor LPS (6 hr)
		Rep 1	Rep 2	Rep 3	Rep 1	Rep 2	Rep 3	Rep 1	Rep 2	Rep 3	Rep 1	Rep 2	Rep 3	Rep 1	Rep 2	Rep 3
	Sub (7-10)	15.1305	12.9713	10.8121	10.5211	15.2414	12.8813	7.62073	11.0572	14.4936	10.1122	17.1375	13.6249	10.4836	25.5116	17.9976
	Light (11-12)	32.8299	35.2396	37.6494	32.8214	33.9494	33.3854	16.7493	20.7676	24.786	19.8852	11.0371	15.4611	36.8169	34.7788	35.7978
	Heavy (13-16)	52.0396	51.789	51.5385	56.6575	50.8092	53.7333	75.63	68.1752	60.7204	70.0026	71.8254	70.914	52.6996	39.7096	46.2046
		% CtsD mRNA per fraction
	Fraction #	Vehicle	LPS (2 hr)	Tor LPS (2 hr)	LPS (6 hr)	Tor LPS (6 hr)
	7	0.669449	1.32201	1.2815	2.26894	1.86196
	8	1.68008	2.15241	1.73919	2.08437	2.00606
	9	3.36812	4.09686	3.1621	4.06837	3.13803
	10	5.09447	7.6701	8.31083	8.71585	3.4775
	11	9.5285	10.4683	8.58642	3.13206	5.97804
	12	28.1209	23.4811	16.1996	7.905	30.8388
	13	18.2011	17.0148	18.6895	18.7241	16.9262
	14	11.2996	12.8679	24.4477	27.714	14.5585
	15	12.5322	12.7152	13.5039	17.2721	16.2267
	16	9.5055	8.21141	4.07937	8.11511	4.98822

## Sheet: Fig 7E
		% Actin mRNA within Sub, Light and Heavy Polysome Fractions
		Vehicle				LPS (2 hr)				Tor LPS (2 hr)				LPS (6 hr)				Tor LPS (6 hr)
		Rep 1	Rep 2	Rep 3	Rep 4	Rep 1	Rep 2	Rep 3	Rep 4	Rep 1	Rep 2	Rep 3	Rep 4	Rep 1	Rep 2	Rep 3	Rep 4	Rep 1	Rep 2	Rep 3	Rep 4
	Sub (7-10)	9.0194	13.4562	11.1922	11.108	10.0966	13.3244	13.0416	11.1854	13.3394	13.019	11.967	14.317	12.1346	17.7159	15.4008	18.5793	14.0043	13.1672	18.261	9.20417
	Light (11-12)	13.1556	18.5929	19.2039	14.638	17.6548	14.2139	14.213	14.74	11.7177	14.7095	10.958	10.9906	13.5715	13.1642	10.7546	12.4884	10.6978	17.1069	13.776	10.4466
	Heavy (13-16)	77.825	67.9509	69.6039	74.2539	64.4329	72.4617	72.7453	74.0745	74.943	72.2715	77.075	74.6924	74.2939	69.1199	73.8446	68.9323	73.2979	69.7259	67.963	80.3493
		% Actin mRNA per fraction
	Fraction #	Vehicle	LPS (2 hr)	Tor LPS (2 hr)	LPS (6 hr)	Tor LPS (6 hr)
	7	1.74415	1.75631	2.61498	6.27717	3.52426
	8	1.44434	1.45441	1.33542	3.73521	1.59241
	9	3.22953	3.25203	3.46224	3.66066	2.26551
	10	4.69001	4.7227	6.90438	4.9063	1.82198
	11	4.76156	4.79474	6.92082	2.99512	4.02811
	12	9.87647	9.9453	4.06974	9.49323	6.41847
	13	19.6752	19.8123	15.6705	15.8473	17.117
	14	23.5164	22.9834	26.1963	27.3191	27.3412
	15	14.218	14.3171	12.2165	12.939	17.622
	16	16.8443	16.9617	20.6092	12.8269	18.2691

## Sheet: Fig 7F
		% PPIA mRNA within Sub, Light and Heavy Polysome Fractions
		Vehicle				LPS (2 hr)				Tor LPS (2 hr)				LPS (6 hr)				Tor LPS (6 hr)
		Rep 1	Rep 2	Rep 3	Rep 4	Rep 1	Rep 2	Rep 3	Rep 4	Rep 1	Rep 2	Rep 3	Rep 4	Rep 1	Rep 2	Rep 3	Rep 4	Rep 1	Rep 2	Rep 3	Rep 4
	Sub (7-10)	3.49565	4.80385	3.93328	6.73698	3.05541	5.03079	3.35969	11.8018	8.47799	8.13191	4.0301	21.3832	4.8025	4.54159	4.25251	20.2384	11.0699	7.23777	3.32735	18.5811
	Light (11-12)	16.196	14.3896	12.5987	17.6722	13.0007	16.1151	16.5302	16.5328	20.7646	17.3163	14.5808	19.7568	13.761	25.7848	12.6294	22.3227	17.9453	20.1915	9.51419	20.929
	Heavy (13-16)	80.3083	80.8066	83.468	75.5908	83.9439	78.8541	80.1101	71.6654	70.7574	74.5518	81.3891	58.86	81.4365	69.6736	83.1181	57.4389	70.9848	72.5707	87.1585	60.49
		% PPIA mRNA per fraction
	Fraction #	Vehicle	LPS (2 hr)	Tor LPS (2 hr)	LPS (6 hr)	Tor LPS (6 hr)
	7	0.581794	0.667654	2.96245	4.18664	3.65481
	8	1.06948	1.02266	3.18759	2.71008	2.0304
	9	1.43305	1.96959	7.08342	4.62671	5.88187
	10	3.65266	8.14192	8.1497	8.715	7.01399
	11	9.29688	8.19913	7.54321	12.307	10.1032
	12	8.37535	8.33366	12.2136	10.0157	10.8258
	13	14.165	8.42432	10.031	9.66603	9.69334
	14	19.9601	21.3322	17.3833	19.7778	16.0286
	15	29.4608	28.6366	25.583	24.6688	24.276
	16	12.0048	13.2723	5.86271	3.32622	10.4919

## Sheet: Fig 7G
		% B2M mRNA within Sub, Light and Heavy Polysome Fractions
		Vehicle			LPS (2 hr)			Tor LPS (2 hr)			LPS (6 hr)			Tor LPS (6 hr)
		Rep 1	Rep 2	Rep 3	Rep 1	Rep 2	Rep 3	Rep 1	Rep 2	Rep 3	Rep 1	Rep 2	Rep 3	Rep 1	Rep 2	Rep 3
	Sub (7-10)	14.3117	16.3908	11.5241	16.2049	17.367	15.0121	14.5067	16.3755	10.0354	16.2185	18.6421	13.648	21.1367	12.8887	7.9703
	Light (11-12)	50.4803	48.2094	47.424	44.088	46.9746	42.3327	51.3452	51.9618	46.6411	46.9504	52.3464	43.9761	50.8611	53.4761	52.4017
	Heavy (13-16)	35.208	35.3998	41.0519	39.7072	35.6585	42.6553	34.148	31.6627	43.3235	36.8311	29.0115	42.376	28.0022	33.6351	39.628
		% B2M mRNA per fraction
	Fraction #	Vehicle	LPS (2 hr)	Tor LPS (2 hr)	LPS (6 hr)	Tor LPS (6 hr)
	7	1.84928	1.81058	1.94503	2.85829	3.40248
	8	3.81843	2.8743	1.44914	1.96718	2.3306
	9	2.35824	4.44745	5.36738	5.20112	3.12839
	10	8.36481	8.23463	7.61392	8.61549	4.02727
	11	12.0583	7.64483	14.9363	12.6846	14.5072
	12	36.151	39.3298	37.0255	39.6618	38.9689
	13	14.2707	12.2402	12.7154	9.24134	14.3506
	14	5.856	8.12921	6.22221	5.92935	6.15407
	15	11.5077	9.28386	7.5503	8.33975	7.24489
	16	3.7654	6.00516	5.17486	5.5011	5.88558
