# Supplementary material for: Enhanced translation expands the endo-lysosome size and promotes antigen presentation during phagocyte activation
Source: PLoS Biol. 2019 Dec 4;17(12):e3000535. doi: 10.1371/journal.pbio.3000535 (PMC6913987; doi:10.1371/journal.pbio.3000535)
Supplement: S8 Data — (XLSX) [file pbio.3000535.s020.xlsx]

## Sheet: Fig 9B
	Total Ea-MHCII presentation (4h) (fluorescence intensity)
	Resting (no epitope)	Resting	LPS	Torin	Torin + LPS	LY2	LY2 + LPS
	0	5538.37	65744	269010	0	0	0
	0	2676.38	106258	1.06036e+06	0	8426.07	0
	0	40481.9	13833.5	0	0	1240.88	454395
	0	0	201380	0	0	9021.02	915175
	0	0	769462	0	0	3813.87	814431
	0	0	450054	0	0	1208.5	0
	0	0	754443	285806	269095	979.78	0
	0	274432	18730.6	990635	78707.2	0	0
	0	5010.1	543642	987017	735336	0	352928
	0	10988.6	905532	550271	543132	460979	338563
	0	745.17	805949	546143	805079	540778	291733
	0	1229.25	938079	0	17558.3	73973	462484
	0	1712.58	405515	0	133691	4813.83	0
	0	2976.54	4612.33	0	424562	0	0
	0	1603.93	109483	0	425998	0	0
	0	337713	531525	0	0	0	859163
	0	1288.54	763669	0	0	0	70004.7
	0	11555.6	291607	155562	0	0	193952
	0	8257.31	440326	481683	801548	0	20032.4
	0	60593.8	275170	0	1.11519e+06	193607	227866
	0	819.02	531943	0	1.38974e+06	97076.9	145345
	0	10125.3	1.0646e+06	0	0	0	2415.72
	0	0	547012	0	0	0	0
	0	0	280654	0	0	0	0
	0	16733.6	389071	0	0	0	0
	778.49	526885	39356.6	588428	0	0	0
	998.16	588864	6880.17	156583	0	0	0
	2480.27	4877.56	1729.9	116444	941691	0	0
	998.43	1468.54	849465	0	1.37345e+06	0	0
	992.14	195966	1.4636e+06	0	46050.8	0	0
	0	531128	194136	0	832035	0	1.43249e+06
	0	10895	2.58071e+06	0	1.77778e+06	0	1.57818e+06
	0	1.323e+06	920894	0	0	2688.68	687824
	0	492432	339448	0	0	1938.23	586496
	0	212687	185318	0	0	47129.7	67570.1
	0	9129.9	1.63457e+06	0	809519	115309	0
	0	135907	941665	0	147446	8382.14	0
	0	644408	28971.2	0	551108	0	727591
	0	13769.2	1.04102e+06	9608.38	23493	0	81486.8
	0	300890	366556	900974	0	0	713896
	0	92923.2	1.11884e+06	9853.88	0	14547.2	0
	0	111206	193717	0	0	16687.7	0
	0	0	1.03544e+06	0	0	30799.1	0
	0	0	110551	0	145350	9039.64	339966
	0	0	857764	0	401064	0	32263.4
	0	135430	990944	0	0	0	0
	0	371885	825509	0	0	0	0
	0	12452.2	590387	0	0	0	0
	0	0	426471	0	0	0	0
	0	0	0	0	0	0	0
	0	0	0	0	0	0	0
	0	0	0	0	0	0	0
	0	0	0	0	0	0	0
	0	0	0	0	0	0	0
	0	1.81942e+06	341306	0	0	0	2.23508e+06
	0	1.15398e+06	2.7845e+06	0	504828	0	69259.2
	0	4614.8	3.71306e+06	0	373223	0	100828
	0	20810.8	937831	0	2752.56	0	0
	0	58173.7	2.89325e+06	0	0	0	0
	0	4747.29	2.93958e+06	0	0	0	0
	0	588	897359	0	0	0	0
	0	2058.61	286674	0	0	201706	3.04296e+06
	0	2752	1.30713e+06	0	0	661311	4.32378e+06
	0	2.24306e+06	812978	0	1.25826e+06	14167.8	0
	0	73094.8	2.44696e+06	0	3.61125e+06	716785	0
	0	45895.5	1.99899e+06	195330	5.99108e+06	2771.77	0
	0	116131	2.16196e+06	304829	403111	1.26334e+06	0
	0	0	1.42297e+06	1.4494e+06	94620.1	910181	0
	0	0	1.29212e+06	115945	693345	619903	0
	0	0	278749	90540.9	0	0	65077.5
	0	0	914199	2.60033e+06	0	0	2081.34
	0	0	1.48004e+06	0	0	0	4727.38
	0	0	149582	0	0	0	0
	0	1.88523e+06	1.04479e+06	0	0	0	0
	0	1.32164e+06	516041	0	0	0	0
	0	892567	407436	0	0	0	0
	0	3.13405e+06	2.03203e+06	0	0	0	0
	0	365450	68709.8	0	0	0	650933
	0	900058	2.38131e+06	0	0	0	98314.5
	0	61975.5	2.06465e+06	0	0	0	9721.32
	0	0	1.96132e+06	0	0	0	0
	0	0	0	2.21793e+06	0	0	0
	0	0	0	485006	3.62602e+06	0	0
	0	0	0	49368.3	1.36835e+06	0	0
	0	0	0	1.48556e+06	291033	52341.7	0
	0	0	0	19936.5	457816	3.03367e+06	0
	0	11218.1	0	12063.9	6.79453e+06	3.1231e+06	0
	0	0	0	1.49942e+06	4.57041e+06	48129.6	0
	0	0	0	79700.7	752370	0	1.50611e+06
	28513.1	0	0	0	0	0	474375
	0	0	0	0	0	0	4937.33
	0	0	2.40729e+06	0	0	0	8920.43
	0	0	1.95589e+06	0	0	663747	0
	0	0	607405	0	0	0	0
	0	0	515496	0	1.3166e+06	0	0
	0	0	2.89404e+06	0	1.50514e+06	0	0
	0	1.80742e+06	2.4068e+06	0	1.41726e+06	0	779758
	0	97201.5	583461	33653.3	3.12585e+06	0	8028.01
	0	1.53375e+06	1.77352e+06	632153	886042	0	929582
	0	58499.9	1.1051e+06	20065.2	93771.9	0	2.15607e+06
	0	3623.39	3.05857e+06	0	3.09322e+06	0	3.7176e+06
	0	11566.7	2.7411e+06	0	0	0	0
	0	0	0	0	0	0	0
	0	610799	596796	0	0	560828	0
	0	0	0	1.17763e+06	0	200534	0
	0	0	0	318118	2.06128e+06	81938.9	0
	0	0	0	144327	12603.6	34431.8	0
	0	0	0	4564.9	39193.2	1066.98	0
	0	0	0	0	51375.4	1241.5	0
	0	0	0	0	1.30964e+06	0	0
	0	0	0	0	372598	0	0
	0	0	0	0	38594.1	0	627796
	0	0	1.26823e+06	0	3.56741e+06	0	253614
	0	0	1.77867e+06	0	0	0	2.39817e+06
	0	0	2.67911e+06	0	0	0	107679
	0	0	53070.6	0	0	0	1960.5
	0	277140	487805	4999.61	0	0	14264.3
	0	548570	2.10972e+06	1455.83	0	703114	0
	0	0	1.0956e+06	0	0	37483.4	0
	0	0	607248	0	0	328476	0
	3214.88	0	728975	0	0	264405	0
	4549.09	0	2.95139e+06	0	3.21256e+06	29030.7	0
	0	0	2.25345e+06	0	929616	218479	0
	0	0	247680	0	149172	484838	0
	0	0	154876	0	41455	0	674568
	0	0	0	0	761126	0	16865.2
	710	0	0	0	3.43713e+06	0	4413.91
	3991.62	0	0	144206	752306	0	11689.5
	12461.7	7064.92	1.84316e+06	947919	1.12836e+06	0	0
	0	191177	271408	1.24782e+06	0	280819	0
	0	385391	1.50593e+06	1.10366e+06	0	806383	0
	0	7346.67	2.48452e+06	2539.07	0	0	0
	0	2.16128e+06	831569	0	0	0	0
	0	966410	577818	0	0	0	1.45299e+06
	0	1.82436e+06	5.44271e+06	0	0	0	62012.6
	7983.58	809215	609731	6235.12	0	0	27554.9
	4249.97	0	1.23071e+06	0	0	0	11023.2
	0	0	751192	0	0	0	0
	0	0	295276	0	0	0	0
	0	0	48712.2	0	0	0	0
	0	0	0	0	0	0	0
	0	0	0	0	0	23859.7	777015
	0	0	0	0	0	87421.6	260306
	0	0	0	0	0	160981	111502
	0	0	0	0	19933.5	1.73701e+06	14036.8
	0	0	0	892659	67441.3	47422.6	0
	0	0	2.04383e+06	42422.6	1.25736e+06	0	0
	0	0	1.57681e+06	13075.3	519130	0	0
	0	0	0	0	0	0	0
	0	1.08818e+06	0	0	0	0	0
	0	0	0	0	0	0	0
	0	0	0	0	0	0	1.77382e+06
	0	0	0	0	0	0	1.20432e+06
	0	0	0	0	0	0	0
	0	0	0	0	0	0	0
	0	0	0	0	0	0	0

## Sheet: Fig 9C
	Total Ea-MHCII presentation (6h) (fluorescence intensity)
	Resting (no epitope)	Resting	LPS	Torin	Torin + LPS	LY2	LY2 + LPS
	0	892896	382803	0	0	0	0
	0	89564.5	517839	0	0	0	17184
	0	317633	1.43192e+06	0	0	0	56338.1
	0	394284	1.18137e+06	0	0	0	0
	0	788873	672508	0	0	0	0
	0	22911	1.55742e+06	0	665121	0	0
	0	39364.5	2.0261e+06	0	0	0	0
	0	1.14735e+06	1.86999e+06	0	0	0	0
	0	942786	1.08295e+06	0	0	1.28178e+06	17867.4
	0	20029.1	1.5693e+06	0	459515	475518	882891
	0	919272	412436	0	597497	975183	432259
	0	784474	514959	0	187226	869176	1.32014e+06
	0	299053	1.5392e+06	0	855132	1.21995e+06	801915
	0	820565	797998	0	464184	0	524934
	0	383397	518334	378039	2.05882e+06	0	294447
	0	52263.1	499544	41275.4	25252.5	0	234152
	0	1.34249e+06	1.63011e+06	233748	184324	0	10289.7
	0	858848	961892	11542	77901.9	0	36516.2
	0	690420	999501	12631.7	0	0	111646
	0	1.30792e+06	866335	0	0	0	0
	0	106300	785289	0	665121	0	0
	0	563842	1.34494e+06	0	0	0	0
	0	273066	1.01682e+06	0	0	0	0
	0	660114	1.33631e+06	0	0	0	0
	0	871623	2.35121e+06	0	24297.8	0	0
	778.49	76617.6	1.01828e+06	0	15586.7	0	113458
	998.16	685036	903149	581187	1154.52	121841	205309
	2480.27	1.00206e+06	1.52349e+06	3676.51	43710.4	50695.3	249263
	998.43	350412	1.94524e+06	4161.5	0	1.56363e+06	308484
	992.14	800945	1.29581e+06	5259.65	0	7099.74	955584
	0	1.01391e+06	175629	523049	0	0	577157
	0	465600	1.03206e+06	449377	0	0	302420
	0	613090	3.30105e+06	418549	0	0	0
	0	289198	2.03897e+06	215994	0	0	0
	0	171989	194147	3390.4	0	0	0
	0	206639	1.56572e+06	7023.72	0	0	0
	0	1.07521e+06	733618	10055.5	0	0	0
	0	192980	2.25725e+06	0	824110	0	0
	0	378408	351607	0	222807	0	466629
	0	120290	830888	0	579276	142724	1.36425e+06
	0	208058	2.89423e+06	0	1.4646e+06	1.34198e+06	1.40224e+06
	0	91947.4	1.34164e+06	566089	482045	857609	886980
	0	442292	2.88892e+06	597836	520378	515142	69523.9
	0	492577	1.24129e+06	0	474237	0	0
	0	67385.4	1.1776e+06	0	1.67532e+06	0	0
	0	441061	1.7517e+06	0	1.82775e+06	0	0
	0	161248	1.88062e+06	0	1.0323e+06	0	0
	0	105913	1.09133e+06	0	817720	0	0
	0	0	2.54327e+06	0	0	0	1.88221e+06
	0	0	0	0	0	54858.7	1.20324e+06
	0	0	0	0	0	0	0
	0	0	0	0	0	0	0
	0	0	0	0	0	0	0
	0	0	0	0	0	0	0
	0	34145.2	966066	0	0	0	0
	0	312410	217706	0	0	0	0
	0	4393.93	658877	0	0	0	0
	0	0	1965.61	0	0	0	0
	0	1338.47	7287.15	0	0	0	0
	0	631.77	7510.21	0	0	548399	0
	0	206489	2.76612e+06	820980	0	333616	0
	0	316377	955824	17314.6	0	85545.9	0
	0	1298.58	4.2031e+06	255212	0	129110	0
	0	0	48944.9	0	0	7494.39	0
	0	0	3.86638e+06	0	0	60747.7	565.84
	0	0	628749	0	0	7895.39	124881
	0	948976	119379	0	0	328729	225944
	0	877524	4.45871e+06	0	0	29205.8	809937
	0	312043	3.34049e+06	0	7107.69	0	268285
	0	284225	3.09009e+06	0	254030	0	33088
	0	208790	290927	0	512579	0	39954.9
	0	984027	333978	0	20193	0	153519
	0	59248.1	1.58298e+06	0	579709	0	3811.74
	0	49107.7	2.08958e+06	0	6075.36	0	627408
	0	0	1.38352e+06	0	106600	0	4.90474e+06
	0	0	780736	12150.7	186910	0	4727.8
	0	0	1.46356e+06	250873	0	449825	45391
	0	0	2.08977e+06	705879	0	1.21597e+06	174814
	0	0	8623.96	0	0	1121.42	3545.66
	0	0	1.53638e+06	0	0	4475	0
	0	21243.4	1.39182e+06	0	0	5923.64	0
	0	609205	1.39182e+06	0	0	736	0
	0	148947	5.27996e+06	0	0	7122.44	0
	0	556	195872	0	0	0	0
	0	14197.4	3.80793e+06	0	2.69825e+06	0	0
	0	27370.5	429576	0	121574	0	336028
	0	47224.8	1.78389e+06	0	1.06704e+06	0	15373.9
	0	1176.07	330348	0	280469	0	7926.99
	0	0	161871	0	1861	0	0
	28513.1	0	737214	0	78583.3	0	0
	0	724324	1.24882e+06	9908.67	861291	0	0
	0	12259.7	1.19262e+06	58784.9	132651	0	0
	0	5049.79	1.24938e+06	12751.5	132651	1.09894e+06	0
	0	9358.71	1.63993e+06	0	207084	387	0
	0	4872.16	2.67675e+06	0	376828	5720.33	0
	0	7287.15	1.63804e+06	0	0	1105	0
	0	0	271444	0	0	1130.45	0
	0	0	801159	0	0	1.33267e+06	0
	0	0	614299	0	0	0	0
	0	0	2.00094e+06	0	0	0	48580.8
	0	0	0	0	0	0	0
	0	0	0	0	0	0	0
	0	0	4.10203e+06	0	0	0	0
	0	0	1.02035e+06	0	0	0	0
	0	0	2.0185e+06	1.33322e+06	0	0	0
	0	0	2677.79	0	0	0	0
	0	0	12717.8	0	0	801986	30003
	0	0	123026	0	2.5798e+06	36571.8	634360
	0	0	2.57455e+06	0	625870	7285.15	1.1479e+06
	0	0	4.5589e+06	0	1.22989e+06	267025	2.52007e+06
	0	3.13349e+06	879360	0	1.48388e+06	423245	765788
	0	62781.2	2.85487e+06	0	1.09904e+06	0	788311
	0	63625.4	1.95567e+06	0	407569	0	88470.4
	0	59336.3	0	0	0	0	0
	0	44436.9	0	0	0	0	0
	0	937241	0	0	0	0	0
	0	0	0	0	0	0	366136
	0	0	5.59829e+06	885223	0	0	78389
	0	0	3.31251e+06	1.12201e+06	0	0	4932.34
	0	0	2.36334e+06	173597	0	0	78543
	3214.88	0	1.14511e+06	653768	0	0	125118
	4549.09	2.95589e+06	0	1.66875e+06	0	0	0
	0	4.50737e+06	0	0	0	0	0
	0	1.33209e+06	0	0	82130.4	0	0
	0	687445	2.9446e+06	0	1.49049e+06	0	0
	0	230182	5.1694e+06	0	0	0	0
	710	4.69305e+06	2.4419e+06	0	0	2.17523e+06	0
	3991.62	37921.6	3.45333e+06	0	0	1.18003e+06	0
	12461.7	0	4.06712e+06	0	0	7781.68	0
	0	0	166364	0	0	45799.4	0
	0	0	1.74636e+06	35505.8	0	1.67925e+06	1.35766e+06
	0	0	2.88927e+06	159578	0	354164	18163.5
	0	0		1.2049e+06	0	0	301440
	0	0	0	0	0	0	1.44584e+06
	0	0	0	0	0	0	874997
	7983.58	0	0	0	0	0	2.22411e+06
	4249.97	0	0	0	0	0	792466
	0	0	0	0	6398.86	0	1.5883e+06
	0	0	0	954353	117089	0	0
	0	0	1.98577e+06	336221	66387.1	0	0
	0	983535	1.15403e+06	58847	0	0	0
	0	3.99695e+06	1.69363e+06	0	0	0	0
	0	1.11743e+06	172145	0	0	0	0
	0	1.73793e+06	1.78877e+06	0	0	0	0
	0	0	1.84914e+06	0	0	1.86082e+06	0
	0	0	666808	0	0	1.45642e+06	0
	0	0	5138565	0	0	255056	0
	0	0	3.80059e+06	0	0	547538	0
	0	0	685087	0	0	0	0
	0	0	0	0	0	0	0
	0	0	0	0	0	0	0
	0	0	0	0	0	0	4.47092e+06
	0	0	0	0	0	0	0
	0	0	0	0	0	0	0
	0	0	0	0	0	0	0
	0	0	0	0	0	0	0

## Sheet: Fig 9E
	Levels of MHC-II (I-A/I-E) (normalized to actin)
	Resting	LPS (2h)	LPS + Torin1 (2h)	LPS + LY2 (2h)	LPS (6h)	LPS + Torin1 (6h)	LPS + LY2 (6h)	Torin1 (2h)	LY2 (2h)
Rep 1	1	2.49785	1.31577	1.33471	2.33289	1.34542	0.883188	1.00331	1.23936
Rep 2	1	2.37911	1.31383	1.50238	2.33129	1.29611	1.69084	0.95315	1.05438
Rep 3	1	1.48809	1.75327	1.86693	2.56074	1.51207	1.29848	1.41377	0.726622
Rep 4	1	1.78367	1.09507	1.16193	1.85743	1.14617	0.926691	0.91625	1.12927

## Sheet: Fig 9F
		IL-2 (pg/mL)
	APC activation (h)	Resting	LPS	Torin	Torin + LPS	LY2	LY2 + LPS
	4 hr	100.556	176.389	10.2778	15	127.778	121.389
		118.056	210.556	3	14.4444	105	117.778
		113.056	174.167	0	0	106.111	105.278
	6 hr	109.444	258.889	0	3	172.778	120.556
		131.111	303.333	20	15	181.111	121.389
		190.833	351.944	0	0	167.222	150.833
