# Supplementary material for: Enhanced translation expands the endo-lysosome size and promotes antigen presentation during phagocyte activation
Source: PLoS Biol. 2019 Dec 4;17(12):e3000535. doi: 10.1371/journal.pbio.3000535 (PMC6913987; doi:10.1371/journal.pbio.3000535)
Supplement: S9 Data — (XLSX) [file pbio.3000535.s021.xlsx]

## Sheet: S1_FigB
Data represented in S1_Supp Fig1B
		-LPS			LPS (2h)
		Rep 1	Rep 2	Rep 3	Rep 1	Rep 2	Rep 3
	Live-cell	10	15	13	60	63	62
	4% PFA	0	0	0	0	5	3
	Fixation mixture	5	7	6	56	54	55
