# Supplementary material for: Enhanced translation expands the endo-lysosome size and promotes antigen presentation during phagocyte activation
Source: PLoS Biol. 2019 Dec 4;17(12):e3000535. doi: 10.1371/journal.pbio.3000535 (PMC6913987; doi:10.1371/journal.pbio.3000535)
Supplement: S10 Data — (XLSX) [file pbio.3000535.s022.xlsx]

## Sheet: S2_FigA
Data represented in S2_Supp Fig2A
		Average fluorescence per cell (normalized to resting)
		Resting					LPS continous					Pre-activated LPS (2 hr)
	LY uptake (h)	Rep 1	Rep 2	Rep 3	Rep 4	Rep 5	Rep 1	Rep 2	Rep 3	Rep 4	Rep 5	Rep 1	Rep 2	Rep 3	Rep 4	Rep 5
	0.5	0.170487	0.152158	0.182299	0.187015	0.124762		0.229101	0.141753	0.232685	0.166301		0.227779	0.20538	0.19514	0.15226
	1	0.275406	0.242505	0.242027	0.292809	0.227		0.469328	0.245699	0.335629	0.231096		0.311851	0.340145	0.294998	0.232997
	2	0.453567	0.435665	0.384035	0.395629	0.355127		0.711975	0.521891	0.537366	0.520989		0.572561	0.544749	0.531278	0.476525
	3	0.640329	0.521582	0.521446	0.63179	0.480328		0.93572	0.733079	0.708247	0.753839		0.734567	0.730988	0.703525	0.64502
	4	0.652434	0.605851	0.643612	0.578376	0.599093		1.16075	0.922736	0.835158	0.884013		0.932723	0.867434	0.88546	0.856223
	5	0.785887	0.71433	0.709473	0.679643	0.683194		1.30878	1.08592	1.07322	1.1154		1.03529	1.06557	1.06346	1.08951
	6	0.864332	0.837952	0.796377	0.745603	0.819511		1.50265	1.40012	1.19343	1.28902		1.32582	1.18417	1.24113	1.2134
	7	0.988771	0.888843	0.796848	0.799534	0.813368		1.53381	1.43814	1.2842	1.37575		1.35592	1.27276	1.32447	1.34474
	8	0.961782	1	0.931213	0.896922	0.916923		1.56616	1.78789	1.40602	1.55302		1.59275	1.43378	1.48142	1.41773
	9	1	1	1	1	1		1.72547	1.81024	1.63219	1.84774		1.58426	1.59506	1.58261	1.56852

## Sheet: S2_FigB
Data represented in S2_Supp Fig2B
			Average fluoresence per cell (normalized to Resting)
			Resting				LPS				Pre-stimulated LPS
		Endocytosis (min)	Rep 1	Rep 2	Rep 3	Rep 4	Rep 1	Rep 2	Rep 3	Rep 4	Rep 1	Rep 2	Rep 3	Rep 4
		5	0.3086	0.436174	0.305075	0.25634		0.441288	0.276224	0.27382		0.4125	0.305371	0.277357
		10	0.441886	0.751894	0.582631	0.549763		0.684659	0.54949	0.518743		0.694508	0.519751	0.583207
		15	0.531614	0.818371	0.660749	0.643933		0.814205	0.640923	0.691725		0.860795	0.682645	0.705163
		20	0.703195	0.880492	0.816541	0.785086		0.832955	0.775263	0.792159		0.985606	0.797011	0.807113
		30	1	1	1	1		0.985038	1.00015	0.983833		1.26913	1.20358	1.21572

## Sheet: S2_FigC
Data represented in S2_Supp Fig2C
				Average fluorescence per cell (normalized to Resting)
				Resting				Pre-stimulated LPS (2 hr)
			Chase time (hr)	Rep 1	Rep 2	Rep 3	Rep 4	Rep 1	Rep 2	Rep 3	Rep 4
			0	1	1	1	1	1	1	1	1
			0.5	0.642499	0.554981	0.284744	0.642017	0.497328	0.673988	0.238508	0.703346
			1	0.629658	0.569314	0.634847	0.49192	0.512873	0.645516	0.827641	0.569777
			2	0.732284	0.444549	0.590643	0.606886	0.526568	0.500508	0.730909	0.614323

## Sheet: S2_FigD
Data represented in S2_Supp Fig2D
	Average fluorescence per cell (normalized to resting)
	LPS (0h)			LPS (0.5h)			LPS (1h)			LPS (2h)			LPS (3h)			LPS (4h)			LPS (6h)			LPS (8h)
	Rep 1	Rep 2	Rep 3	Rep 1	Rep 2	Rep 3	Rep 1	Rep 2	Rep 3	Rep 1	Rep 2	Rep 3	Rep 1	Rep 2	Rep 3	Rep 1	Rep 2	Rep 3	Rep 1	Rep 2	Rep 3	Rep 1	Rep 2	Rep 3
	1.37018	0.801371	0	0.953963	4.2148	0	0.428983	1.54679	0.215916	0.0468074	1.17939	1.26416	0.293365	0.184498	0.723706	0.59412	0.820475	0	0.432845	1.97002	2.13149	1.27341	0.607192	0
	0.499622	0.66543	0	0.479615	1.18917	0.44846	0.496254	1.79656	0.809304	1.13105	1.5812	0.481931	1.39967	0.549279	0	0.943508	1.00082	0	0.0933207	1.94329	2.12991	1.47296	0.445184	0.73528
	1.52758	0.24723	0	1.74604	1.10148	0.718981	5.38268	1.23064	1.0287	0	0.449578	0	0.735516	1.13705	0.235763	0.67159	1.66854	0.312324	0.400155	2.16121	1.09946	0.40282	0.507037	0
	0.723084	1.0492	0	0.944203	2.01308	0.451745	0.411013	2.49179	1.24941	1.07186	0.773988	0	1.66248	1.06692	0.560898	2.20143	1.02644	3.85368	0.128277	0.334034	0.961124	1.87767	0.431186	1.50158
	0.50045	3.03647	1.88475	1.84566	2.18398	0	0.075529	1.68503	1.9597	0.0193203	1.1791	0.222383	0.622846	4.26418	0.507659	1.01807	0.893637	0.87102	0.37645	0.296689	1.72785	0.760355	0.370499	1.70038
	0.284946	0.47084	1.60255	0.994487	1.17477	0.797499	0.556693	0.907993	2.21749	1.3451	0.960604	0.479561	0.0439476	0.523918	0	0.378413	0.424406	0.991064	0.0468757	0.116456	0.881547	0.0890378	0.36416	1.17139
	2.24665	0.343455	0.831263	0.393147	1.67866	1.87418	0.866081	2.85443	1.46646	1.59998	1.42818	2.41029	1.44804	1.11457	0.301574	0.898321	2.378	0.795181	0.074505	1.00348	3.35163	0.042394	0.27773	1.06344
	1.18246	0	2.74241	0.335452	1.40295	0.648968	1.28931	1.06121	0.0900018	2.00805	1.46359	0.580371	0.188649	1.404	0.131004	1.06795	2.40126	1.22873	0.309972	0.411573	1.13594	0.696567	0.130744	0
	1.09892	1.11939	0.719482	1.97812	1.27844	1.12143	0.125419	0.319038	0.0631334	0.321505	1.97771	1.4615	0.279377	1.47488	0.42372	0.692264	2.836	0	0.353583	0.537203	0.428957	0.0309984	0	0.0955801
	0.0341611	0.734147	3.39928	0.325784	2.58094	0.789805	0.305853	2.3262	0	0	0.444513	0	0.673485	1.68004	0.287471	0.275496	0.487751	0	1.44939	1.0564	0	0.820411	0	0.667017
	0.0437725	0.136495	1.35029	1.65554	3.55347	0.743361	0.863066	1.60631	1.26892	0.53507	1.5191	0	0.586209	0.511874	0	1.33702	1.1911	2.89754	0.407415	0.53808	0	0.668654	0.0995542	0
	5.79647	0	0.0557674	0.291593	1.69421	0.43724	0.196849	2.10826	0.452592	0.149043	1.30388	0.167913	1.24857	0.722255	0	0.816155	0.526781	0.633869	0.0236351	0.726295	0.0112065	0.729542	0.363776	1.74297
	0.214163	1.08901	0	2.20626	1.34234	1.26852	0.281248	3.1823	0	0.728392	0.36764	2.07539	0.610768	0.035576	0	0.199331	0.644079	6.15422	0.0211744	0.693565	0.550393	0.784621	0.112554	1.25875
	2.99932	0.374075	1.60776	0.243909	2.24974	0.744929	0.310453	6.3228	0	0.662212	0.0737295	1.88441	0.0934804	1.39228	1.00364	0.110276	0.926388	1.34292	0.242808	0.866939	0.596599	0.123242	0.381583	1.34662
	0.929477	0.933679	2.51353	0.102394	1.69441	2.08737	0.111275	3.7114	0	1.00794	0.833103	4.22047	0.962799	1.38514	0.342653	0.0160652	0.540106	2.33364	0.01428	0.294488	0.163822	0.334291	0.449127	0.490069
	0.31259	0	1.08133	0.198158	1.13125	2.1043	1.07266	0.652704	1.31697	0.430126	2.39635	0	0.49524	0.745631	0.719598	0.123727	4.29241	0.131088	0	1.36724	0.580141	0.0487775	0.498839	0
	0.123499	0.0157612	2.90466	0.388729	1.0854	1.04768	1.25648	1.05608	0.794133	0.106277	0.595164	0.137578	0.0667412	0.227564	1.64219	5.0636	2.98129	0	0	1.12339	2.98939	0.049912	0.688019	0.3415
	1.23102	0	1.69443	0.862822	2.0511	0	0.864534	0.675212	1.37525	0.164985	0.443987	0	0.23019	0.656648	0.171417	0.5192	0.887893	1.36399	0	2.90216	0.157263	0.161454	1.00557	1.176
	0.149375	0.319806	1.19347	0.999053	2.14155	0.804278	0.332889	1.41485	0.466978	0.243288	1.01419	0.511413	0.772663	0.937239	0	0	0.703515	1.77073	0	2.7133	0.549583	0.0892917	0.17837	0.00796753
	0.868248	0.501996	0	0.454756	4.22565	0.392136	0.416783	0.614524	0	0.445167	0.808332	0.285851	0.123159	0.637649	1.10672	0.950099	0.867084	1.36432	0	0.0496707	1.52446	0.0682371	0.225654	1.23697
	0.902292	0	1.76626	1.53268	1.71534	0	0.527331	1.9091	0	2.04238	0.824395	0	1.16799	0.797681	0.255113	0	0.511737	0.974688	0	1.07495	2.26324	0.597971	1.44895	1.51881
	1.3597	0.0343756	0.804991	0.977477	1.18464	0.547004	1.19677	0.620703	1.16885	0.597825	0.475997	0	0.0507528	0.461458	1.04807	0.0598369	0.867112	0.0515389	0	1.42193	0.801956	0.560997	0.494826	2.75237
	0.063709	0.587945	0.768503	1.51555	0.255021	0	0.0237894	3.37208	0	1.0816	1.81022	0	0.604803	0.466963	0	0	0.800965	0.215452	0	2.18663	0.333978	0.0143662	0.250139	0.205234
	2.76852	0.14364	0.546342	0.652695	0.364841	0.227427	0.31352	2.00308	0	0.116777	0.649039	1.1991	0.194056	1.75359	0.173279	0	0.705653	1.56551	0	1.93365	0	0.0273924	0.380987	1.04908
	1.38915	0	1.74741	0.23937	0.392434	0.252129	0.987686	1.39488	0	0.140487	1.67779	1.51765	0.0305987	0.804563	0.660137	0	0.942289	1.11481	0.199724	0.331927	1.28662	0.438041	0.469213	0
	2.52963	1.15309	0.137222	0.229959	0.195226	2.45836	0.018135	1.70963	0.370117	0.224994	0.38046	3.76864	0.307706	1.15326	0.159269	0	2.04052	1.76093	0	0.916765	0.299706	0.399551	0.707313	0
	0.6032	1.46737	0.386289	0.998567	1.31581	0.183682	0	1.02185	1.04446	0	0.745381	1.0231	1.15665	1.90792	0.974727	0.011943	1.88163	0.718365	0	0.26547	0.03934	0.665989	0.841452	0
	0.129975	0.915033	0	2.0738	3.2085	0.585436	0.459761	0.94598	6.51076	0.0697672	1.50504	1.3761	0.648994	3.9008	1.38912	0.0910563	0.44411	0.822579	0	0.702374	0.747054	0.266174	0.109618	0.119206
	1.07135	0.226936	0	2.2737	1.13555	0.623295	0.717091	1.27458	0.489348	0.363787	1.38548	1.58162	0.194677	1.57212	0.29874	0	0.48663	0.310872	0	3.68828	0.921819	0.286554	0.825118	0
	0.575372	1.03914	0.553228	0.721562	1.43849	1.00455	0	2.0967	0.406585	0	2.6052	0.250433	0.257454	0.30647	0	0	1.31902	0.0496744	0	1.54554	0.920721	1.00807	0.365664	0
	0	1.10993	2.30286	1.36346	0.415526	0.340344	0	1.76202	1.36858	0	1.89171	2.74074	0.181258	1.50219	0	0.462101	1.47906	0	0	1.80509	2.4653	0.455865	0.21793	0
	0.782122	0.545307	1.70524	1.54697	0.462932	2.38546	0	4.50523	0.730458	1.17557	2.87929	0.696911	1.03955	2.89589	0	0.214147	0.800694	1.25809	0	0.751862	0.922661	0.579364	0.281787	0
	0.12858	0.537486	2.04534	1.85204	1.77903	0	0.131814	1.16773	0.660884	2.19379	0.415821	0.240773	0.570595	0.465103	1.32926	0.617416	1.15554	0	0.800815	0.71786	2.0992	0.637797	0.678784	1.6156
	0.0466829	1.307	0	1.05112	1.88453	0	0	0.802931	0.966831	1.4259	0.419234	0	1.52609	1.58001	0.593214	1.35646	1.08086	0	0	2.30301	1.14905	0.0668392	0.164555	0.503736
	0.292289	0.103401	1.02388	0.263602	1.24928	0.945936	0	1.28016	1.01028	1.01122	1.35148	3.02497	0.192243	2.09997	0.0940719	0.457645	1.06954	0	0.418611	0.700951	1.59919	0.0555454	0.0547547	0
	2.21534	0.503241	0	1.09992	0.586839	0	0.0172256	1.49814	0	0.477668	0.720638	1.03816	0.044724	1.33744	0	0.385001	0.759325	0.189638	0.496927	1.73895	0.351606	0.737466	1.07432	0
	0.822383	1.22387	2.53803	0.878549	1.46824	0	0	0.352008	0	1.15574	1.2413	0.0279485	0.165019	1.26585	0.102256	0.123703	0.97108	0.763882	1.00236	0.788484	0	0.0959303	1.57904	0
	0.501169	1.87779	2.70315	2.07713	2.67385	0.95234	0	0.91635	0.672146	0.933585	1.005	0	0.303262	0.949133	0.0864077	0.704218	0.673067	0.284228	0.0790917	2.92068	0.106345	0.225558	2.55631	0.763446
	1.4346	1.0812	0.612083	0.789655	4.45358	1.15442	0	0.530145	0	0.478792	2.51549	0	0.986496	0.201072	0.383838	1.36312	0.670822	1.67395	0.120976	0.0813923	0	0.0851032	1.07811	0.850618
	0.288673	1.51336	2.93476	2.90095	0.363945	0.515206	0.333879	1.11779	2.98274	0.523021	1.54605	1.58829	0.0777804	2.26308	0.579646	0.372129	0.550697	0.299348	1.32592	3.26582	2.07862	0.00146202	0.761014	0.514413
	0.443141	1.43068	1.0328	0.632648	0.614288	0	0	1.24864	3.55412	0.234183	1.71545	0.372188	1.30158	0.584781	0.895661	0.353072	0.525386	0.478401	0.840239	1.42301	0.609966	1.3008	0.999979	0.32575
	0	1.98947	2.90052	1.29811	0.641044	0	0	0.673339	0.595189	1.22634	0.867029	0	0.958009	1.82829	0.347411	0.414077	1.42791	1.71298	0.217346	1.35211	0.248188	0.91437	0.382205	0.560325
	0.0648663	1.09971	1.09655	2.72429	2.19123	0.855086	0.94486	0.787866	1.05853	0.950057	3.59376	1.14835	0.352132	0.931168	0.499126	0.0289259	0.861884	0.860831	0.525675	1.77033	0.820274	0.0785337	0.442457	0.518194
	1.51099	0.964426	0.63076	1.86245	11.5398	1.18316	0.224774	5.85175	0.476335	0.464004	3.16594	0	0.0361765	0.655056	0.364527	0.867129	0.47532	0	0.601192	1.12204	1.38047	1.36729	0.228931	0.747706
	1.41837	1.61853	0	1.31331	0.356012	0.277474	2.612	0.664199	0.426016	0.488673	0.604474	0	0.168475	0.209588	0.842009	0.220256	1.44064	0.44079	0.158903	1.97054	0	0.759241	0.875102	0.576451
	0.377978	0.475824	0.869105	1.01806	2.34375	0.926439	0.899807	1.89892	0.118567	0.615407	1.77536	0	0.401103	0.64746	0.317338	0.0137001	0.653832	1.36039	0.592623	0.439874	1.44065	0.0885613	0.443285	0
	3.13899	0.348243	0	0.734689	0.624362	1.16969	0.0558496	0.617948	0	0	2.46439	0.336936	1.22594	2.77931	0	0.268959	1.43165	0.660478	0.352665	1.12813	1.46454	1.00248	0.513168	2.43111
	0.997093	0.365885	0.601957	0.206934	0.799067	0.428786	0.0827776	1.26626	0.73506	0.874897	1.06777	0.548114	0.0344048	1.44639	0.230615	0.35384	0.56108	1.82559	0.301512	0.308826	0.814001	0.298062	0.279161	0.811931
	1.81312	1.57815	1.84876	1.30142	0.560072	1.12561	0.187911	0.740781	0	0.459957	0.402624	0.809589	0.246301	3.8991	2.25658	0.0287789	0.926287	2.58325	0.0393749	1.11183	0	0.330858	0.212498	2.80766
	1.59337	2.16604	0.690418	1.76147	0.329058	0.716332	0.165487	1.79394	0.753815	0.852703	1.22371	0	0.457815	0.929471	3.00113	0.11701	1.01597	0.208196		0.692095	0.452688	0.101505	2.84298	0.987728
	2.51719	0.480365	0	0.582025	1.32376	0.395439	0.160039	0.827175	2.26614	0.545642	0.523552	0.142628	0.10847	2.15058	1.01641	1.47507	1.96787	0		1.01406	0	0.164081	0.866027	0.993126
	0.149457	0.9601	0.433022	1.11521	1.77757	0.412539	1.07503	1.36883	0.470945	0.877648	1.46948	0		0.779683	0	0.467468	0.286105	1.45905		0.627066	3.51486	0	0.29626	3.84052
	0.202155	1.33821	0.00601164		1.9509	1.43522	2.13838	2.36879	1.48991	0.075098	4.29759	0		1.69072	0	0.170179	3.01688	1.18485		0.492012	0	0.784787		2.18285
	0.18304	3.63895	1.11452		2.01359	0	0.0957407	1.44582	0.689304		1.30879	0		3.67266	0	0.554661	1.66246	0		0.456923	0.567513			1.29414
	0.549507	1.13847	1.34496		1.39191	0.192783	0.716569	1.91417	1.13969		3.66367	0		0.69842	0	1.82809	5.07037	0		0.790246	1.46402			0.541495
		0.75229	1.16222		3.13222	0	1.74306	2.05003	0		0.892419	0		0.730352	0.518073	0.840796	1.15463	0.268486		0.527948	0			0.0705531
		1.65345	0.646984		0.815529	0		1.87388	0.301541		0.489168	0		0.499882	0.944194	0.573657	1.38969	1.31285		1.06344	0			0.859743
		3.98119	0.00941739		1.76316	0.178903		1.85957	0		0.406175	1.10009		0.630712	1.41719	0.747185	1.60393	3.85664		0.242268	0			0.748184
		2.8058	0.0671962		3.32621	0.561604		1.18174	0		0.406046	3.17792			0	0.21827	1.72947	0.787868			0.569698			0
		2.07466	0.668636		4.75722	0.841826		1.70136	0		0.706145	1.5911				0.430548	1.58383	0			0.757001			0
		2.10301	0.921439		2.25951	0.40438		1.15873	0		0.63834	0				0.640549	1.36442	0.174855			0			0
		1.43473	1.2418		1.85713	0		1.96042	0.0449823		0.419256	0					1.09847	2.18194			0.261841
		1.39333	1.94224		1.41265	0			0.087219		0.325958	0					0.748572	1.96174			0.219222
			2.08284			1.86697			2.7489		1.0306	0.971881					0.668448	0
			0.905258			0			1.77065		0.613345	0.266265					0.723673	4.20387
			0.657053			0			3.55284		0.576708	1.36405					2.26931	1.11387
			0.301025			1.3785			2.01552			0.448893					0.719475	0
			0.115828			0.302862			1.35817			0					1.24056
			0			0			0.641783			0.329874					0.408776
			0.764155			0.821294			0.719433			0.334849					0.630888
			1.43144			1.54051			0.850373
			0.151894			0.241123			0.822097
			1.20462			3.05768			0
						0.387525			1.31238
						0.696971			0.952458
						0.264236			0.0714991
						1.64848
