# Supplementary material for: Enhanced translation expands the endo-lysosome size and promotes antigen presentation during phagocyte activation
Source: PLoS Biol. 2019 Dec 4;17(12):e3000535. doi: 10.1371/journal.pbio.3000535 (PMC6913987; doi:10.1371/journal.pbio.3000535)
Supplement: S11 Data — (XLSX) [file pbio.3000535.s023.xlsx]

## Sheet: S3_Supp FigB 
Data represented in S3_Supp Fig3B
		Levels of Lysosomal proteins (normalized to actin)
		LAMP2			CD63 (LAMP3)			Mucolipin (Trpml1)
	Treatment group	Rep 1	Rep 2	Rep 3	Rep 1	Rep 2	Rep 3	Rep 1	Rep 2	Rep 3
	Resting	1	1	1	1	1	1	1	1	1
	LPS (2h)	1.98622	1.93987	1.84717	1.42781	1.85577	1.80721	1.56195	2.52206	1.64193
	LPS (6h)	2.0923	1.95969	1.69447	1.44927	2.07158	2.05652	1.75907	1.84694	1.95301
	LPS (2/4h)	1.74854	1.87797	2.13683	1.32794	1.85832	1.91958	1.68657	1.60051	1.31694
	CHX (2h)	1.2185	1.12549	0.939477	0.994673	1.18395	1.04493	0.859904	0.760065	0.830205
	CHX+LPS (2h)	1.25554	1.09474	0.773146	1.09024	1.18629	0.792793	0.949557	1.23103	1.06144
	Torin1 (2h)	1.52447	1.50165	1.45602	1.11268	1.51589	1.06977	1.21904	1.42791	0.804987
	Torin+LPS (2h)	1.17246	1.14165	1.08002	1.06186	1.28946	1.00846	1.11357	1.53083	0.825148
	AKTi (2h)	0.730582	0.86367	1.12985	1.01794	1.09325	0.900942	1.00357	0.633681	0.631545
	AKTi+LPS (2h)	0.59129	0.783332	1.16742	0.921283	1.18568	1.17204	0.879106	1.12093	0.609404
	LY2 (2h)	0.632455	0.716316	0.884037	0.975872	0.799978	1.18027	0.414979	0.995689	0.627572
	LY2+LPS (2h)	0.815971	0.805093	0.783338	1.46801	0.575673	0.905685	0.437632	0.847487	0.800161
