# Supplementary material for: Enhanced translation expands the endo-lysosome size and promotes antigen presentation during phagocyte activation
Source: PLoS Biol. 2019 Dec 4;17(12):e3000535. doi: 10.1371/journal.pbio.3000535 (PMC6913987; doi:10.1371/journal.pbio.3000535)
Supplement: S12 Data — (XLSX) [file pbio.3000535.s024.xlsx]

## Sheet: S4_ Supp Fig 4B
Data represented in S4_Supp Fig4B
		Levels of protein in cell lines (normalized to actin)
		TFEB		TFE3
	Strain	Rep 1	Rep 2	Rep 1	Rep 2
	WT	1	1	1	1
	TFEB-/-	0.00263208	0.000439398	0.674005	0.885121
	TFE3-/-	0.788199	0.781621	0.00010444	0.000197925
	TFEB-/-;TFE3-/-	-0.0156384	0.000603659	0.000649389	0.000362935

## Sheet: S4_ Supp Fig 4D
Data represented in S4_Supp Fig4D
	Levels of LAMP1 protein in cell-lines (normalized to WT cells)
	WT	TFEB-/-	TFE3-/-	TFEB-/-;TFE3-/-
Rep 1	1	0.746139	1.28395	0.990572
Rep 2	1	0.891308	1.14417	0.839
Rep 3	1	0.893977	1.046	0.621907
Rep 4	1	0.85199	0.809912	0.893383

## Sheet: S4_ Supp Fig 4F
Data represented in S4_Supp Fig4F
		Wild-type	TFEB-/-	TFE3-/-	TFEB-/-;TFE3-/-
	Rep 1	1	0.83617	1.18004	0.977837
	Rep 2	0.882771	0.856852	0.958296	0.910928
	Rep 3	0.939805	1.00419	1.12135	1.24195

## Sheet: S4_ Supp Fig 4G
Data represented in S4_Supp Fig4G
	Mean dextran fluorescence per cell (normalized to WT)
	WT	TFEB-/-	TFE3-/-	TFEB-/-; TFE3 -/-
Rep 1	1	1.14636	1.03673	1.518
Rep 2	1	1.02776	0.77376	0.812674
Rep 3	1	1.193	0.74462	0.799575

## Sheet: S4_ Supp Fig 4H
Data represented in S4_Supp Fig4H
		Mean dextran fluorescence per cell
		-LPS			+LPS
	Strain	Rep 1	Rep 2	Rep 3	Rep 1	Rep 2	Rep 3
	WT	4420.56	4863.17	5407.25	3821.39	4029.13	4728.65
	TFEB-/-	4065.62	4639.11	5499.95	3759.23	4262.39	4942.26
	TFE3-/-	3964.8	5078.04	5874.1	3397.78	4163.6	4995.6
	TFEB-/-; TFE3 -/-	3857.39	3926.27	4984.05	3475.96	3521.18	4360.15
