# Supplementary material for: Enhanced translation expands the endo-lysosome size and promotes antigen presentation during phagocyte activation
Source: PLoS Biol. 2019 Dec 4;17(12):e3000535. doi: 10.1371/journal.pbio.3000535 (PMC6913987; doi:10.1371/journal.pbio.3000535)
Supplement: S14 Data — (XLSX) [file pbio.3000535.s026.xlsx]

## Sheet: S6_ Supp Fig6A
Data represented in S6_Supp Fig6A
		% LAMP1 mRNA per fraction
	Fraction #	Vehicle	LPS (2 hr)	Tor LPS (2 hr)	LPS (6 hr)	Tor LPS (6 hr)
	7	5.51591	3.6729	5.75572	4.13563	8.00708
	8	6.18126	2.21222	7.32006	3.84668	4.57494
	9	4.31579	3.71558	3.72024	5.8937	5.02331
	10	6.85991	6.49594	6.702	9.00189	6.50423
	11	10.6587	13.7162	7.83458	8.57603	12.3474
	12	19.2058	13.3826	17.3004	10.1148	19.3593
	13	14.5344	11.8086	12.8699	12.3812	13.1319
	14	10.9438	25.3732	11.695	22.0875	12.6471
	15	14.652	12.1444	12.0649	12.929	10.2401
	16	7.13239	7.47838	14.7372	11.0337	8.16457

## Sheet: S6_ Supp Fig6B
Data represented in S6_Supp Fig6B
		% ATP6V1H mRNA per fraction
	Fraction #	Vehicle	LPS (2 hr)	Tor LPS (2 hr)	LPS (6 hr)	Tor LPS (6 hr)
	7	5.38711	3.13721	9.21918	3.30151	5.17944
	8	5.97464	3.65476	6.04721	4.24233	4.09426
	9	15.3998	6.5534	6.37697	5.57379	24.199
	10	21.7263	6.72749	24.4084	7.27591	20.3364
	11	13.7192	9.2087	15.596	7.65808	5.85909
	12	9.05407	13.0399	9.70102	10.7505	10.5527
	13	6.44134	14.8182	10.3701	22.7367	12.2906
	14	8.44804	16.8526	10.3742	15.0282	10.3163
	15	8.99121	14.8182	2.73624	10.0821	2.07492
	16	4.85827	11.1895	5.17072	13.3509	5.09729

## Sheet: S6_ Supp Fig6C
Data represented in S6_Supp Fig6C
		% ATP6V1D mRNA per fraction
	Fraction #	Vehicle	LPS (2 hr)	Tor LPS (2 hr)	LPS (6 hr)	Tor LPS (6 hr)
	7	4.59611	3.02643	2.12843	1.82524	3.88197
	8	3.66712	3.79431	2.76773	3.96568	5.25702
	9	1.65153	2.35885	2.09686	2.88702	5.72476
	10	5.03962	7.07719	1.91958	6.03083	9.78818
	11	14.5949	7.28519	12.564	6.83018	10.7582
	12	31.004	12.0621	36.2788	13.5271	27.7504
	13	20.5881	20.694	13.6776	8.20206	11.7481
	14	8.74007	26.5553	11.1414	11.4911	11.8052
	15	6.74248	12.8769	8.34619	26.162	6.4375
	16	3.37606	4.26985	9.07934	19.0787	6.84862

## Sheet: S6_ Supp Fig6D
Data represented in S6_Supp Fig6D
		% CtsD mRNA per fraction
	Fraction #	Vehicle	LPS (2 hr)	Tor LPS (2 hr)	LPS (6 hr)	Tor LPS (6 hr)
	7	2.70726	2.34238	2.62342	1.59326	6.55872
	8	2.87704	1.4955	2.12458	2.8103	6.16753
	9	3.14245	2.00054	1.07547	2.77275	3.81782
	10	6.40374	4.68272	1.79726	2.93592	8.96754
	11	11.7848	12.3691	5.84283	7.34545	13.3254
	12	21.0451	20.4523	10.9064	12.5398	21.4534
	13	22.9832	25.9927	14.4992	11.0758	18.7923
	14	12.9508	10.0339	22.7504	15.7808	9.25211
	15	9.69927	12.3758	21.1828	24.7526	5.83226
	16	6.40643	8.25512	17.1976	18.3933	5.833

## Sheet: S6_ Supp Fig6E
Data represented in S6_Supp Fig6E
		% Actin mRNA per fraction
	Fraction #	Vehicle	LPS (2 hr)	Tor LPS (2 hr)	LPS (6 hr)	Tor LPS (6 hr)
	7	2.65457	2.66966	5.19811	2.73908	6.57162
	8	3.62154	3.71424	4.64179	5.43104	4.23779
	9	1.03242	1.4222	1.60249	1.8695	1.46302
	10	1.71087	2.29055	1.897	2.09502	1.73189
	11	3.51268	7.0001	3.25754	4.60989	2.97402
	12	9.64296	10.6547	8.46012	8.96162	7.72379
	13	13.7511	12.8156	11.4063	9.30358	10.4135
	14	18.7452	14.8959	18.4677	14.5506	16.8604
	15	24.4076	24.7007	25.0153	28.9912	27.7157
	16	20.921	24.8364	20.0537	21.4485	18.3083

## Sheet: S6_ Supp Fig6F
Data represented in S6_Supp Fig6F
		% PPIA mRNA per fraction
	Fraction #	Vehicle	LPS (2 hr)	Tor LPS (2 hr)	LPS (6 hr)	Tor LPS (6 hr)
	7	1.1346	0.921097	1.4203	1.64146	1.09291
	8	1.37629	1.03982	1.44139	1.18104	1.10995
	9	0.489004	0.517783	0.400148	0.563599	0.385905
	10	0.933391	0.880988	0.768265	0.866411	0.738587
	11	5.37812	5.1691	4.30537	4.51255	2.65107
	12	7.22063	11.3611	10.2754	8.11683	6.86312
	13	22.1938	23.9215	21.9696	15.3902	23.7466
	14	23.1194	23.6341	26.4403	20.5787	25.8335
	15	24.2134	21.387	20.5459	22.9592	22.1956
	16	13.9414	11.1676	12.4334	24.19	15.3828

## Sheet: S6_ Supp Fig6G
Data represented in S6_Supp Fig6G
		% B2M mRNA per fraction
	Fraction #	Vehicle	LPS (2 hr)	Tor LPS (2 hr)	LPS (6 hr)	Tor LPS (6 hr)
	7	3.70737	4.21307	4.04159	4.01922	4.23185
	8	3.64183	4.63312	5.49848	3.60915	3.48629
	9	3.73583	3.02804	1.85116	3.84983	2.9778
	10	3.22672	4.33063	3.11551	4.7403	10.4408
	11	12.0277	6.8436	12.0137	7.09953	9.41142
	12	38.4525	37.2444	39.3315	39.8509	41.4497
	13	12.5308	10.9704	9.87519	16.3058	14.4751
	14	9.56285	12.1044	10.7905	8.23392	3.71145
	15	7.65573	8.41835	8.92774	5.87654	5.95295
	16	5.45857	8.21406	4.55465	6.41481	3.86263
