# Supplementary material for: Enhanced translation expands the endo-lysosome size and promotes antigen presentation during phagocyte activation
Source: PLoS Biol. 2019 Dec 4;17(12):e3000535. doi: 10.1371/journal.pbio.3000535 (PMC6913987; doi:10.1371/journal.pbio.3000535)
Supplement: S15 Data — (XLSX) [file pbio.3000535.s027.xlsx]

## Sheet: S7_ Supp Fig7A
Data represented in S7_Supp Fig7A
		% LAMP1 mRNA per fraction
	Fraction #	Vehicle	Torin1 (2)
	7	1.75132	5.77763
	8	4.82481	2.333
	9	7.06162	5.68588
	10	13.2677	12.1909
	11	13.6774	23.7169
	12	27.0805	22.8729
	13	9.77664	13.3346
	14	9.96552	8.23976
	15	7.19811	5.39059
	16	5.39641	0.457845

## Sheet: S7_ Supp Fig7B
Data represented in S7_Supp Fig7B
		% ATP6V1H mRNA per fraction
	Fraction #	Vehicle	Torin1 (2)
	7	3.505	4.80905
	8	5.55755	2.25574
	9	5.5745	4.63516
	10	7.35706	8.80218
	11	8.85049	12.0736
	12	24.3032	20.6712
	13	19.5236	13.7831
	14	8.20131	14.124
	15	9.32842	10.1772
	16	7.79883	8.66881

## Sheet: S7_ Supp Fig7C
Data represented in S7_Supp Fig7C
		% ATP6V1D mRNA per fraction
	Fraction #	Vehicle	Torin1 (2)
	7	2.04131	1.78762
	8	5.01578	1.46514
	9	2.89207	3.43114
	10	5.52826	7.16041
	11	5.46064	24.6881
	12	30.4158	25.6858
	13	25.1211	14.9082
	14	10.2017	12.3033
	15	7.3866	5.82079
	16	5.93675	2.74949

## Sheet: S7_ Supp Fig7D
Data represented in S7_Supp Fig7D
		% CtsD mRNA per fraction
	Fraction #	Vehicle	Torin1 (2)
	7	0.669449	1.69384
	8	1.68008	1.44961
	9	3.36812	3.26812
	10	5.09447	6.92845
	11	9.5285	11.9487
	12	28.1209	12.0945
	13	18.2011	20.5721
	14	11.2996	25.9433
	15	12.5322	10.85
	16	9.5055	5.25132

## Sheet: S7_ Supp Fig7E
Data represented in S7_Supp Fig7E
		% Actin mRNA per fraction
	Fraction #	Vehicle	Torin1 (2)
	7	0.581794	3.97417
	8	1.06948	2.11523
	9	1.43305	5.83683
	10	3.65266	6.46369
	11	9.29688	9.35564
	12	8.37535	14.3726
	13	14.165	12.6114
	14	19.9601	13.5325
	15	29.4608	28.804
	16	12.0048	2.93392

## Sheet: S7_ Supp Fig7F
Data represented in S7_Supp Fig7F
		% PPIA mRNA per fraction
	Fraction #	Vehicle	Torin1 (2)
	7	1.74415	2.61498
	8	1.44434	1.33542
	9	3.22953	3.46224
	10	4.69001	6.90438
	11	4.76156	6.92082
	12	9.87647	4.06974
	13	19.6752	15.6705
	14	23.5164	26.1963
	15	14.218	12.2165
	16	16.8443	20.6092

## Sheet: S7_ Supp Fig7G
Data represented in S7_Supp Fig7G
		% B2M mRNA per fraction
	Fraction #	Vehicle	Torin1 (2)
	7	1.84928	2.1307
	8	3.81843	1.13832
	9	2.35824	3.91144
	10	8.36481	8.24554
	11	12.0583	13.377
	12	36.151	38.8421
	13	14.2707	15.0456
	14	5.856	4.58592
	15	11.5077	9.0168
	16	3.7654	3.70659
