# Supplementary material for: Enhanced translation expands the endo-lysosome size and promotes antigen presentation during phagocyte activation
Source: PLoS Biol. 2019 Dec 4;17(12):e3000535. doi: 10.1371/journal.pbio.3000535 (PMC6913987; doi:10.1371/journal.pbio.3000535)
Supplement: S16 Data — (XLSX) [file pbio.3000535.s028.xlsx]

## Sheet: S8_ Supp Fig8A
Data represented in S8_Supp Fig8A
		% NPC2 mRNA per fraction
	Fraction #	Vehicle	LPS (6 hr)	Tor LPS (6 hr)
	7	2.76849	3.69281	3.01435
	8	3.55324	0.172143	3.58449
	9	6.59078	0.107053	7.52183
	10	10.4059	1.4835	10.3037
	11	20.8617	6.33581	11.127
	12	20.5215	33.7169	17.163
	13	14.364	31.4405	27.1083
	14	9.24194	14.26	10.7425
	15	6.56053	3.45222	5.96317
	16	5.1319	5.33902	3.47156

## Sheet: S8_ Supp Fig8B
Data represented in S8_Supp Fig8b
		% Cln3 mRNA per fraction
	Fraction #	Vehicle	LPS (6 hr)	Tor LPS (6 hr)
	7	3.07908	0.65771	2.88582
	8	7.142	2.2759	6.09462
	9	9.7612	1.71391	7.85485
	10	12.0642	3.10611	12.7738
	11	16.2587	5.97472	12.2034
	12	14.1518	13.2442	14.3566
	13	10.787	19.7021	15.0031
	14	13.244	24.3125	9.78855
	15	7.18301	18.3988	11.2278
	16	6.32912	10.6141	7.81149

## Sheet: S8_ Supp Fig8C
Data represented in S8_Supp Fig8C
		% Slc11a1 mRNA per fraction
	Fraction #	Vehicle	LPS (6 hr)	Tor LPS (6 hr)
	7	3.92362	5.8578	2.82646
	8	7.06547	2.23449	3.14906
	9	5.22537	2.02118	4.06441
	10	5.45129	1.61628	4.62982
	11	5.60565	5.42574	4.8735
	12	5.73661	10.2821	6.69658
	13	31.1678	15.0258	26.9854
	14	10.4854	28.5245	21.206
	15	14.2858	16.4666	16.5508
	16	11.053	12.5455	9.01798

## Sheet: S8_ Supp Fig8D
Data represented in S8_Supp Fig8D
		% CtsC mRNA per fraction
	Fraction #	Vehicle	LPS (6 hr)	Tor LPS (6 hr)
	7	5.49715	5.89864	2.36481
	8	7.21838	0.232321	4.03354
	9	3.86344	0.0507798	4.11631
	10	4.2284	0.891981	6.47104
	11	4.10889	3.23012	5.08272
	12	28.5078	11.8972	8.38087
	13	14.1817	16.1981	25.3463
	14	8.21677	27.4193	17.9523
	15	13.6032	15.3991	13.438
	16	10.5743	18.7824	12.8141

## Sheet: S8_ Supp Fig8E
Data represented in S8_Supp Fig8E
		% Slc11a1 mRNA per fraction
	Fraction #	Vehicle	LPS (6 hr)	Tor LPS (6 hr)
	7	5.49715	5.89864	2.36481
	8	7.21838	0.232321	4.03354
	9	3.86344	0.0507798	4.11631
	10	4.2284	0.891981	6.47104
	11	4.10889	3.23012	5.08272
	12	28.5078	11.8972	8.38087
	13	14.1817	16.1981	25.3463
	14	8.21677	27.4193	17.9523
	15	13.6032	15.3991	13.438
	16	10.5743	18.7824	12.8141

## Sheet: S8_ Supp Fig8F
Data represented in S8_Supp Fig8F
		% Sgsh mRNA per fraction
	Fraction #	Vehicle	LPS (6 hr)	Tor LPS (6 hr)
	7	2.69979	6.63538	1.7664
	8	2.74498	2.52227	2.38359
	9	3.12616	3.28662	6.47847
	10	4.68282	8.34333	9.3232
	11	11.5286	10.844	13.3594
	12	12.8089	24.8044	13.3426
	13	13.9524	19.9712	15.6783
	14	24.4327	10.6823	17.5763
	15	12.4139	7.96436	13.2159
	16	11.6097	4.94623	6.87584

## Sheet: S8_ Supp Fig8G
Data represented in S8_Supp Fig8G
		% M6RP mRNA per fraction
	Fraction #	Vehicle	LPS (6 hr)	Tor LPS (6 hr)
	7	1.45041	4.29255	1.56658
	8	1.29102	0.19139	1.70688
	9	2.48962	0.105276	3.86483
	10	4.27203	2.05846	8.03242
	11	8.59856	7.0845	12.3666
	12	29.9764	28.0158	26.6689
	13	17.7179	27.7733	15.2186
	14	17.2081	18.2086	17.1204
	15	9.09014	5.57149	8.83521
	16	7.90586	6.69863	4.6195

## Sheet: S8_ Supp Fig8H
Data represented in S8_Supp Fig8H
		% Hyal1 mRNA per fraction
	Fraction #	Vehicle	LPS (6 hr)	Tor LPS (6 hr)
	7	1.00741	6.09311	2.29226
	8	6.60295	0.0656308	3.52592
	9	4.34167	0.041886	6.48623
	10	10.2846	0.809753	10.6997
	11	11.9137	44.2253	14.4018
	12	5.81639	14.2996	19.8867
	13	11.6328	6.34489	21.3644
	14	23.2656	12.3832	9.35085
	15	15.6072	9.47903	6.4692
	16	9.52774	6.25763	5.52293
